# Supplementary material for: Population- and Sex-Biased Gene Expression in the Excretion Organs of Drosophila melanogaster
Source: G3 (Bethesda). 2014 Sep 22;4(12):2307–15. doi: 10.1534/g3.114.013417 (PMC4267927; doi:10.1534/g3.114.013417)
Supplement: Supporting Information [file supp_g3.114.013417_FileS1.txt]

FBgn	AF1 count	AF2 count	AM1 count	AM2 count	EF1 count	EF2 count	EM1 count	EM2 count	AF1 RPKM	AF2 RPKM	AM1 RPKM	AM2 RPKM	EF1 RPKM	EF2 RPKM	EM1 RPKM	EM2 RPKM	log2(M/F)	P sex	FDR sex	log2(E/A)	P pop	FDR pop	log2(M/F) Africa	P sex Afr	FDR sex Afr	log2(M/F) Eur	P sex Eur	FDR sex Eur	log2(E/A) Fem	P pop Fem	FDR pop Fem	log2(E/A) male	P pop male	FDR pop male
FBgn0033056	0	0	10	3	0	1	14	18	0	0	0.19927983	0.056221852	0	0.01675775	0.315789383	0.351200033	2.593989129	8.04E-07	1.79E-05	0.675668219	0.103986191	0.258932349	1.069157447	0.024790405	NA	2.426311412	1.11E-05	0.00019597	0.061069008	0.610523841	NA	0.765856273	0.115221303	0.344215412
FBgn0037888	9	15	94	42	6	10	49	44	0.511917058	0.625745712	4.593377887	1.930074882	0.342139367	0.410919448	2.71023249	2.105114377	2.290527689	1.54E-11	9.12E-10	-0.467267468	0.130953333	0.302135399	1.799281157	0.000116614	0.002292167	2.224138665	6.65E-08	1.80E-06	-0.409860249	0.315153043	NA	-0.394099193	0.358821782	0.65147431
FBgn0034742	980	1278	965	1124	981	1370	934	1193	10.64123884	10.1776263	9.002034203	9.86052874	10.67898135	10.7469762	9.862031086	10.89613532	-0.066173269	0.345891219	0.613326332	0.004581903	0.947812718	0.974461213	-0.1148057	0.351550486	0.760165363	-0.031016061	0.742698941	0.929260399	-0.037156812	0.579954765	0.818833702	0.029782579	0.834888779	0.946708283
FBgn0032640	995	1349	1261	1446	1098	1650	1167	1438	34.73858968	34.54224685	37.8226034	40.78732016	38.43139491	41.6171802	39.61989624	42.22930339	0.132022885	0.064008368	0.209909304	0.047619804	0.502844951	0.701211706	0.204468243	0.074346863	0.35029255	0.044068468	0.627428166	0.882093182	0.128677602	0.103895657	0.330589408	-0.048612249	0.694396677	0.886708136
FBgn0259204	348	430	201	203	341	516	227	228	27.77363337	25.16931763	13.78150801	13.08932554	27.28365435	29.75108169	17.61702973	15.30573644	-0.854717367	6.42E-22	1.44E-19	0.104174329	0.234265135	0.443065806	-0.936730079	5.69E-12	4.35E-10	-0.772845779	4.99E-08	1.41E-06	0.033189311	0.782384781	0.918918411	0.180305411	0.236292679	0.532932754
FBgn0039821	3796	4600	3929	4970	4050	5202	3915	4867	73.36053146	65.19940439	65.23272548	77.5997694	78.46680944	72.62835665	73.57349842	79.11585769	0.057339886	0.512336609	0.755164086	0.024069062	0.782353351	0.88810045	0.070417165	0.666583826	0.924096493	0.029003877	0.735652114	0.927197559	0.045500218	0.616420545	0.837600682	-0.013695768	0.934366452	0.977607592
FBgn0038957	1123	1538	1694	1823	1023	1460	1233	1392	43.06346384	43.25487591	55.80714941	56.47856438	39.32779006	40.44656682	45.97753204	44.89876217	0.30931717	1.47E-07	4.05E-06	-0.295172566	5.01E-07	8.83E-06	0.399607811	1.73E-06	5.77E-05	0.198721335	0.002070338	0.017973264	-0.192766457	0.003884633	0.029027665	-0.409538943	2.52E-07	6.86E-06
FBgn0037609	310	410	379	382	351	457	432	429	15.5084852	15.04322927	16.28898886	15.43969888	17.60392495	16.516708	21.01574589	18.05223206	0.150751148	0.054786298	0.187139968	0.142101816	0.069295519	0.195101394	0.076085308	0.500059659	0.863290033	0.20495738	0.12575059	0.394740263	0.075171864	0.508633921	0.77124231	0.188991535	0.147749665	0.403604971
FBgn0051118	67	91	72	74	72	92	59	59	3.506375421	3.492806564	3.237153827	3.128838213	3.777555143	3.478332083	3.002541356	2.59717702	-0.222209018	0.143343792	0.360211207	-0.144748392	0.333316397	0.554080723	-0.109452165	0.63495828	0.914423884	-0.342748011	0.159157969	0.454572651	-0.03133927	0.886176988	0.961321035	-0.276228674	0.247997517	0.545104485
FBgn0030723	17	33	14	28	24	40	18	33	0.330161631	0.470046855	0.2335893	0.439342774	0.467286923	0.561225345	0.33994101	0.539085374	-0.194434958	0.518001107	0.758229264	0.243355239	0.392433349	0.609668358	-0.165151761	0.719838877	0.939744712	-0.179942085	0.648751735	0.890901029	0.210452724	0.544594888	0.797164459	0.190185507	0.674427194	0.877094006
FBgn0262974	2	0	1	2	0	0	0	1	0.18373362	0	0.078923415	0.148441867	0	0	0	0.077272429	0.246766916	0.603265853	NA	-0.377294588	0.236652283	NA	0.07813933	0.846370384	NA	0.132189051	0.566765824	NA	-0.11033655	0.483544703	NA	-0.271912049	0.475168407	NA
FBgn0002571	797	44	3084	952	46	30	39	31	22.67917733	0.918271665	75.39292188	21.88636817	1.3122649	0.616722559	1.07916278	0.741987516	0.973540554	0.068926313	0.220392062	-1.613201088	8.21E-05	0.000886911	0.490589033	0.282253892	0.695429531	-0.04865466	0.915099004	0.97800416	-0.537195061	0.100956278	0.32517507	-3.822455704	6.01E-17	4.31E-15
FBgn0030289	625	826	641	747	621	867	589	742	9.309920244	9.023925934	8.202971503	8.989888842	9.273683055	9.330064481	8.531681095	9.29684901	-0.049381757	0.47695461	0.728466159	-0.047870089	0.489316818	0.691328917	-0.065974129	0.609710813	0.906289406	-0.046368275	0.635929234	0.885405465	-0.057899798	0.471857802	0.743678988	-0.054026599	0.708182256	0.893430703
FBgn0003277	1339	1913	1406	1319	1569	2095	1398	1567	10.15341008	10.63887856	9.159334096	8.080605823	11.92748829	11.47664589	10.30841506	9.994619742	-0.213738997	4.64E-06	8.45E-05	0.116273983	0.012573541	0.054735636	-0.249987218	0.004064962	0.045149759	-0.190563857	0.002307626	0.019644664	0.086911844	0.257806634	0.56159262	0.131460191	0.055469994	0.213625878
FBgn0030000	169	202	168	173	131	211	128	170	4.30747153	3.776040225	3.678681794	3.562456672	3.34735453	3.885239281	3.172481194	3.644605798	-0.095698735	0.385600764	0.649675412	-0.195939417	0.073636815	0.204144022	-0.127504873	0.446525048	0.829518548	-0.072454052	0.708247463	0.916985691	-0.219137086	0.215298042	0.509603102	-0.182866959	0.297340807	0.596388862
FBgn0014076	24	4	10	0	5	4	2	2	2.456654738	0.300291062	0.879387145	0	0.513094776	0.295796124	0.199074784	0.172198279	-0.732185002	0.172513296	0.404659623	-0.609064513	0.132958985	0.30549888	-0.31154612	0.455937279	0.834395542	-0.520462823	0.354855624	0.698624054	-0.506953416	0.182452977	0.465262244	-0.207103777	0.573604613	NA
FBgn0031564	5	5	13	6	9	8	4	9	0.471198768	0.34558404	1.052506349	0.456828478	0.85029839	0.544657807	0.366562057	0.713415565	0.22547995	0.609692991	0.817550279	0.027424695	0.943382624	0.973046	0.516702553	0.317626157	0.729821298	-0.207112745	0.700072373	0.914935461	0.343759159	0.410550303	NA	-0.303649212	0.537493192	NA
FBgn0086757	420	612	507	545	503	706	499	569	9.504978954	10.15787403	9.85727922	9.964744055	11.4120735	11.54266722	10.98135144	10.83128703	-0.009235798	0.883601526	0.95738754	0.093020207	0.139484738	0.314849886	0.031460787	0.792214794	0.959915992	-0.060880977	0.495135636	0.813396851	0.137266105	0.183221913	0.466370019	0.030967284	0.757884991	0.915485844
FBgn0050277	12986	15979	13126	14435	11117	16430	11095	14616	306.6565938	276.742613	266.2910309	275.3984387	263.1838406	280.2941778	254.7754581	290.316268	-0.024794654	0.717674261	0.878910624	-0.130289177	0.056763709	0.168463451	-0.08140621	0.394375019	0.793702599	0.017699979	0.864269775	0.967277113	-0.179784617	0.014444572	0.083361665	-0.096021989	0.43480895	0.721608537
FBgn0051266	696	84	546	50	175	62	123	86	35.80085671	3.168932565	24.12815158	2.077887167	9.024370852	2.303962859	6.152373132	3.720904814	-0.237058103	0.657720601	0.846923274	-0.675215734	0.099547102	0.251082574	-0.140173097	0.755232839	0.951897857	-0.126732103	0.808674484	0.949856504	-0.37867599	0.272954977	0.576198924	-0.609376065	0.212133853	0.500752167
FBgn0036973	212	225	255	203	181	220	196	220	5.843780163	4.548728948	6.038727322	4.520867968	5.001857209	4.381071029	5.253726446	5.100897762	0.108996088	0.38536065	0.64952243	-0.163452938	0.188951806	0.385120521	0.042964288	0.850887502	0.973495143	0.15776065	0.316119651	0.664069823	-0.210318494	0.291718326	0.595083434	-0.123415972	0.506392951	0.775460558
FBgn0034838	3	3	3	3	1	3	7	2	0.125704544	0.092193544	0.107993647	0.101559079	0.042007267	0.090813535	0.285220764	0.070489698	0.424559909	0.410906334	0.672260824	0.029023004	0.944355749	NA	-0.007582687	0.988356784	NA	0.53904086	0.328548033	0.675684518	-0.209098648	0.580162935	NA	0.245095736	0.611518118	NA
FBgn0066304	644	913	746	828	644	888	618	741	26.44228095	27.49371061	26.31474134	27.46699583	26.50901683	26.34059727	24.67487144	25.59158504	-0.012412788	0.835982068	0.934745053	-0.14890159	0.012828689	0.055564414	0.01813026	0.87227247	0.976755416	-0.057503219	0.494954936	0.813370683	-0.111419343	0.198087669	0.485835026	-0.201706222	0.066963119	0.243113325
FBgn0265187	11	9	13	9	2	15	10	10	0.204683938	0.122823967	0.207817283	0.135301112	0.037309187	0.20164244	0.180944112	0.156515376	0.220281421	0.603242463	0.813158916	-0.192960857	0.607387362	0.778911262	0.071718067	0.882549933	0.979218189	0.255065931	0.649309876	0.890907081	-0.180622204	0.654107834	NA	-0.087711456	0.845688814	0.949512459
FBgn0085223	29	23	96	18	27	25	18	18	2.26146633	1.315435312	6.431475084	1.134050541	2.110817072	1.408418566	1.36495398	1.180675531	0.314238781	0.489271404	0.738113299	-0.578523049	0.141274669	0.317989179	0.569932401	0.274745686	0.68588835	-0.370439854	0.368187571	0.710920427	-0.068315718	0.857789796	0.950081786	-0.802476645	0.10476496	0.324185386
FBgn0036980	7384	9703	6669	7265	4734	7566	5680	6016	115.7996796	111.6018086	89.8511453	92.04899796	74.42839074	85.71989122	86.61984078	79.35776472	-0.109733052	0.246215207	0.503629313	-0.39928087	2.22E-05	0.000278129	-0.296412773	0.000105979	0.002118976	0.063019578	0.552205168	0.842954235	-0.57764577	1.07E-09	3.50E-08	-0.237887764	0.008547302	0.056349677
FBgn0011669	0	3	145	28	69	0	118	30	0	0.576327846	32.62977276	5.925494851	18.11934997	0	30.05620885	6.609764722	0.472723233	0.304691957	0.568728328	0.093142504	0.760994707	0.875442098	1.874769523	0.000293485	0.005132061	0.119178131	0.744368043	0.93003403	0.213556312	0.32956267	0.631949608	-0.063564541	0.896356248	0.965401867
FBgn0014879	669	859	712	840	728	1111	782	1020	29.23109167	27.52717302	26.72674936	29.65281854	31.88930117	35.06974279	33.22607537	37.48737392	0.061820556	0.452219555	0.708629794	0.196887436	0.016249619	0.06644693	0.016680702	0.902268546	0.98118264	0.090468205	0.455723325	0.785615566	0.160337413	0.091719722	0.306831454	0.213314415	0.174105793	0.44458815
FBgn0038515	881	1211	975	964	863	1201	857	967	24.32414638	24.52197101	23.12669356	21.50336915	23.88730755	23.95544881	23.00890217	22.45712225	-0.078663343	0.075247136	0.233636679	-0.087307855	0.048026036	0.148760319	-0.109432298	0.147991905	0.513674808	-0.060736488	0.389664016	0.730396718	-0.110748423	0.121842276	0.364742841	-0.07788351	0.263449635	0.562743489
FBgn0053519	138	200	239	148	461	272	335	207	0.534442081	0.568068996	0.795182275	0.463074698	1.789852287	0.761009483	1.261594371	0.674307259	-0.091623024	0.766833256	0.902698631	0.714065509	0.014245189	0.06013497	0.181543724	0.54610693	0.883023577	-0.310777027	0.488235381	0.809440928	0.836765731	0.021998261	0.115357889	0.424256186	0.274581579	0.574237748
FBgn0033047	35201	51063	44475	48809	37429	59695	47079	59190	793.466369	844.1689631	861.2648233	888.8760598	845.8170833	972.100315	1031.939242	1122.245291	0.19510808	0.007977077	0.044963335	0.138603449	0.058675912	0.173044047	0.118192584	0.216759678	0.617002717	0.255802171	0.018490587	0.100565919	0.068636308	0.511921612	0.773081166	0.190763959	0.060887522	0.226642907
FBgn0038498	32	47	22	28	43	68	40	43	0.547752777	0.59004074	0.323522523	0.387222351	0.737900442	0.840897627	0.665806417	0.619111676	-0.42786204	0.038995913	0.146228847	0.520641587	0.010072689	0.046373302	-0.573897415	0.097006847	0.410522298	-0.272810504	0.335149913	0.681807119	0.343706429	0.213338004	0.506930992	0.651021424	0.044641949	0.187385072
FBgn0259831	2	2	4	2	2	4	2	2	0.173734512	0.127419422	0.298513051	0.140363398	0.174172988	0.251024262	0.168942717	0.146134254	0.045039975	0.93069345	0.97588256	-0.025077435	0.951924289	NA	0.216146211	0.670775481	NA	-0.193998027	0.728266294	NA	0.133542144	0.725884365	NA	-0.214237695	0.655062789	NA
FBgn0263968	1050	1510	1028	1035	1149	1535	977	1225	5.049603968	5.325918279	4.247255273	4.021389559	5.53965545	5.333054278	4.568945302	4.95530097	-0.233233905	9.87E-05	0.001231205	0.04854786	0.416579211	0.628107063	-0.305780371	0.000356698	0.006053593	-0.174652227	0.048166662	0.205610572	-0.015873996	0.848414865	0.945911549	0.09941293	0.274319978	0.574149875
FBgn0051872	6	7	130	20	73	12	99	25	0.091401037	0.078207328	1.701337432	0.246148757	1.114852573	0.132062868	1.466521536	0.320336048	0.896353405	0.091518622	0.266670726	0.344410562	0.404967276	0.618497212	1.580529943	0.002499164	0.030673427	0.236794309	0.672297942	0.90149399	0.842767602	0.032501119	0.154194664	-0.077928804	0.871565294	0.956820973
FBgn0040506	3	3	1	4	1	4	3	2	0.044441369	0.032593947	0.01272663	0.047873363	0.014851177	0.042808082	0.043215625	0.024920807	-0.033487735	0.948748741	0.981850087	-0.09659591	0.816371665	NA	-0.103977757	0.836745778	NA	0.07657905	0.889773181	NA	-0.12510281	0.741541125	NA	0.007314768	0.987482485	NA
FBgn0051637	1354	1512	1498	1674	1484	1956	1789	1868	25.88306118	21.19816641	24.6011845	25.85355117	28.43973734	27.0125404	33.25528627	30.03583954	0.172311119	0.027273372	0.11297425	0.195543124	0.011935954	0.052617272	0.124449378	0.394948782	0.793957231	0.202383285	0.017624436	0.096824095	0.155208572	0.217017642	0.511327368	0.215524141	0.054094184	0.210419935
FBgn0085421	884	1380	726	644	806	1010	629	676	6.844460306	7.836381347	4.829151108	4.028474216	6.256287409	5.649472807	4.735773961	4.402502075	-0.529240774	6.29E-07	1.47E-05	-0.214361598	0.042195924	0.135194238	-0.698702838	1.42E-06	4.78E-05	-0.364044392	0.000573883	0.006143191	-0.376176435	0.005322918	0.037506393	-0.057380678	0.609695097	0.843027233
FBgn0028899	32	63	67	62	46	77	76	92	0.226918546	0.327649941	0.408170907	0.355205335	0.327018672	0.394466697	0.524067203	0.548749036	0.512130192	0.003722401	0.0243255	0.334348448	0.053476314	0.161474645	0.416723178	0.189276692	0.580461527	0.547423782	0.02568393	0.130177316	0.242091247	0.432554048	0.716807742	0.368083469	0.101694541	0.317941069
FBgn0029997	191	239	175	182	168	250	181	200	1.848756446	1.69665588	1.455229912	1.423264113	1.630235408	1.748179195	1.70364179	1.62832938	-0.134041494	0.184475134	0.42206592	-0.014838323	0.88245574	0.945241559	-0.268532118	0.083533614	0.374897425	-0.011328196	0.939318444	0.98356794	-0.138488053	0.346975239	0.64878098	0.101833455	0.491628645	0.766662059
FBgn0040357	1	0	0	1	0	0	0	0	0.062366235	0	0	0.050386861	0	0	0	0	-0.011278356	0.971469246	NA	-0.178954286	0.363109657	NA	-0.011757225	0.965435059	NA	NA	NA	NA	-0.0755508	0.566121647	NA	-0.09501264	0.586549621	NA
FBgn0052581	4137	5563	4428	4889	3767	4862	3512	4065	147.9758154	145.9364617	136.0692726	141.2840172	135.081398	125.6376429	122.155522	122.3014765	-0.061857819	0.180079072	0.415722561	-0.262588093	1.22E-08	2.85E-07	-0.059172667	0.486451214	0.856063556	-0.078683921	0.229835147	0.564465594	-0.252240122	0.000151336	0.001843811	-0.287324268	0.000854742	0.009232631
FBgn0050011	8845	11830	10350	11308	8691	11618	9330	11415	73.13978244	71.74474613	73.52641766	75.54563979	72.04772675	69.40436797	75.02238152	79.39582613	0.109553989	0.019472887	0.087982108	-0.076758424	0.101205816	0.254050971	0.06468392	0.401799914	0.798338852	0.139619127	0.029937764	0.146960443	-0.114713331	0.010729817	0.066064533	-0.055505235	0.540735144	0.798604759
FBgn0050429	0	0	10	0	0	1	6	9	0	0	0.413975647	0	0	0.034811855	0.281146181	0.364784185	1.313560123	0.011196482	0.057859253	0.189023929	0.604927121	NA	0.271525887	0.356066795	NA	1.542626022	0.006021621	0.042197642	0.061069008	0.610523841	NA	0.118812716	0.765493327	NA
FBgn0034543	480	586	553	549	781	1120	791	976	12.93794949	11.58434176	12.80550103	11.95540617	21.10425149	21.80930576	20.73261453	22.12788781	0.032125863	0.57754009	0.797699303	0.716008369	4.46E-35	1.02E-32	0.038968075	0.717135033	0.938456888	0.011462042	0.894810542	0.975303985	0.722969488	2.05E-14	1.15E-12	0.681806459	6.29E-13	3.39E-11
FBgn0033661	454	638	537	420	588	899	566	638	1.365045189	1.406894028	1.387115714	1.020253852	1.772405984	1.952767202	1.654858949	1.613532747	-0.174736833	0.048814393	0.172188415	0.348143238	8.07E-05	0.000874078	-0.182918695	0.299333328	0.710996581	-0.177927257	0.073821047	0.276566365	0.341197139	0.001274536	0.011432497	0.331518515	0.051308344	0.204607187
FBgn0037915	9	17	39	25	13	13	46	34	0.165182004	0.228833011	0.614939031	0.370704628	0.239198405	0.172370594	0.82097783	0.524886095	1.392065402	7.87E-06	0.000134245	0.17232604	0.551585842	0.739492354	1.019716141	0.019138603	0.14162878	1.42698219	0.000812247	0.00820535	-0.033018254	0.934177916	0.978993794	0.278956074	0.47974228	0.755222113
FBgn0259222	21	21	23	31	19	28	15	23	0.295736663	0.216897576	0.278266509	0.352708027	0.268246571	0.284867896	0.205414221	0.272445499	0.087520714	0.75118542	0.896302554	-0.194648372	0.460307239	0.66663576	0.282838385	0.476158172	0.849262218	-0.164907416	0.67761412	0.903884663	0.03718059	0.916056201	0.973197525	-0.409918614	0.289618686	0.589154277
FBgn0035371	1899	2737	2164	2276	1062	1444	994	1231	32.11821863	33.9508627	31.44350653	31.10043903	18.00718008	17.643847	16.34806084	17.51259352	-0.051431	0.301384109	0.565629387	-0.969719016	3.26E-84	4.54E-81	-0.057327748	0.498858717	0.863290033	-0.059045118	0.469607231	0.797827339	-0.963805638	4.68E-34	1.06E-31	-0.982444497	2.39E-29	3.28E-27
FBgn0032049	79	98	628	17	109	82	101	12	2.851701603	2.594493552	19.47528682	0.495785347	3.944556599	2.138407384	3.545289773	0.364354522	0.422624914	0.4300183	0.689777501	-0.417879272	0.289750709	0.509528355	0.437786075	0.333871666	0.74516588	-0.32401283	0.564621617	0.850376991	0.058728298	0.861181809	0.951355363	-0.384460229	0.311627812	0.609815773
FBgn0028664	675	851	679	739	686	885	636	691	40.65756349	37.59383818	35.13618301	35.96249307	41.42441628	38.51061474	37.25186903	35.00914888	-0.113504878	0.056353044	0.190839849	-0.058710057	0.322508441	0.544083595	-0.111423234	0.289310049	0.700881097	-0.130193839	0.169809197	0.471471177	-0.048989339	0.609067069	0.833862646	-0.083718287	0.411996677	0.701716445
FBgn0013342	126	175	128	139	103	188	120	120	1.80275105	1.836338723	1.573339376	1.606748079	1.477396761	1.943223107	1.669551553	1.444150275	-0.147384785	0.25263902	0.510526942	-0.138335963	0.278145217	0.495789293	-0.16754746	0.352886672	0.761952494	-0.126657708	0.591989407	0.86680767	-0.151012963	0.481891561	0.752179038	-0.135398837	0.476626133	0.753265243
FBgn0019972	335	418	446	433	408	501	490	509	8.879663754	8.126013266	10.15625982	9.272725141	10.84192959	9.59376429	12.62993657	11.34842065	0.23894155	0.001359912	0.010744849	0.196975174	0.008082674	0.038639547	0.214044504	0.061122995	0.311331301	0.242402073	0.062931757	0.249421537	0.179274136	0.172377287	0.449584066	0.19471686	0.075500676	0.261623972
FBgn0039909	6829	8653	6819	7086	6688	9600	6454	7890	220.2091516	204.6418656	188.9061825	184.6065796	216.2067363	223.6397966	202.3767363	214.0036514	-0.106540606	0.015171739	0.072851057	0.019218542	0.66101257	0.813711097	-0.16165796	0.010228744	0.090799638	-0.065696779	0.293657466	0.641918644	-0.028583237	0.588130731	0.821999737	0.051029934	0.47032392	0.749079499
FBgn0016685	2305	3483	2761	2547	2597	3832	2177	2367	109.0135801	120.8127246	112.1820339	97.32096231	123.1335294	130.9286765	100.1201468	94.16160661	-0.236413308	0.002313247	0.016481718	-0.064994248	0.400600213	0.61495282	-0.114138541	0.299250555	0.710996581	-0.374402395	4.58E-08	1.30E-06	0.062078418	0.532473059	0.788768151	-0.211234633	0.00553287	0.040119065
FBgn0030792	459	553	565	590	480	697	543	566	24.29510612	21.46746571	25.69222951	25.23050269	25.47076905	26.65253348	27.94855251	25.19929991	0.115604658	0.104038129	0.291571679	0.041300007	0.560265544	0.746373819	0.178728878	0.121362892	0.462180396	0.037112177	0.722730592	0.921742954	0.111486785	0.305821642	0.609457506	-0.045711893	0.665627414	0.873260372
FBgn0003884	6886	9692	10582	7543	8511	11964	8934	8841	200.7549881	207.2345982	265.0417643	177.6688171	248.7566059	251.985375	253.2786894	216.8036783	0.03299918	0.774685279	0.906365004	0.107806828	0.345971401	0.567443976	0.126336213	0.523776431	0.873971658	-0.07854184	0.42019428	0.75627312	0.213799189	4.26E-05	0.000616109	-0.010434434	0.960823778	0.98706976
FBgn0028369	108	165	101	120	133	180	101	128	0.879110472	0.985038429	0.706298529	0.789166645	1.085340589	1.058502304	0.799455781	0.876386335	-0.308097496	0.011415212	0.05876628	0.092443837	0.443043863	0.651882349	-0.283804401	0.194972797	0.589939393	-0.329227733	0.067848469	0.262360652	0.107679395	0.54788286	0.799395978	0.054756005	0.796367887	0.931203604
FBgn0262360	1	1	2	3	2	0	4	0	0.112259223	0.082332549	0.192885356	0.272089049	0.225085093	0	0.436651945	0	0.472820182	0.370731397	0.637113661	-0.041320524	0.913316144	NA	0.394539538	0.416128445	NA	0.101174319	0.770774817	NA	0.006816246	0.979383066	NA	-0.046016098	0.90633843	NA
FBgn0040375	196	237	166	202	162	239	149	177	6.569079724	5.825676155	4.779734565	5.469751645	5.443248749	5.786899855	4.856105411	4.989851912	-0.202310896	0.055956566	0.189701982	-0.180249264	0.086346038	0.228149103	-0.235836498	0.220587019	0.622585277	-0.175374475	0.258301339	0.599546413	-0.20746042	0.172633041	0.449860038	-0.160470974	0.398954757	0.692122574
FBgn0003071	3096	4175	3533	3733	3086	4464	3289	4045	45.0790542	44.58408469	44.19414245	43.9136575	45.04685452	46.95670713	46.56837599	49.54026196	0.044120266	0.316325346	0.582391579	-0.002991123	0.945778431	0.973806023	-0.0023395	0.970690231	0.992701391	0.075797667	0.279435403	0.62644067	-0.042119588	0.394023078	0.687883939	0.019549567	0.80998784	0.935674314
FBgn0086784	2284	3319	2734	2909	1836	2319	1989	2206	36.94174466	39.37114875	37.98980313	38.01305733	29.77067524	27.09702773	31.28307684	30.01184812	0.074920314	0.197096435	0.440186716	-0.451816639	6.57E-15	3.20E-13	0.015814021	0.860857049	0.974804275	0.121666302	0.137345049	0.414870973	-0.499675162	3.32E-07	7.34E-06	-0.415133233	4.11E-09	1.47E-07
FBgn0001257	1119	1264	1755	1271	1198	1692	1433	993	24.27015798	20.10662242	32.70143929	22.27182698	26.04917903	26.51199933	30.22331398	18.11580739	0.111046867	0.551458319	0.781206676	-0.049637877	0.785823629	0.89004681	0.310657553	0.149705054	0.517821225	-0.10426122	0.693078943	0.910953933	0.164481572	0.161586517	0.434653478	-0.25381227	0.41481295	0.704587983
FBgn0265726	74	119	181	189	94	105	205	235	0.61260422	0.722511489	1.287283105	1.264089562	0.780136906	0.6279675	1.650271886	1.636372061	1.090533016	1.70E-16	2.11E-14	0.144420252	0.265044957	0.48003705	0.91084226	5.43E-06	0.000161379	1.211011411	2.00E-10	7.95E-09	-0.016605998	0.945235441	0.982713471	0.253993555	0.073344422	0.25769129
FBgn0039356	174	209	146	202	164	215	213	165	12.36100512	10.88930985	8.910552304	11.5937434	11.68000669	11.03424449	14.71422921	9.859489103	-0.005569928	0.97417863	0.990978855	0.022576485	0.893797821	0.949554704	-0.140543951	0.566175198	0.890604393	0.116128725	0.650978835	0.892319167	-0.10716974	0.499233282	0.765051763	0.128374183	0.679899617	0.880445737
FBgn0054057	10	13	10	12	13	19	19	21	0.400297386	0.381659114	0.343898264	0.388089396	0.52169997	0.549459845	0.739587786	0.707079063	0.21182333	0.493546053	0.740801095	0.548538802	0.061331496	0.178232749	-0.049965205	0.913568056	0.982595656	0.374324846	0.356479551	0.700495678	0.260687345	0.499818666	0.765254215	0.682959184	0.093379494	0.301723113
FBgn0038179	3609	4474	4250	4577	3884	5155	4538	3948	228.4266526	207.685131	231.0979291	234.0499662	246.4528362	235.7155143	279.3043893	210.1856038	0.081832395	0.372023651	0.637703341	0.023239695	0.798912174	0.89709858	0.116899269	0.179283974	0.566578328	0.032466182	0.842206889	0.959906862	0.065348714	0.358263102	0.659829618	-0.033820862	0.849011696	0.950007518
FBgn0038149	104	137	82	93	102	119	62	54	4.734497708	4.57415282	3.207019893	3.420513405	4.655168964	3.913696441	2.744641568	2.067760622	-0.609622536	0.000111972	0.001370647	-0.351677539	0.023241055	0.087065605	-0.445233566	0.033815282	0.211292712	-0.771716025	0.003683908	0.028569575	-0.194281069	0.335769185	0.638497949	-0.531511043	0.044665282	0.187407779
FBgn0051676	513	864	706	747	525	585	384	432	23.67026786	29.23809558	27.9858008	27.84672885	24.28509554	19.50029934	17.22941006	16.76623247	-0.111983638	0.409206164	0.671590548	-0.565313843	2.55E-05	0.000315191	0.093833197	0.578681688	0.895636398	-0.341501411	0.035321361	0.166424704	-0.336590666	0.092331833	0.307846381	-0.814374924	9.16E-17	6.34E-15
FBgn0032366	0	1	0	2	0	0	1	0	0	0.043257864	0	0.095304478	0	0	0.057354687	0	0.264506344	0.503011864	NA	-0.147453209	0.560737797	NA	0.08986464	0.75420482	NA	0.140606136	0.553709567	NA	-0.065924389	0.592988049	NA	-0.065458768	0.799528455	NA
FBgn0035109	202	203	182	211	167	195	156	162	7.717086895	5.687842873	5.973386817	6.512567733	6.396069848	5.381907596	5.795354344	5.205745888	-0.065379664	0.624140826	0.827548868	-0.262432655	0.046934792	0.146218921	-0.066196211	0.776414309	0.956669289	-0.078757742	0.67226571	0.90149399	-0.241600873	0.288758093	0.592412121	-0.283419665	0.11361784	0.341768739
FBgn0051792	1937	2703	2813	2861	1480	2202	1692	1743	22.53712579	23.06558561	28.11809347	26.89394687	17.26336008	18.50912239	19.14355729	17.0581616	0.169037251	0.020035493	0.089580354	-0.558102684	1.35E-14	6.30E-13	0.290390006	2.92E-06	9.29E-05	0.027761703	0.768405905	0.936977298	-0.426668792	5.08E-09	1.51E-07	-0.705288553	6.31E-17	4.49E-15
FBgn0266000	570	867	604	657	663	900	625	683	3.478426459	3.880400924	3.16659221	3.239225008	4.05617052	3.967802843	3.708867884	3.505860273	-0.153179147	0.020582233	0.091479023	0.058250155	0.377249466	0.597181583	-0.176748889	0.178244483	0.565768896	-0.139705359	0.098133126	0.335099153	0.039325056	0.727431877	0.894644951	0.06297063	0.536884261	0.796829217
FBgn0038465	143	189	286	168	275	265	130	136	3.056128175	2.962421583	5.251081884	2.900765262	5.892002559	4.0914854	2.70166972	2.44478327	-0.216474042	0.469767596	0.72147745	-0.032623323	0.908363699	0.955003204	0.401902869	0.203617006	0.602155834	-0.887949306	0.000547165	0.005910575	0.585943508	0.015816761	0.089898529	-0.664816525	0.039571233	0.173139287
FBgn0264816	71	101	88	76	45	95	65	64	2.835445032	2.958242616	3.01920628	2.452134304	1.801648661	2.740855209	2.524234023	2.149853108	-0.014296092	0.934717303	0.977659036	-0.348854713	0.042065025	0.134929888	-0.063907403	0.783284792	0.958643923	0.036018513	0.910204204	0.976862844	-0.36371471	0.203255443	0.492934858	-0.31155531	0.196831959	0.477290112
FBgn0038653	474	609	429	516	262	380	275	329	2.630195177	2.478428872	2.045098159	2.313274198	1.457490163	1.523325937	1.483869489	1.535576519	-0.086247578	0.362588618	0.629795484	-0.729609505	1.13E-14	5.33E-13	-0.197690294	0.191291705	0.584210678	0.030149715	0.803952271	0.948672063	-0.839009412	4.85E-15	2.94E-13	-0.620500469	0.000138731	0.001941861
FBgn0010411	15475	22856	18726	18865	18549	27756	17252	19889	1304.341949	1412.897195	1355.97928	1284.651684	1567.386172	1690.119013	1414.013739	1410.06678	-0.099182961	0.082455351	0.248276289	0.094049661	0.098974786	0.250198199	-0.020109495	0.806233847	0.964457453	-0.192676239	0.001333926	0.012417143	0.178563355	0.0427411	0.184937332	-0.008210718	0.779990959	0.92549968
FBgn0038440	23	26	24	27	35	38	41	29	1.078781238	0.894393075	0.967083604	1.023144772	1.645766806	1.287623071	1.870005057	1.144114463	0.054050721	0.828598217	0.930911696	0.446656938	0.063976045	0.183661474	0.039497212	0.914376812	0.982595656	0.044519203	0.907929167	0.97630355	0.395764259	0.229572748	0.526533595	0.394554151	0.300383256	0.599642385
FBgn0026427	616	806	788	718	599	856	695	731	3.058024589	2.934572439	3.360730665	2.879734717	2.981136	3.069966457	3.355045709	3.052414917	0.09259456	0.10925213	0.302149727	-0.056721095	0.3256119	0.547167323	0.078131018	0.435161708	0.822872691	0.092068313	0.324512092	0.673192343	-0.063245742	0.444014399	0.725457072	-0.065322437	0.537526599	0.796958953
FBgn0032065	27	23	29	34	1	1	2	2	1.490923842	0.93147041	1.37574177	1.516835168	0.055358766	0.039892504	0.107392776	0.092893991	0.329402929	0.383428614	0.647842556	-2.849350523	1.60E-14	7.40E-13	0.25157003	0.517876888	0.872071061	0.358683171	0.498748045	NA	-2.035256261	1.04E-06	2.11E-05	-2.516400259	3.43E-08	1.09E-06
FBgn0038598	41	58	83	69	38	48	82	144	1.02656657	1.06507646	1.785371441	1.395790147	0.953853249	0.868248622	1.996505399	3.032715579	1.00456278	5.06E-05	0.000687716	0.173416089	0.466799192	0.672676881	0.574854295	0.03288932	0.207058171	1.345745131	4.24E-05	0.000639304	-0.25304374	0.353689059	0.654801949	0.499450598	0.116060312	0.345734081
FBgn0085284	128	144	148	154	124	177	125	138	11.59215805	9.564589777	11.51498217	11.26789579	11.25824551	11.58049692	11.00823553	10.51233857	0.039939189	0.731538978	0.886138208	-0.063544744	0.582206345	0.760790553	0.13258202	0.49513839	0.860774608	-0.073519038	0.666938285	0.899217052	0.037575995	0.839973691	0.943284508	-0.18360125	0.271794907	0.572268508
FBgn0034972	2	2	10	6	4	1	2	4	0.052040699	0.038167407	0.223542631	0.126133996	0.104344083	0.018798047	0.050605358	0.087546553	0.802856264	0.115871826	0.313193409	-0.400708694	0.334227529	NA	0.964406348	0.065077375	NA	0.097036099	0.859401266	0.966948823	0.073945203	0.833393734	NA	-0.725776641	0.141895434	NA
FBgn0052263	0	0	2	0	0	1	4	3	0	0	0.109293695	0	0	0.045953383	0.247417976	0.160511098	0.986770282	0.055061798	NA	0.465508241	0.198231075	NA	0.150902958	0.509164855	NA	0.876718616	0.100555192	NA	0.061069008	0.610523841	NA	0.468419895	0.288660282	NA
FBgn0024179	1124	1542	1175	1256	1122	1479	1281	1430	13.61432577	13.69820725	12.22685956	12.2910007	13.62440013	12.94188707	15.08802284	14.56906879	0.027148357	0.728123255	0.884049011	0.031053157	0.689871948	0.830721425	-0.132385373	0.110376895	0.440202588	0.172553234	0.013946029	0.080891062	-0.121996479	0.097426497	0.318094743	0.166463211	0.032861463	0.152304722
FBgn0034647	596	146	361	191	120	97	85	111	23.39927446	4.203959457	12.1761661	6.058390681	4.723153753	2.751233624	3.245102605	3.665599729	-0.305067063	0.452585853	0.708849669	-1.269452127	0.000491342	0.004011669	-0.340508251	0.508090097	0.867479162	-0.081504684	0.810729419	0.950622074	-0.926677019	0.026468028	0.132530264	-1.250724603	0.000544946	0.006282195
FBgn0032290	202	284	222	264	205	302	235	239	8.714311806	8.985652051	8.227765976	9.201389808	8.866052377	9.412137724	9.858321195	8.672524912	0.020717351	0.829615109	0.931616594	-0.020182229	0.833067237	0.917015287	0.001643526	0.992362327	0.998213632	0.026956927	0.854005195	0.965056942	-0.032904968	0.809783504	0.929446545	-0.022058735	0.901608803	0.967176821
FBgn0038862	673	836	707	778	744	1025	815	891	10.72891946	9.774549041	9.682947225	10.02047467	11.89073121	11.80495649	12.63432096	11.94770674	0.026222808	0.657228137	0.846813615	0.178599482	0.002467213	0.015028306	-0.030791941	0.783767095	0.958643923	0.064942501	0.401895495	0.74146997	0.130115287	0.129442734	0.378376444	0.208846665	0.039444023	0.172707998
FBgn0036848	375	436	456	424	351	476	353	435	15.53465524	13.24665948	16.22865114	14.19070543	14.57713493	14.24547415	14.2199619	15.15742883	0.082681319	0.278696299	0.541216911	-0.102893186	0.176197558	0.368485161	0.102899096	0.457256707	0.83534825	0.042975295	0.701153548	0.915132911	-0.07171401	0.577752337	0.817486042	-0.149680886	0.195056341	0.475187863
FBgn0085370	3779	4748	4293	4436	3368	4767	3689	4286	29.62756094	27.3010437	28.91526167	28.09818855	26.47194164	27.00000004	28.12425579	28.26422646	0.064860551	0.066435643	0.215280994	-0.136313011	0.000113309	0.001174039	0.02583308	0.699852571	0.935731791	0.089104769	0.040955118	0.184391392	-0.167867993	0.003493475	0.026638516	-0.121160442	0.016777523	0.093810577
FBgn0034634	93	109	102	85	97	110	97	98	2.19918936	1.890408697	2.072178098	1.62392654	2.299567261	1.879195513	2.230513145	1.949268578	-0.041252942	0.776600396	0.907516547	0.016856711	0.906545406	0.954645221	-0.116205443	0.617967341	0.910089962	0.018147152	0.936863882	0.982908373	-0.047153588	0.83419299	0.93943853	0.06989377	0.754057683	0.912668715
FBgn0032072	1	0	3	0	3	0	4	4	0.055519507	0	0.143091582	0	0.166978887	0	0.215952864	0.186797699	0.507322881	0.330070662	0.597345535	0.37545357	0.308287336	NA	0.11144243	0.702197352	NA	0.400843458	0.439787005	0.771939473	0.081195199	0.67633396	NA	0.367453808	0.401397214	NA
FBgn0047338	0	0	4	0	0	0	15	19	0	0	0.384924724	0	0	0	1.633853905	1.790144612	2.166853297	5.38E-05	0.000725009	0.987921144	0.014441482	0.060725888	0.205271317	0.432885238	NA	2.711484167	1.06E-06	2.25E-05	NA	NA	NA	1.174405994	0.016283939	0.091688133
FBgn0266465	911	1346	1072	1259	939	1395	1102	1222	18.79321858	20.36467012	18.99874018	20.98342103	19.41972546	20.79010104	22.10638647	21.20410387	0.09250888	0.201092746	0.444836157	-0.010060259	0.889092515	0.948022354	0.052913343	0.707582257	0.938216964	0.116637307	0.132469278	0.406568492	-0.042723605	0.668689642	0.866747538	0.005934337	0.962984199	0.987730573
FBgn0037690	4	18	8	11	11	17	6	12	0.11830445	0.390447932	0.20327235	0.262846109	0.326158335	0.363236612	0.172562219	0.298530196	-0.279540907	0.488087363	0.736788387	0.099760512	0.782901123	0.88845098	-0.073113048	0.888163541	0.979218189	-0.392456784	0.422795008	0.757960793	0.157958995	0.705273904	0.885015819	-0.05386418	0.909324368	0.969599795
FBgn0040942	46	54	74	46	59	70	72	59	2.278938444	1.96208607	3.149587752	1.841197479	2.930363393	2.505373085	3.468651238	2.458627324	0.19181403	0.369792095	0.635934953	0.20461364	0.325675383	0.547191556	0.217711492	0.535237557	0.879503848	0.126847269	0.669246975	0.899974654	0.246983693	0.345699338	0.648265913	0.126254519	0.726498316	0.900885483
FBgn0052183	7	12	12	8	15	25	9	20	0.128706129	0.161819913	0.189552564	0.11883899	0.276494917	0.332078532	0.160915201	0.309312244	-0.143002968	0.681657323	0.858882751	0.624629446	0.053977531	0.162369703	0.058541129	0.904027318	0.981515048	-0.273699467	0.557678018	0.846698849	0.661503391	0.089800125	0.302401457	0.343419394	0.465664567	0.745177336
FBgn0024728	1057	1297	1066	1108	1012	1368	1016	1167	19.15876131	17.24177396	16.59957139	16.22557053	18.38940416	17.91340486	17.90768816	17.79218251	-0.059026125	0.257984455	0.517329544	-0.025426214	0.625502516	0.792393181	-0.122950253	0.181203758	0.568170223	-0.009813579	0.884605033	0.974307058	-0.081058791	0.333689907	0.636279758	0.015242425	0.830050333	0.945411027
FBgn0038241	0	0	0	0	1	0	1	0	0	0	0	0	0.106018341	0	0.102834697	0	-0.000414864	0.998949746	NA	0.177473433	0.366749363	NA	NA	NA	NA	4.00E-05	0.999901297	NA	0.071976617	0.578873845	NA	0.098110603	0.579649121	NA
FBgn0035524	181	282	186	176	225	335	201	207	7.378378534	8.431037038	6.513921667	5.796459448	9.19516615	9.865674188	7.967678291	7.097716228	-0.330771932	0.000658165	0.005894356	0.189270292	0.049693634	0.152639244	-0.336577231	0.052713901	0.281670549	-0.326308782	0.025638592	0.130003132	0.178476387	0.25554784	0.559168469	0.180472713	0.241744743	0.539296572
FBgn0034744	793	1089	1081	1078	966	1291	959	1170	45.05540769	45.37860572	52.76508726	49.48348453	55.02316509	52.99069108	52.98411924	55.91463928	0.118394496	0.033536272	0.131288488	0.0874732	0.11567194	0.278096389	0.196486267	0.009026615	0.083017865	0.0270671	0.737342172	0.92777168	0.171816749	0.023882847	0.122605315	-0.012622942	0.871931092	0.956820973
FBgn0037500	0	2	5	0	0	0	16	22	0	0.099103995	0.290221022	0	0	0	1.051199126	1.250259729	1.082726648	0.031476895	0.125657209	0.444737176	0.200712356	0.401532719	0.128456423	0.671620692	NA	2.826405177	3.26E-07	7.68E-06	-0.101798964	0.50210187	NA	0.94497286	0.046645035	0.192830253
FBgn0034631	152	190	186	199	176	221	196	212	2.820140885	2.585415508	2.964745314	2.982964398	3.273667677	2.962232177	3.536198731	3.308483759	0.164914378	0.08778806	0.259049103	0.115664186	0.228722709	0.436722261	0.160580715	0.324603797	0.736088512	0.148142649	0.335955239	0.682976425	0.119952547	0.45762229	0.735830802	0.092444385	0.532508652	0.793714964
FBgn0033072	2	8	5	3	2	5	5	1	0.057977238	0.170085403	0.124521619	0.070261361	0.058123563	0.104712164	0.140945399	0.024383355	-0.103123881	0.839492105	0.935942031	-0.254607227	0.539422351	NA	-0.117476565	0.821350239	NA	-0.006674557	0.990331344	0.996301886	-0.193004899	0.623358329	NA	-0.127182134	0.788109495	NA
FBgn0036258	2752	4027	3663	3359	3153	4179	3268	3335	76.64477021	82.255559	87.64320399	75.58086841	88.03447393	84.08258842	88.50534931	78.12604949	0.018509784	0.764176315	0.901324516	-0.012149172	0.843558001	0.922372782	0.056644824	0.559453925	0.88706743	-0.034213581	0.701866387	0.91533549	0.032910641	0.692176517	0.878749919	-0.073238767	0.471041322	0.749829228
FBgn0259699	6900	9142	6237	6614	6050	7771	5558	6173	57.2790233	55.65923869	44.48048227	44.35866635	50.34966595	46.60398209	44.8661115	43.10312118	-0.217526167	0.000189176	0.002157814	-0.201810183	0.00052014	0.004203708	-0.32180496	1.49E-07	6.18E-06	-0.126635143	0.06174341	0.245523291	-0.298569587	8.44E-06	0.000143246	-0.120475961	0.055969857	0.214549139
FBgn0027087	1450	2092	1710	1587	1465	2323	1484	1767	25.8780651	27.3826207	26.21845762	22.8827651	26.21175676	29.9510887	25.75437859	26.52566482	-0.08804469	0.151007544	0.372824018	0.000439701	0.99426551	0.997036795	-0.098223351	0.287274078	0.699867221	-0.09085106	0.374785707	0.716208777	-0.003677705	0.973117973	0.990431639	-0.011984673	0.87564168	0.958211346
FBgn0038774	119	120	149	67	118	179	106	105	7.703771388	5.697537636	8.286858508	3.504281651	7.658313454	8.371611398	6.672916125	5.717572146	-0.246792332	0.313571887	0.579267737	0.085299003	0.71802773	0.850046062	-0.14155335	0.734302654	0.946456656	-0.35476749	0.069749472	0.267221134	0.176540113	0.429916493	0.715720753	-0.012564239	0.975421192	0.990667171
FBgn0262855	1	0	0	1	0	3	0	2	0.076808942	0	0	0.062055397	0	0.166468721	0	0.129213446	-0.068952623	0.878732247	NA	0.159905529	0.592451475	NA	-0.011757225	0.965435059	NA	-0.040256369	0.909272086	NA	0.064032905	0.744601747	NA	0.067741374	0.794218675	NA
FBgn0037841	47	38	40	45	36	52	34	45	2.772128732	1.64379882	2.02685536	2.144350764	2.128691582	2.215738401	1.950059349	2.232512911	-0.026119945	0.904648811	0.965018625	-0.072726051	0.731510034	0.857529053	-0.034558192	0.925666558	0.984360535	-0.036786815	0.90220382	0.975741279	-0.067234433	0.840837063	0.943512579	-0.089881497	0.760461655	0.916868952
FBgn0032431	10	12	20	17	7	20	13	22	0.565647247	0.497824717	0.971902958	0.776895089	0.396952392	0.817288293	0.715059871	1.046729076	0.566850288	0.087337512	0.258064259	0.029824955	0.923030675	0.962283735	0.577106203	0.18375064	0.572652299	0.392067048	0.427211353	0.762073541	0.082929644	0.840481236	0.943494582	-0.063095382	0.876573763	0.95853601
FBgn0010265	16892	24221	20014	20437	18969	26109	18859	20143	1382.706204	1454.087161	1407.440241	1351.555115	1556.639264	1543.969374	1501.138885	1386.880113	-0.046985331	0.237640501	0.493102269	0.011922573	0.764230458	0.87753138	-0.018449016	0.783949172	0.958643923	-0.089773372	0.1093013	0.360384086	0.047234933	0.442957098	0.724690983	-0.039953252	0.506861131	0.775696444
FBgn0037012	709	938	854	800	1414	1764	977	994	16.13107529	15.65198608	16.69253071	14.70533243	32.25233767	28.99447626	21.61548688	19.02257901	-0.28147017	0.029564955	0.119507569	0.562882931	1.11E-05	0.000149352	0.003038689	0.972291063	0.992701391	-0.572983137	6.16E-07	1.36E-05	0.852763615	4.96E-18	4.00E-16	0.26389643	0.014569613	0.084542458
FBgn0039311	72540	91030	134715	132408	94429	123521	122132	161868	2728.419907	2511.121536	4353.081958	4023.60798	3560.686636	3356.402701	4467.005663	5121.068538	0.596317623	7.87E-17	1.03E-14	0.212627651	0.002880887	0.017081621	0.69685955	2.00E-34	4.28E-32	0.480320689	5.14E-06	9.62E-05	0.319372376	1.90E-06	3.65E-05	0.089962953	0.402976408	0.695334831
FBgn0002566	1205	1588	1245	1408	1143	1553	1252	1300	11.57805219	11.19047408	10.27696879	10.92996793	11.01005256	10.78001875	11.69785303	10.50649208	-0.012093768	0.848672938	0.940164166	-0.084739909	0.180209091	0.373785123	-0.076684856	0.468184308	0.843667639	0.038946705	0.648834692	0.890901029	-0.143159712	0.0244606	0.12491418	-0.042127656	0.72824437	0.901447038
FBgn0030577	0	1	2	1	0	1	2	0	0	0.038739721	0.090757846	0.042675118	0	0.038159841	0.102728353	0	0.454618474	0.363709476	NA	-0.086750799	0.80137745	NA	0.288199197	0.478522529	NA	0.133217125	0.698263728	NA	-0.00558713	0.975169842	NA	-0.089839413	0.811815094	NA
FBgn0004611	2255	3268	2263	2356	2317	3279	2332	2553	16.16118552	17.17743243	13.93344327	13.64173888	16.64743811	16.97726356	16.25206652	15.39016987	-0.156213847	0.006198412	0.03708702	0.018777163	0.741675852	0.864167928	-0.251006029	0.002748918	0.033086251	-0.075879289	0.167797835	0.4683006	-0.068817231	0.350581931	0.652178625	0.091439878	0.150694509	0.408308314
FBgn0039761	7	12	3248	6	205	8	33	6	0.589037273	0.740586029	234.80535	0.407909448	17.29391436	0.48633366	2.700300226	0.424680106	0.599209091	0.176604625	0.410815304	-0.353326942	0.225663174	0.433486286	0.507032786	0.176351101	0.563089279	-0.752684044	0.153480684	0.4446812	0.699713129	0.049775634	0.204248501	-0.401183785	0.22131174	0.513887532
FBgn0027083	98	128	89	85	90	138	89	114	2.535784574	2.429102166	1.978442883	1.776940895	2.334659207	2.579674858	2.239389627	2.48117308	-0.199855132	0.143320708	0.360211207	0.069115645	0.608585121	0.779357697	-0.365621496	0.074982661	0.351748572	-0.045374399	0.824918269	0.955592988	-0.083810083	0.661247636	0.863231279	0.218618357	0.291363816	0.591217378
FBgn0261353	1619	2160	2120	1986	1761	2498	1883	2089	54.08449658	52.92114422	60.84277783	53.60100885	58.97663702	60.28620992	61.16875463	58.69894721	0.075011779	0.068472876	0.219501576	0.027880693	0.497885506	0.698216654	0.116722849	0.095025619	0.406913552	0.018788375	0.735740226	0.927197559	0.07674172	0.153717764	0.421266963	-0.036951071	0.574992502	0.822193299
FBgn0003300	6	4	3	6	3	5	2	4	0.123875375	0.060568003	0.053211098	0.100081259	0.062094008	0.074576731	0.040152917	0.069463978	-0.163684254	0.732359184	0.886262351	-0.311134828	0.442315199	NA	-0.09796344	0.851379693	NA	-0.152615407	0.786177962	0.941927762	-0.188281128	0.646139957	NA	-0.26021995	0.596548556	NA
FBgn0029733	14	13	10	0	19	56	6	3	0.382811162	0.260705048	0.234911234	0	0.520840639	1.106226831	0.159536912	0.06899915	-1.418096801	0.005468309	0.033387289	0.425334899	0.30543995	0.527425997	-0.372972391	0.417749092	0.810013397	-1.860155837	0.000422457	0.004736149	0.793696753	0.050019763	0.204929834	-0.018520266	0.961013102	NA
FBgn0017550	1025	1392	1216	1299	1040	1513	1078	1213	18.47385148	18.40019177	18.82844211	18.91518138	18.79150775	19.70026712	18.89320857	18.38909314	0.017751609	0.706753291	0.873658477	-0.062204409	0.186825764	0.382753093	0.056041972	0.496189216	0.861405399	-0.0351884	0.613302997	0.875830383	-0.017157563	0.805599314	0.928522273	-0.123842036	0.116694396	0.346827322
FBgn0036916	193	272	249	210	204	328	198	230	7.867552802	8.132064093	8.720249973	6.916230023	8.336950643	9.659525773	7.84875772	7.886351365	-0.094650467	0.359407569	0.627101484	0.010587317	0.917826429	0.959643589	-0.016932083	0.920623004	0.983306167	-0.182546424	0.2368528	0.57174693	0.089069771	0.563884061	0.81025817	-0.088953592	0.583529481	0.826857875
FBgn0085425	19	21	24	19	12	23	20	15	0.278553669	0.225800089	0.302283021	0.225048778	0.176372647	0.243603051	0.285127203	0.184974759	0.113519441	0.693139111	0.864924558	-0.250827844	0.359414867	0.580697379	0.07499664	0.850182766	0.973495143	0.121785926	0.784964522	0.941927762	-0.231620943	0.533351061	0.789589351	-0.217306036	0.590903894	0.830330751
FBgn0015664	466	557	487	492	512	702	511	586	8.287716934	7.265302802	7.440895136	7.069388878	9.128799306	9.019567424	8.837374685	8.766223478	-0.042429344	0.490787314	0.738712623	0.168086777	0.006248488	0.031658183	-0.072905597	0.535531163	0.879503848	-0.030050082	0.735025637	0.927197559	0.14419258	0.183663891	0.467129504	0.172191591	0.058782151	0.22100905
FBgn0030474	193	306	225	295	235	332	208	232	3.754015103	4.365255464	3.759832129	4.63584065	4.582487347	4.665265826	3.934190788	3.795706474	-0.078951911	0.542789127	0.775845885	-0.052910709	0.680410181	0.825387726	0.068836722	0.763198495	0.953041159	-0.243901668	0.06208467	0.246632028	0.097339391	0.534663489	0.790453111	-0.2202502	0.294373374	0.594248909
FBgn0039233	74	103	92	81	71	121	64	77	5.338655418	5.449879839	5.702105234	4.721206173	5.135151075	6.306452739	4.489867453	4.672580852	-0.162063463	0.283956318	0.54668325	-0.11827845	0.427793354	0.638515788	-0.031435711	0.888780803	0.979241477	-0.299783862	0.213695555	0.54062603	0.010363441	0.96327955	0.987874392	-0.270906754	0.227052936	0.521314338
FBgn0031284	222	261	254	262	204	257	207	236	8.276864312	7.136789708	8.135679058	7.891906463	7.624962887	6.922223048	7.504756096	7.401006631	0.07777782	0.385216647	0.649377034	-0.175935901	0.04853528	0.15000744	0.082794935	0.584447458	0.896612534	0.052010565	0.718596472	0.920978606	-0.156076831	0.322176768	0.625101163	-0.206711494	0.113845377	0.342059557
FBgn0003189	88	87	122	99	106	150	120	115	0.636936274	0.461829951	0.758613159	0.578916972	0.769155025	0.784339658	0.844593885	0.70012741	0.155203475	0.331904189	0.59911955	0.264519666	0.093379565	0.240189642	0.287565718	0.297650235	0.709327372	-0.000337383	0.998648348	0.999238615	0.39580915	0.091057779	0.305549769	0.098388156	0.667929488	0.874404749
FBgn0034083	1343	1724	1432	1503	1048	1412	1070	1184	12.4587145	11.72962193	11.41267551	11.26481279	9.746601493	9.463058448	9.652379188	9.238784835	-0.033640484	0.44088311	0.699160817	-0.382494046	1.92E-18	1.30E-16	-0.068453089	0.36439182	0.769178319	-0.010590001	0.878661884	0.972601913	-0.409594443	2.07E-09	6.36E-08	-0.368353426	4.86E-07	1.25E-05
FBgn0000617	173	245	258	223	201	303	232	245	7.861641221	8.165499057	10.07242525	8.187282143	9.157098381	9.94739469	10.25199717	9.364813452	0.128548556	0.185053481	0.422695435	0.092701371	0.336604368	0.557160659	0.198741784	0.228993605	0.633935313	0.044624063	0.754450027	0.933098914	0.168215292	0.245761007	0.548332516	0.000228306	0.99883125	0.999309114
FBgn0035139	1	1	3	3	0	0	9	20	0.067119509	0.049226426	0.172988509	0.162681363	0	0	0.587414492	1.12913195	1.728022365	0.001279742	0.010227336	0.555318611	0.172725534	NA	0.509097856	0.304537572	NA	2.246070397	6.56E-05	0.000936676	-0.242514823	0.283322261	NA	1.238204608	0.011449121	NA
FBgn0031948	1090	1566	1103	1254	1195	1711	1055	1218	22.56788067	23.77965602	19.61945872	20.97633412	24.80429511	25.59256959	21.24076304	21.21179867	-0.194175786	0.00088895	0.007592689	0.006749018	0.907838133	0.955003204	-0.165547415	0.163527304	0.543437154	-0.234761054	0.000313302	0.003701518	0.038592439	0.623457158	0.840607683	-0.042993924	0.696017881	0.887322745
FBgn0085520	16	20	26	16	13	14	7	11	1.932026342	1.771220329	2.697203031	1.560920629	1.573733243	1.221295343	0.821948253	1.117253375	-0.059669877	0.856045667	0.943896691	-0.695832684	0.024285984	0.089908792	0.169700496	0.691216419	0.933340138	-0.373064588	0.438822649	0.771062929	-0.353548428	0.350274118	0.652087653	-0.866341675	0.052614942	0.207444129
FBgn0032401	57	62	77	49	76	66	69	67	1.352900997	1.079275659	1.570106518	0.939625984	1.808420657	1.131708822	1.592552022	1.33761735	0.046607752	0.837328104	0.935139874	0.152185129	0.489420331	0.691387581	0.055323731	0.872326559	0.976755416	0.015138917	0.963956288	0.989812813	0.155625934	0.629045044	0.843132892	0.110802367	0.734958748	0.904993176
FBgn0004921	6674	8830	7934	8893	5852	8380	6017	7641	133.4746337	129.5158054	136.3176095	143.6906815	117.3306721	121.0754686	117.0161816	128.5371494	0.092711949	0.096791684	0.2781951	-0.249504584	7.57E-06	0.000104468	0.114233867	0.213340183	0.613410884	0.05577771	0.493533705	0.812387054	-0.220318068	1.28E-08	3.50E-07	-0.292539596	0.011414999	0.070624396
FBgn0031675	138	212	151	207	188	217	158	175	2.745912196	3.093805108	2.581259914	3.32771161	3.750249091	3.11937005	3.05715897	2.928947165	-0.062144068	0.663298956	0.849919526	0.033065007	0.814654443	0.90603818	0.040004457	0.872724696	0.976806894	-0.174903044	0.331579839	0.678387619	0.135490796	0.48490774	0.753332539	-0.08860928	0.709902227	0.894090302
FBgn0001170	42	47	40	20	22	44	34	25	1.29077843	1.059375191	1.056111156	0.496592529	0.677828453	0.976910303	1.016095906	0.646261593	-0.270194025	0.365413884	0.631782831	-0.248932057	0.378373345	0.597824298	-0.469697082	0.260955498	0.672286681	-0.000753042	0.998514308	0.999238615	-0.460911741	0.15169448	0.417952127	0.00247609	0.995515413	0.997890455
FBgn0037930	361	469	386	432	429	509	322	410	28.81115416	27.4521162	26.46598056	27.85511642	34.32459741	29.34748175	24.98979547	27.52347341	-0.133499041	0.165951065	0.394727586	-0.019437319	0.839276312	0.920655551	-0.024799755	0.845977617	0.972906859	-0.255078232	0.090822731	0.317990688	0.092630161	0.501239874	0.766828646	-0.151362518	0.288444571	0.587924103
FBgn0031677	8	11	4	0	12	25	4	1	0.932930528	0.940809154	0.400743548	0	1.402927633	2.106196715	0.453599623	0.098090116	-1.791541448	0.000159705	0.001877995	0.451740469	0.257524617	0.471079557	-0.750073887	0.134670233	NA	-1.592822748	0.003576649	0.027975769	0.545055898	0.170926032	0.448319163	0.063790576	0.862334514	NA
FBgn0039675	0	0	0	5	0	3	1	3	0	0	0	0.124824075	0	0.066970175	0.030047888	0.077973631	0.43456884	0.349370231	NA	0.084081103	0.785992162	NA	0.222526205	0.411397022	NA	0.154415602	0.748191678	NA	0.11776286	0.470602268	NA	-0.057843637	0.875058657	NA
FBgn0051460	26	46	43	37	46	40	37	39	1.852198894	2.403375534	2.631661084	2.129530053	3.285237791	2.058609007	2.563122555	2.336925184	0.039914095	0.862902419	0.947229803	0.075103406	0.737308901	0.861445566	0.147028503	0.661913243	0.922760536	-0.086615818	0.811280337	0.950622074	0.173931966	0.620214643	0.839599764	-0.056084513	0.849838982	0.950162147
FBgn0026316	1459	2013	1711	1828	1403	2017	1588	1722	74.59732116	75.48510205	75.15626339	75.51129324	71.91513776	74.50294546	78.95357759	74.05715369	0.057864805	0.186722177	0.424980379	-0.092074257	0.035448093	0.118617635	0.027904633	0.724684932	0.941924216	0.074167086	0.269028071	0.613228277	-0.115329591	0.067286651	0.250343282	-0.084569831	0.293104566	0.592982327
FBgn0033574	2	5	10	12	8	8	22	20	0.075503247	0.138437953	0.324326818	0.366003008	0.302775217	0.218185167	0.807628597	0.635084563	1.337715511	0.0003271	0.003344842	0.798759787	0.017551606	0.070541644	0.989590391	0.05308481	0.283218297	1.176618925	0.01042376	0.064874769	0.508968926	0.220832213	NA	0.736133921	0.073370676	0.25769694
FBgn0053882	32	14	14	8	34	46	32	25	2.74704922	0.881442587	1.032503966	0.554848257	2.926106206	2.852816901	2.671282485	1.805187844	-0.590279948	0.113274567	0.309101724	0.767203771	0.024492201	0.090420893	-0.678314098	0.187569313	0.577905806	-0.324310529	0.354875326	0.698624054	0.361763422	0.37900735	0.678217199	1.031205035	0.017189788	0.0954015
FBgn0035776	3	3	43	11	1	2	73	87	0.0831437	0.060978801	1.0238204	0.24630235	0.027784514	0.040044022	1.967362227	2.028118259	2.977705744	1.10E-09	4.51E-08	0.603518493	0.138489918	0.313392749	1.462419084	0.005158912	0.054217831	4.202155689	3.00E-20	3.39E-18	-0.30345777	0.416687546	NA	0.962584871	0.045584036	0.189664415
FBgn0085230	5	0	0	0	1	2	0	1	0.221116651	0	0	0	0.044334943	0.063897085	0	0.03719781	-0.649715184	0.166240612	NA	-0.07729713	0.805886093	NA	-0.227789327	0.404475115	NA	-0.303276574	0.513323551	NA	-0.123627857	0.651089588	NA	0.093120175	0.590052644	NA
FBgn0263030	6	8	9	10	4	7	10	4	0.249363449	0.243849048	0.321344806	0.335775746	0.166661867	0.210174097	0.40414287	0.139832289	0.384619849	0.356982631	0.625143668	-0.304966337	0.411701721	0.623958322	0.295835203	0.545582132	0.88301383	0.293158862	0.598456174	0.869640895	-0.229797085	0.582223105	NA	-0.22713702	0.643195259	NA
FBgn0000339	1659	2020	1656	2043	1632	2285	1615	1961	74.85716707	66.8479206	64.19401864	74.4771664	73.82472901	74.48568403	70.86191811	74.4270018	-0.002330372	0.976099599	0.991163507	-0.018899632	0.807365144	0.902439712	-0.003132594	0.983925549	0.995965392	-0.015903786	0.809226481	0.949856504	-0.011565694	0.882111345	0.959915769	-0.041481041	0.78819702	0.927979737
FBgn0263246	0	1	0	2	0	3	0	0	0	0.040542543	0	0.089322163	0	0.119807034	0	0	-0.103654841	0.778566816	NA	-0.023313948	0.92066022	NA	0.08986464	0.75420482	NA	-0.225408937	0.444413377	NA	0.083137031	0.677840635	NA	-0.135044624	0.511048017	NA
FBgn0037137	630	987	798	687	753	1245	622	795	9.956406637	11.44007207	10.83458292	8.771756958	11.93031081	14.21448181	9.558854181	10.56805668	-0.228689496	0.035668098	0.137375578	0.080735569	0.455198105	0.66165788	-0.108238281	0.489166475	0.85783238	-0.35915563	0.012666109	0.075423816	0.199959914	0.200073314	0.488617485	-0.060915285	0.662848865	0.87256046
FBgn0051950	53	86	95	79	80	125	95	94	4.114181095	4.896159052	6.335463163	4.954529319	6.225757885	7.009986026	7.171079144	6.137638671	0.165730783	0.292702796	0.556277186	0.294151226	0.058376605	0.172378681	0.311286699	0.23627237	0.64255633	0.011285848	0.958755766	0.988107134	0.428436663	0.067590633	0.250836214	0.125732558	0.585335744	0.827846685
FBgn0020018	294	450	412	367	358	515	388	448	9.073665408	10.18585467	10.92395434	9.151015084	11.07677062	11.48265361	11.64449159	11.62999086	0.070771385	0.356002149	0.624092465	0.133723363	0.080209062	0.216550876	0.072886467	0.632464673	0.913801332	0.05592627	0.587185082	0.864234253	0.139902063	0.284221899	0.587528386	0.109732869	0.354001443	0.648787556
FBgn0051624	0	0	35	10	2	3	59	90	0	0	1.56879433	0.421520318	0.104610539	0.113076302	2.993340514	3.94965512	3.419006538	4.05E-12	2.68E-10	1.087493543	0.00752923	0.03661141	1.824263771	0.000406194	0.006720844	3.728099427	3.11E-16	2.36E-14	0.47240805	0.115172857	NA	1.083267773	0.023134564	0.119101429
FBgn0024556	2448	3712	2956	2663	2897	4409	2844	3395	70.40473697	78.29751271	73.03686554	61.87702288	83.52830483	91.60731838	79.53777441	82.12893188	-0.105223375	0.10261152	0.288734413	0.163820532	0.010851653	0.049258645	-0.121123194	0.304950952	0.716885139	-0.102567695	0.194870105	0.514157807	0.151916949	0.159508117	0.430724878	0.157711937	0.068439082	0.246079451
FBgn0260390	406	524	494	499	466	635	504	584	10.84037964	10.26122656	11.33163657	10.76432448	12.47380874	12.24875049	13.08586303	13.11587396	0.101973054	0.080519521	0.244856624	0.152798881	0.008735959	0.041180114	0.089317997	0.381196538	0.781449166	0.097519131	0.286315972	0.633892835	0.147079033	0.129147639	0.378143358	0.139831491	0.126045311	0.364068996
FBgn0033615	261	287	242	303	204	360	226	302	4.221451557	3.404495237	3.362667285	3.959421235	3.307852804	4.206524357	3.55453764	4.108602961	0.013017582	0.922939133	0.973050415	-0.056429614	0.671728109	0.819422715	-0.025735259	0.904532258	0.981515048	0.037206399	0.853820612	0.964976085	-0.086478824	0.674281203	0.868986707	-0.040804429	0.843746808	0.948829493
FBgn0038028	9	20	16	10	5	10	13	12	0.262087524	0.427152907	0.4002866	0.235272743	0.145971661	0.210379512	0.368129454	0.293934805	0.280562342	0.455395613	0.711208458	-0.38808138	0.258409507	0.472156166	-0.089374799	0.851487742	0.973495143	0.645977374	0.192546014	0.511126852	-0.590874368	0.152580141	0.419090796	-0.029371589	0.947118857	0.983509353
FBgn0050196	10	11	32	10	6	8	13	9	1.029797307	0.830795181	2.831059261	0.831992725	0.619437806	0.595170426	1.301812627	0.779579105	0.739263548	0.073628985	0.230437913	-0.586423124	0.111646206	0.272232211	0.580779489	0.257881872	0.668320532	0.550832053	0.281985606	0.628461433	-0.402053832	0.328354506	NA	-0.493080383	0.316539115	0.614050647
FBgn0032234	378	452	353	387	283	393	296	331	7.550826652	6.622022723	6.057935371	6.245704633	5.667399681	5.671459762	5.749734445	5.561559953	-0.079021867	0.339003255	0.606481162	-0.303253704	0.00023185	0.002151436	-0.173094912	0.211136092	0.610744822	0.00877176	0.939351015	0.98356794	-0.388517242	0.001683864	0.014440098	-0.22538435	0.069069485	0.24754113
FBgn0039199	1	2	0	2	0	2	0	1	0.044844553	0.065779298	0	0.072461526	0	0.064794673	0	0.037720343	-0.211110672	0.676340208	NA	-0.195048976	0.577469022	NA	-0.104944756	0.797755284	NA	-0.07850419	0.817254205	NA	-0.105992821	0.712839157	NA	-0.07635955	0.768912705	NA
FBgn0034383	2	0	5	2	1	0	3	1	0.095205865	0	0.204480049	0.076918619	0.047723074	0	0.138869968	0.040040513	0.785835223	0.141347434	0.356853979	-0.277142538	0.479583743	NA	0.375409241	0.401902863	NA	0.421718827	0.37388183	NA	-0.056182414	0.767857092	NA	-0.25810822	0.582028246	NA
FBgn0029584	2	9	5	8	4	5	6	6	0.137676405	0.454382466	0.29569689	0.444925489	0.276047755	0.248656108	0.401637402	0.34741351	0.315206097	0.484953662	0.73467738	-0.134058555	0.732001103	0.857834223	0.151754341	0.771589909	NA	0.32916121	0.546220968	0.839376005	-0.112386505	0.780035596	NA	-0.061276149	0.899700853	NA
FBgn0019643	800	1028	1449	1495	592	870	884	1001	25.73196294	24.25077244	40.04041276	38.85007841	19.08971051	20.21630529	27.64958205	27.08213738	0.595501796	5.02E-24	1.37E-21	-0.522602499	5.96E-19	4.40E-17	0.679030574	5.83E-19	7.09E-17	0.48510453	1.84E-09	6.53E-08	-0.418480861	6.59E-07	1.38E-05	-0.63041461	2.50E-20	2.18E-18
FBgn0250847	3	4	16	3	8	3	10	5	0.138422619	0.135361554	0.634239112	0.111834252	0.370058599	0.100001535	0.448682554	0.194053617	0.626948127	0.216261037	0.465584631	0.055296977	0.893842911	0.949554704	0.582480569	0.258413716	NA	0.25028721	0.656345531	0.894563201	0.220384198	0.57697682	NA	-0.118127865	0.807267556	NA
FBgn0001138	12	18	12	15	14	14	9	12	0.149861946	0.164866401	0.128747438	0.151345376	0.175280201	0.126310007	0.109296437	0.126054193	-0.198230338	0.538436609	0.772263847	-0.211535843	0.48359368	0.686608209	-0.11417997	0.794298928	0.960007385	-0.250917767	0.592915608	0.867254208	-0.113452696	0.769895353	0.913193603	-0.263089734	0.545371354	0.800984496
FBgn0011581	3	1	7	40	1	2	13	3	0.165658205	0.040498713	0.3320756	1.784511963	0.055358766	0.079785009	0.698053041	0.139340986	1.752605759	0.000893272	0.007619229	-0.58273976	0.160540722	0.346528097	1.172535905	0.021526465	0.153863459	0.995248172	0.072705939	0.274034787	-0.125747985	0.711629683	NA	-0.503518181	0.285124816	0.584741973
FBgn0031208	4	5	2	6	10	7	6	12	0.108676482	0.099631144	0.04668236	0.131702678	0.272376907	0.137395726	0.158518592	0.274234919	0.019275627	0.96559053	0.988028828	0.68403079	0.079572494	0.215314753	-0.081710537	0.875533551	NA	0.086634915	0.871044832	0.969372771	0.403973876	0.332575995	NA	0.570692473	0.248660577	NA
FBgn0000307	802	1153	875	831	789	1040	824	820	6.184256195	6.520665819	5.796534001	5.177044584	6.099367669	5.793567195	6.178651384	5.318545587	-0.107612653	0.136370658	0.348836422	-0.100835518	0.161532294	0.347887882	-0.191627274	0.042608255	0.245755391	-0.036374077	0.749892311	0.931079619	-0.177385359	0.053624413	0.215181185	-0.037913214	0.743839409	0.908171982
FBgn0053971	72	99	85	90	50	66	67	51	2.019556366	2.036611579	2.04828148	2.039547239	1.406009297	1.337417565	1.82747591	1.2032603	0.089281131	0.594116146	0.80788721	-0.566713009	0.000613949	0.004842845	0.031145543	0.887212529	0.979218189	0.137804706	0.663647995	0.8978455	-0.59578949	0.009411566	0.058990029	-0.491725558	0.096517744	0.30758596
FBgn0013325	14682	21375	17025	17276	17486	25624	15233	18384	737.3907664	787.3505412	734.5930685	701.008764	880.4357223	929.7346259	743.9629248	776.637606	-0.144368081	0.008997646	0.049233958	0.080302268	0.145522564	0.324278353	-0.065273597	0.382932904	0.783013174	-0.237684009	0.000110826	0.00150606	0.165275287	0.02961586	0.144366223	-0.021960871	0.692634327	0.886039027
FBgn0033972	842	1213	1046	1092	1324	1691	1285	1470	36.26275792	38.31413911	38.70148718	37.99611159	57.16516087	52.61286497	53.81523519	53.25151933	0.025078571	0.63528493	0.834127251	0.430014893	4.07E-16	2.27E-14	0.060307337	0.513639499	0.870004393	-0.020896285	0.792227598	0.944512657	0.467551063	1.68E-06	3.25E-05	0.37341931	6.29E-08	1.92E-06
FBgn0021874	262	391	348	332	316	447	260	309	8.448498715	9.247078405	9.640614679	8.649362749	10.21550967	10.41322803	8.152765948	8.381131594	-0.112128472	0.265522881	0.525782112	-0.043693072	0.662480666	0.814086256	0.062485975	0.64578729	0.916800283	-0.302763578	0.00925113	0.058875344	0.133239167	0.293120615	0.596252089	-0.244764827	0.03851155	0.169977527
FBgn0050036	5	11	10	11	8	13	12	12	0.17884435	0.288567514	0.307292847	0.317881814	0.286873157	0.335929526	0.417387888	0.361037569	0.320203554	0.367321807	0.633945903	0.210512118	0.520784024	0.715409948	0.280305801	0.567499403	0.890774731	0.248468683	0.598298765	0.869640895	0.178581245	0.665944409	NA	0.150833702	0.729674445	0.902068704
FBgn0014163	480	878	795	458	1134	1050	698	887	6.130886293	8.224813739	8.723612838	4.72623464	14.52077461	9.688820896	8.669435552	9.52953201	-0.228339096	0.281458624	0.544306621	0.481958613	0.019552836	0.076169327	-0.07856749	0.810343417	0.965767356	-0.378344878	0.112216475	0.366326509	0.592897801	0.02608354	0.131095702	0.308594419	0.311392455	0.609608596
FBgn0001169	532	739	585	655	455	638	472	566	4.525893987	4.610910736	4.275587916	4.501961965	3.880599711	3.921146134	3.904704015	4.050187277	0.00892905	0.890827279	0.959746682	-0.269267646	3.37E-05	0.000406829	-0.034269046	0.769873634	0.955296711	0.041449299	0.663509432	0.8978455	-0.305922875	0.00086064	0.008274859	-0.245197841	0.03975498	0.173778456
FBgn0033599	1	1	3	0	0	1	2	0	0.02887391	0.021176546	0.074417329	0	0	0.020859563	0.056155069	0	0.256201836	0.604682242	NA	-0.159970916	0.636572055	NA	0.093090036	0.811703333	NA	0.133217125	0.698263728	NA	-0.126308236	0.627087245	NA	-0.035318788	0.890999891	NA
FBgn0261267	0	0	0	0	1	0	2	0	0	0	0	0	0.121631493	0	0.235957999	0	0.109153315	0.748568397	NA	0.215915002	0.313186364	NA	NA	NA	NA	0.097136398	0.774349403	NA	0.071976617	0.578873845	NA	0.137448053	0.506537657	NA
FBgn0038925	1917	2437	1970	1907	1976	2776	2019	2169	72.2097517	67.32537785	63.75102841	58.03529664	74.62002404	75.54275254	73.95430045	68.72254273	-0.109845732	0.014313194	0.069987389	0.082643387	0.065042175	0.186003943	-0.173011397	0.009662704	0.087256388	-0.061971891	0.325770922	0.673643952	0.027768473	0.632140232	0.844613434	0.12262276	0.063572649	0.233643451
FBgn0037433	29	25	32	24	26	25	33	15	1.903933736	1.2037696	1.804891251	1.273013033	1.711283192	1.18575085	2.106789508	0.828344551	0.026802249	0.934953603	0.977659036	-0.144485474	0.637973034	0.80036747	0.015614164	0.968953917	0.992701391	0.020244652	0.967464944	0.990743888	-0.129560762	0.726270367	0.894417989	-0.12104834	0.793391553	0.93011919
FBgn0011260	137	173	122	144	170	237	155	155	1.954658844	1.81028118	1.495400297	1.659895206	2.431610604	2.442858728	2.150480335	1.860150268	-0.240606316	0.027489625	0.113570077	0.26934747	0.012963693	0.055996927	-0.218589984	0.263178076	0.674126901	-0.266201233	0.104951164	0.351418846	0.285325444	0.064457396	0.243719383	0.224347511	0.262559937	0.561991136
FBgn0026399	0	0	1	1	1	1	2	1	0	0	0.031254572	0.029392336	0.036472122	0.026282455	0.070753787	0.030600763	0.51454468	0.321070937	NA	0.342429407	0.349085586	NA	0.347666718	0.29514498	NA	0.202374407	0.6921686	NA	0.22822133	0.306102123	NA	0.149624739	0.72585693	NA
FBgn0015568	1297	1486	1053	1149	905	1127	691	771	31.20494419	26.22115243	21.76501824	22.33424313	21.82864203	19.58876042	16.16645721	15.6028431	-0.351527262	1.97E-06	4.01E-05	-0.552684949	6.38E-14	2.80E-12	-0.34874703	0.008014539	0.076323686	-0.364511171	0.000306895	0.003640346	-0.536230082	4.16E-05	0.000605407	-0.575236639	1.79E-09	6.71E-08
FBgn0035022	2	3	1	2	2	7	3	3	0.169694174	0.186684269	0.072892722	0.137099133	0.170122454	0.429076354	0.247520724	0.214103675	-0.345221046	0.50106359	0.745884992	0.439177623	0.290563615	NA	-0.247400198	0.617800773	NA	-0.20070601	0.721301601	0.921742954	0.224608949	0.565465265	NA	0.356352786	0.452867122	NA
FBgn0085330	124	138	167	90	100	141	69	88	20.63083178	16.83928591	23.8703482	12.09777043	16.6797585	16.94781716	11.16342655	12.31526196	-0.247880471	0.261311011	0.521230024	-0.42192386	0.049066896	0.151213896	-0.041479034	0.908498214	0.982499037	-0.485193018	0.01906205	0.102955922	-0.213677507	0.279792771	0.583053373	-0.58914113	0.107272412	0.329313077
FBgn0038397	9	9	10	8	7	6	6	9	0.087048195	0.063842414	0.08309301	0.062513674	0.067875026	0.041924522	0.056431538	0.073219321	0.114690641	0.768633153	0.903169149	-0.301074674	0.394304272	0.610618654	-0.012793326	0.978981692	0.994524477	0.190774733	0.719306133	0.921091169	-0.295012603	0.478764113	NA	-0.1713542	0.714331258	NA
FBgn0037207	41	63	61	31	53	73	41	39	0.909728846	1.025222644	1.162800404	0.555721987	1.178958951	1.170174349	0.884637492	0.727878087	-0.326243259	0.177032566	0.411524102	0.018947446	0.935241238	0.969219989	-0.137162349	0.73527303	0.946991878	-0.49954775	0.073688052	0.276330195	0.171115455	0.501561857	0.766841539	-0.144052893	0.723171892	0.89970677
FBgn0051988	3	2	60	19	1	3	90	191	0.133362784	0.065206806	2.291457887	0.682393337	0.044566457	0.096346126	3.890534624	7.141882422	3.542420461	1.06E-13	8.44E-12	0.836456473	0.037311074	0.12315194	1.933977027	0.000203586	0.003702437	4.256013976	1.95E-18	1.82E-16	-0.128737057	0.725447554	NA	1.134612348	0.017534541	0.096954607
FBgn0037375	8	9	21	12	5	10	33	53	0.164834034	0.136003142	0.371726418	0.199758802	0.10328128	0.148852628	0.661186865	0.918541326	1.545125667	0.000105349	0.001302275	0.563864075	0.114195009	0.275973334	0.657683735	0.170218848	0.552632226	2.125061201	1.22E-06	2.54E-05	-0.169326095	0.683450922	NA	1.077716935	0.00819079	0.054619199
FBgn0053290	0	1	6	59	0	3	2	2	0	0.05728029	0.402581821	3.722849403	0	0.169268653	0.151893452	0.131386761	1.334217095	0.011272254	0.058178926	-0.705982849	0.060926898	0.17751246	1.250802801	0.01058589	0.093442661	0.178022328	0.720988276	NA	0.083137031	0.677840635	NA	-1.107497003	0.018132832	0.099369442
FBgn0036093	1	4	8	6	3	7	7	8	0.050125561	0.147051266	0.344505739	0.242984333	0.150756208	0.253487699	0.341201286	0.337299083	0.816568392	0.070483917	0.223719128	0.278327866	0.475735192	0.67989167	0.728679057	0.163338355	NA	0.467576667	0.385889206	0.727011368	0.295316728	0.45069397	NA	0.07015155	0.882530307	NA
FBgn0005278	2536	3332	2641	2723	2644	4082	2583	2980	53.32798359	51.38784882	47.71133239	46.2616727	55.73937182	62.01239696	52.81821199	52.70940415	-0.132709878	0.002079706	0.01514456	0.084768757	0.048992688	0.15106869	-0.132739658	0.01849611	0.138548586	-0.145464222	0.076307298	0.282033138	0.089702239	0.267658704	0.571696496	0.06155224	0.241332355	0.538893352
FBgn0085279	123	178	145	134	129	179	116	162	19.03814367	20.20640355	19.28122936	16.75683771	20.01722655	20.0157618	17.45946185	21.09115834	-0.063517054	0.583267176	0.800770023	-0.020400984	0.859016774	0.932220448	-0.103753892	0.566911506	0.890621485	-0.035881179	0.85365197	0.964955799	-0.053779751	0.749174684	0.904696454	-0.00155343	0.993869298	0.997272747
FBgn0051155	215	305	240	264	244	336	235	291	14.46872	15.05362258	13.87554736	14.35368318	16.46175692	16.33542862	15.37846152	16.4721607	-0.027753387	0.740803989	0.890654241	0.075530316	0.366082836	0.586205581	-0.042488105	0.773444299	0.955565576	-0.026420087	0.839350598	0.9590852	0.065999122	0.609508742	0.834132073	0.067175892	0.642272411	0.860974401
FBgn0053082	41	27	37	39	23	34	18	28	2.630899251	1.270672574	2.039714178	2.021867747	1.479595161	1.576154848	1.12317193	1.511277864	-0.020721129	0.940717916	0.979323249	-0.487061412	0.067243489	0.190588725	0.08053448	0.848762446	0.973495143	-0.170997882	0.648154415	0.890643341	-0.287031042	0.453459638	0.733031738	-0.6223521	0.0675959	0.244401909
FBgn0000709	577	780	672	587	736	913	646	775	6.105650526	6.053412423	6.109035272	5.018362249	7.807799448	6.979535356	6.64725016	6.898009072	-0.101602575	0.142303141	0.35845764	0.197185724	0.004303014	0.023676127	-0.108227408	0.361334069	0.769178319	-0.108968608	0.309695357	0.658101747	0.195651389	0.067341167	0.250344662	0.180081088	0.124519031	0.361156999
FBgn0028939	5	19	15	19	19	13	16	17	0.090595861	0.252488432	0.2334946	0.278137617	0.345133137	0.170169338	0.281910798	0.259091522	0.285629615	0.438946707	0.697059148	0.154328336	0.648147948	0.807235518	0.364294683	0.467808229	0.843667639	0.083019958	0.861221052	0.96704472	0.220601012	0.597051935	0.825769534	-0.025580656	0.948770958	0.984022172
FBgn0050499	637	872	854	830	575	879	580	774	30.6949546	30.81722857	35.35352022	32.31271367	27.77730538	30.59962066	27.17746419	31.37143992	0.095453777	0.19644388	0.43919839	-0.222234105	0.002556638	0.015446468	0.15646178	0.060313354	0.308711084	0.0171098	0.898831073	0.975653037	-0.151298744	0.118797511	0.360196687	-0.305827261	0.014921713	0.086009606
FBgn0033507	63	88	88	75	71	116	47	61	3.121154825	3.197473595	3.745455705	3.001952411	3.526369506	4.151761113	2.264258447	2.541970623	-0.251232131	0.2135642	0.462157644	-0.158172709	0.422237642	0.633470059	0.104289861	0.663754966	0.923267941	-0.630717275	0.01251953	0.074776424	0.18946494	0.400887039	0.693416628	-0.54661995	0.02896492	0.140341614
FBgn0051703	0	0	1	1	2	1	5	6	0	0	0.025409044	0.023895101	0.059301515	0.02136686	0.143801849	0.149265098	1.067567866	0.046562273	0.166585923	0.967199512	0.017346127	NA	0.347666718	0.29514498	NA	0.911769849	0.105116693	0.351674989	0.304748848	0.226028418	NA	0.941763557	0.053961837	NA
FBgn0263144	1147	1643	1353	1509	1009	1523	1078	1288	10.45066082	10.97911742	10.59071696	11.10803786	9.216503805	10.02489524	9.55107975	9.871022165	0.039794144	0.504681135	0.748668031	-0.241575129	4.95E-05	0.000568493	0.040467551	0.7100773	0.938314895	0.024770686	0.771667115	0.937830047	-0.232808016	0.010787602	0.066294839	-0.264083985	0.01096261	0.06876128
FBgn0250844	0	1	20	11	0	3	56	86	0	0.032717301	0.76648766	0.396449983	0	0.096682707	2.429233963	3.226950637	3.808759696	5.01E-17	6.68E-15	1.484422673	5.12E-05	0.000585883	1.898474871	0.000282483	0.004947952	3.872197187	1.08E-15	7.61E-14	0.083137031	0.677840635	NA	1.767227036	5.25E-06	0.000111049
FBgn0034276	28	38	42	34	27	39	16	29	0.520066364	0.517647192	0.670188938	0.510208193	0.502758248	0.523317124	0.288984196	0.453069327	-0.08444368	0.735069735	0.887333478	-0.369322379	0.124845952	0.293045984	0.179491222	0.584508716	0.896612534	-0.383927065	0.32084303	0.669510071	-0.080361265	0.791868821	0.92412989	-0.626182693	0.095022181	0.304677069
FBgn0031020	1331	1984	1681	1593	1419	2254	1471	1812	18.18746568	19.88315649	19.73372514	17.58642984	19.43887971	22.25090336	19.54610285	20.82659414	-0.015236832	0.820309403	0.926577429	0.038443366	0.565562964	0.750524454	-0.010382577	0.918002375	0.983306167	-0.033790166	0.758460067	0.933948201	0.049004946	0.682306254	0.872719987	0.01070835	0.896076389	0.96521837
FBgn0053113	9553	14277	11251	13519	11438	14585	11122	12435	180.7213416	198.0870823	182.8554963	206.624592	216.9274255	199.3313932	204.6001419	197.8706511	0.021785225	0.776778362	0.907555463	0.004586008	0.95224461	0.976497254	0.064032258	0.654956524	0.920672183	-0.035453417	0.607241331	0.872729853	0.054081164	0.587424362	0.821999737	-0.061328495	0.638455269	0.858609427
FBgn0051780	2	1	4	2	9	5	4	4	0.068884621	0.025260492	0.118358513	0.055653188	0.310763134	0.12441189	0.13396941	0.115882591	-0.108085136	0.830722955	0.931891224	0.670215435	0.105794816	NA	0.319935467	0.519616452	NA	-0.425705305	0.445241532	0.776619075	0.637912335	0.102991607	NA	0.194623671	0.692838899	NA
FBgn0033936	8	6	9	8	3	14	3	6	0.095673981	0.052626518	0.092468454	0.077296819	0.035968292	0.120957137	0.034888194	0.060356082	-0.153067121	0.736291624	0.887781185	-0.252325191	0.521160531	0.715561172	0.156103649	0.756121548	0.951897857	-0.379555117	0.499528084	0.815120875	0.021829801	0.957530361	NA	-0.541052021	0.265660983	NA
FBgn0040273	903	1147	989	989	958	1225	911	1007	13.33045827	12.41853252	12.54298351	11.79563697	14.17808397	13.06450691	13.07763109	12.50410838	-0.058396871	0.235529129	0.490324206	-0.008728737	0.859054008	0.932220448	-0.057051009	0.469164531	0.843984819	-0.075516	0.385297421	0.726923912	0.000746978	0.993443609	0.998456868	-0.033788769	0.632016014	0.854234675
FBgn0053139	460	734	569	606	591	736	546	649	6.920723227	8.099146247	7.354499897	7.366039623	8.914065813	7.999651517	7.988029647	8.213046386	-0.021495635	0.78833731	0.912521036	0.064759903	0.416897393	0.628247077	-0.009832912	0.947308249	0.988731696	-0.044645098	0.68070601	0.905454511	0.082651952	0.584197054	0.821515786	0.032311576	0.741186201	0.906805183
FBgn0030441	1	1	5	1	0	2	3	11	0.067922801	0.049815572	0.291764751	0.054876116	0	0.098139804	0.198148239	0.628455023	1.179135477	0.027845041	0.114736202	0.335963924	0.41101851	NA	0.413098013	0.378215279	NA	0.976021037	0.072312606	0.273101441	-0.027734132	0.917919203	NA	0.409752865	0.385175701	NA
FBgn0031758	3	3	3	5	4	3	6	3	0.139557231	0.102353306	0.119894586	0.187918211	0.186545933	0.10082122	0.271416168	0.117386532	0.313908176	0.519382348	0.759167093	0.107948881	0.791483666	NA	0.184621609	0.723369032	NA	0.235862751	0.675003499	0.902557588	0.05272858	0.894486678	NA	0.093073031	0.850412738	NA
FBgn0024366	8	15	20	29	30	22	16	23	0.091681304	0.126075757	0.196910112	0.268507591	0.344672596	0.182143249	0.178305259	0.221709631	0.281566352	0.452112435	0.708629794	0.300035305	0.380656065	0.599386855	0.846091632	0.055988805	0.293324117	-0.2878625	0.524745657	0.829375349	0.723016323	0.073676179	0.266101342	-0.261955865	0.506123743	0.775365917
FBgn0031302	3	3	3	1	1	6	2	4	0.148770718	0.109110612	0.127809957	0.040064892	0.049715397	0.214954756	0.096444968	0.16684843	-0.183934434	0.723225544	0.881481606	0.150490526	0.717528463	NA	-0.223536094	0.658271117	NA	-0.014231386	0.979518584	0.994286039	0.006701702	0.98581708	NA	0.203077358	0.667167991	NA
FBgn0260967	1	4	4	4	2	4	2	2	0.059740288	0.17525759	0.205293186	0.193061236	0.119782125	0.172634229	0.116185167	0.100499347	0.129500525	0.799834136	0.916434079	-0.212650686	0.608506947	NA	0.303045655	0.557116703	NA	-0.193998027	0.728266294	NA	0.05559338	0.88232283	NA	-0.420046115	0.391453378	NA
FBgn0032225	163	219	133	173	154	222	167	149	3.991229754	3.932898792	2.797808565	3.422417628	3.780372112	3.927097675	3.976389982	3.068819335	-0.211769104	0.114338444	0.310789528	-0.022104231	0.867669727	0.936344506	-0.307350165	0.152418756	0.522571455	-0.118456017	0.555278998	0.845330952	-0.114790474	0.441255425	0.723793602	0.060165602	0.815249182	0.937732843
FBgn0036677	200	240	196	306	205	263	242	320	5.700663664	5.017139727	4.799530153	7.046681237	5.857927463	5.415652329	6.707553798	7.672048339	0.274954047	0.08226272	0.247993838	0.086702878	0.578144252	0.757500112	0.164077392	0.566270859	0.890604393	0.36256932	0.020944466	0.110750521	-0.005372378	0.971771874	0.990431639	0.149238088	0.607436277	0.841360943
FBgn0261501	0	1	0	1	0	0	0	0	0	0.17105621	0	0.188433055	0	0	0	0	0.013025063	0.966445546	NA	-0.171124932	0.375013912	NA	0.009264978	0.972611113	NA	NA	NA	NA	-0.065924389	0.592988049	NA	-0.09501264	0.586549621	NA
FBgn0051664	12	5	7	10	22	14	7	10	0.295390534	0.090268217	0.148033701	0.198876333	0.542916091	0.248967677	0.167558608	0.207052871	-0.471194344	0.277725899	0.540335999	0.377147819	0.323114558	0.544447298	-0.046607392	0.928677467	0.984938944	-0.72791955	0.157068637	0.451105997	0.433634186	0.296618136	0.600061506	0.002526669	0.995695354	NA
FBgn0035300	5982	7636	5504	6330	5383	7208	6101	6773	193.6300859	181.2766558	153.0566081	165.538081	174.6809378	168.5546787	192.0351947	184.405315	-0.02423042	0.788340836	0.912521036	-0.028844578	0.74813217	0.867869175	-0.206847754	0.057708472	0.299482625	0.146115869	0.002481341	0.020809545	-0.206020693	0.000163778	0.001961113	0.130366082	0.228605673	0.523093612
FBgn0083950	79	91	117	75	67	80	83	93	0.591838922	0.49999695	0.753025223	0.453947336	0.503206149	0.432978192	0.604655349	0.586037368	0.261528336	0.151932037	0.374062513	-0.187705867	0.294244535	0.515020292	0.143811152	0.650974691	0.918858304	0.352039051	0.123329745	0.390242319	-0.275925202	0.241743335	0.542398644	-0.102151169	0.73710441	0.905234168
FBgn0032763	176	214	189	193	184	261	171	220	4.888373339	4.359282399	4.509835837	4.330886326	5.123470355	5.237111387	4.618502522	5.139730045	-0.046295687	0.626287079	0.828730646	0.073618931	0.43632654	0.646034666	-0.037046695	0.815373142	0.965767356	-0.070127798	0.647283037	0.890446249	0.086815515	0.558228404	0.806357459	0.0388815	0.804424204	0.933591044
FBgn0039480	0	0	5	3	0	1	2	0	0	0	0.144918819	0.081770487	0	0.024372897	0.065613155	0	0.908243229	0.07148195	NA	-0.270809326	0.438082252	NA	0.953002484	0.041342219	NA	0.133217125	0.698263728	NA	0.061069008	0.610523841	NA	-0.492539612	0.265386349	NA
FBgn0015609	41	38	73	60	49	50	55	46	0.156470099	0.106360563	0.23934127	0.184997785	0.187472809	0.137853282	0.204109663	0.147662855	0.413574871	0.082238987	0.247981871	-0.072612709	0.752105055	0.870376998	0.645152022	0.048086713	0.2676119	0.117735456	0.725494344	0.922860622	0.188313087	0.56674289	0.811147377	-0.33962842	0.2541308	0.551539357
FBgn0052792	21	28	11	12	23	42	13	14	0.561589987	0.549171036	0.252720211	0.259268099	0.616627093	0.811426068	0.338062337	0.314915492	-1.025014031	0.000273668	0.002890334	0.25109685	0.340238895	0.561146976	-0.882268206	0.031951237	0.203354553	-0.957860426	0.017310291	0.095764216	0.235987099	0.479714268	0.750726674	0.183139376	0.666311889	0.873599638
FBgn0035047	273	332	304	324	272	394	330	363	7.118059916	6.348726343	6.809571841	6.82514338	7.109885422	7.421553435	8.366933319	7.961071905	0.120599597	0.125142833	0.330700742	0.103451293	0.186854565	0.382753093	0.044521127	0.74580611	0.948001627	0.175997926	0.1287838	0.399604094	0.035144908	0.782253277	0.918874547	0.15037423	0.205756791	0.491522277
FBgn0035727	10	9	16	14	11	12	23	21	0.61762934	0.40768052	0.848975449	0.698592198	0.681106946	0.535437482	1.381367171	1.09097084	0.784225503	0.01453438	0.070765566	0.352607761	0.238764421	0.448080025	0.467288987	0.310522439	0.722718639	0.856166196	0.047693922	0.204080391	0.107880468	0.791095319	0.923807184	0.458567025	0.239503281	0.537046173
FBgn0052227	21	32	23	29	29	28	22	19	0.210362203	0.235097454	0.197935404	0.234700595	0.291233359	0.202631077	0.214301136	0.160091379	-0.175030024	0.502289108	0.746443377	-0.115104907	0.645535824	0.805432085	-0.018736967	0.959527101	0.991479733	-0.321540334	0.424803805	0.760181983	0.036163886	0.916859648	0.973575671	-0.269711796	0.472216366	0.75072135
FBgn0010422	384	591	512	468	477	734	465	585	11.06256708	12.48710332	12.67190428	10.89276972	13.7764645	15.27637663	13.02659831	14.17576444	-0.027678479	0.736874078	0.888056773	0.169986228	0.038332629	0.125557653	0.016069204	0.909483496	0.982595656	-0.082264537	0.493747468	0.812513192	0.214445573	0.115810748	0.354835453	0.104434184	0.383877465	0.677095611
FBgn0260229	365	436	427	349	309	446	309	350	13.12919045	11.50220503	13.19532797	10.14234286	11.14290092	11.58989622	10.80828876	10.58958785	-0.058105385	0.513127816	0.755627427	-0.197083659	0.025876101	0.094312469	-0.056296521	0.743971251	0.947731638	-0.075821788	0.50009822	0.815714234	-0.185419613	0.132246095	0.383305507	-0.219413617	0.169505169	0.438373991
FBgn0050016	9556	11928	10283	11308	8875	12350	9151	11065	1094.396538	1001.880056	1011.732347	1046.290173	1018.970561	1021.798196	1019.10868	1065.898662	0.028460476	0.547977901	0.779215649	-0.094417514	0.04596499	0.143961679	-0.001729704	0.984894172	0.996038526	0.04417726	0.39720758	0.736259944	-0.117147378	0.036563205	0.167521275	-0.087517213	0.331699621	0.629903966
FBgn0036202	12	32	35	24	139	283	182	151	0.124277242	0.243057972	0.311405038	0.200811869	1.443177889	2.117368269	1.832884607	1.315386066	0.058525954	0.827147573	0.930488246	2.523750319	2.61E-22	2.62E-20	0.352423895	0.436164999	0.823326163	-0.158921793	0.595125618	0.868062437	2.416759739	5.35E-12	2.36E-10	2.205246802	1.05E-11	5.10E-10
FBgn0015756	17869	25194	18934	20043	20040	27295	17235	20112	1130.993587	1169.51703	1029.554868	1024.921012	1271.605262	1248.080497	1060.778129	1070.732742	-0.176992351	2.99E-06	5.74E-05	0.007058015	0.852096923	0.928108687	-0.139891677	0.04789711	0.266982983	-0.227922836	1.77E-10	7.22E-09	0.050410832	0.351846516	0.653161528	-0.053027557	0.374898313	0.667905395
FBgn0039491	10	11	15	10	8	16	9	10	0.176313243	0.142241771	0.227207897	0.142446804	0.141406582	0.20380016	0.154305291	0.148303316	0.028822407	0.934741466	0.977659036	-0.118929964	0.71483194	0.847941963	0.170971689	0.715872261	0.938314895	-0.147907508	0.760969791	0.93431808	0.040344552	0.92056235	0.974552097	-0.272834501	0.543763427	0.800674608
FBgn0045471	4	3	3	2	5	6	2	1	0.175979144	0.096799251	0.113388678	0.07108844	0.220529107	0.190700602	0.08556272	0.037005573	-0.735685692	0.144927815	0.363028407	0.056869385	0.890562711	NA	-0.221689828	0.668306589	NA	-0.822119823	0.143932595	0.427040875	0.223895821	0.586884325	NA	-0.231700161	0.618453687	NA
FBgn0005586	61	65	52	57	44	41	36	30	0.829319865	0.648119549	0.607355274	0.626087259	0.599707687	0.402694497	0.475935511	0.343067373	-0.226349465	0.284481267	0.547245262	-0.625758502	0.002450947	0.014945548	-0.20838605	0.458083809	0.83606451	-0.237444578	0.527592612	0.830899362	-0.535463936	0.088644774	0.299927868	-0.629214839	0.041387278	0.178157836
FBgn0263596	0	0	0	0	0	0	0	0	0	0	0	0	0	0	0	0	NA	NA	NA	NA	NA	NA	NA	NA	NA	NA	NA	NA	NA	NA	NA	NA	NA	NA
FBgn0024958	1260	1715	1793	2016	1222	1537	1522	1656	22.33109386	22.29220908	27.30027184	28.86674105	21.71227662	19.67944852	26.23055501	24.686852	0.341095295	1.08E-08	3.77E-07	-0.211735637	0.000375554	0.003209618	0.352661297	0.000574158	0.008934472	0.311170559	0.000555088	0.005974385	-0.188872379	0.034551435	0.161720601	-0.247199975	0.018290278	0.099748944
FBgn0266129	17	14	11	19	12	13	12	14	0.184279518	0.111302704	0.102439644	0.166398545	0.130407959	0.101805468	0.126491915	0.12765038	0.039230215	0.906630973	0.965990049	-0.247386065	0.427880419	0.638515788	-0.059603899	0.899677856	0.980538528	0.125449971	0.7832391	0.941507743	-0.270798468	0.496950469	0.764298078	-0.143785908	0.744834535	0.908644254
FBgn0053557	0	2	1	2	2	4	1	2	0	0.111161157	0.065105962	0.122453529	0.151949135	0.21899446	0.073693114	0.127488044	-0.142997376	0.789826908	0.912962476	0.309365477	0.446419313	NA	0.132137055	0.748428505	NA	-0.345330232	0.531372965	NA	0.283601885	0.389992625	NA	-0.000755956	0.998635644	NA
FBgn0042207	20	12	20	11	3	5	1	8	0.873127289	0.384218564	0.750109719	0.38797883	0.131299637	0.157694728	0.042452272	0.293767321	0.014714846	0.974171291	0.990978855	-1.27699284	0.001214093	0.008543078	-0.072998326	0.883422437	0.979218189	0.105753947	0.848948449	0.962683169	-1.0241023	0.014219894	0.082651546	-0.76933415	0.116905771	0.346967567
FBgn0260470	15	24	27	13	6	13	19	20	0.283976722	0.333236264	0.439139474	0.198839477	0.113877373	0.177801098	0.349782808	0.318483845	0.490684501	0.174920973	0.408322503	-0.416829308	0.21028278	0.414287908	0.034240503	0.940944974	0.987104895	0.932314618	0.040992791	0.184420869	-0.75472712	0.055953127	0.222150758	-0.016539758	0.970107458	0.990010875
FBgn0033389	18	45	38	25	26	46	37	28	0.479355076	0.878914989	0.869392025	0.537888936	0.694149282	0.884997944	0.958164167	0.627203952	0.023803382	0.933282295	0.976882703	0.08947724	0.740975894	0.86372326	0.034735583	0.937153793	0.986393277	0.000848053	0.998194967	0.999238615	0.088381691	0.813292918	0.930471933	0.055929397	0.886554014	0.961395706
FBgn0035211	189	214	239	224	177	200	158	191	4.973586746	4.130201098	5.403224643	4.762376078	4.669558976	3.802222199	4.043136051	4.227729471	0.097814611	0.398318652	0.662474036	-0.279616373	0.015008883	0.062624046	0.181226301	0.289755644	0.701038393	-0.013076757	0.944721482	0.984864042	-0.172700731	0.391384235	0.686159906	-0.390468639	0.007553608	0.051319382
FBgn0031268	100	135	118	146	126	158	109	144	4.673188145	4.626968751	4.737426704	5.512313371	5.903077936	5.334208141	4.953282981	5.660329168	0.057491324	0.662019821	0.84949506	0.071667447	0.582063448	0.760770928	0.158942906	0.466062315	0.842610392	-0.059582332	0.758932774	0.933948201	0.177638594	0.331931979	0.634602594	-0.053944556	0.810123889	0.935674314
FBgn0039633	876	1226	966	950	836	1107	850	852	3.70890924	3.806993204	3.513714382	3.249626756	3.548485891	3.386018489	3.499567714	3.034223892	-0.09622741	0.102495225	0.288710535	-0.169936051	0.003859529	0.021652576	-0.131970842	0.097367278	0.411381667	-0.073123492	0.503797832	0.817808809	-0.197987154	0.015703438	0.089306441	-0.154537969	0.149983776	0.407149498
FBgn0038299	21	23	25	17	42	30	14	23	0.749571541	0.602103514	0.766621568	0.490241974	1.502926668	0.773596781	0.485931671	0.690537964	-0.450967599	0.173017116	0.405462413	0.228970022	0.458499178	0.664713549	-0.067072767	0.869416883	0.976154162	-0.721631142	0.117850632	0.379285712	0.457786638	0.236315939	0.534866424	-0.141682525	0.731589343	0.903138831
FBgn0260741	85	127	113	124	85	155	112	135	2.321724838	2.544163831	2.651657912	2.736410724	2.327584482	3.058603101	2.974837313	3.101640933	0.173329381	0.196993187	0.440034453	0.077503475	0.559871577	0.746267367	0.158465687	0.445018119	0.828935823	0.170502246	0.456269568	0.785871276	0.064145561	0.785567131	0.920882838	0.065270012	0.724825653	0.900425145
FBgn0263040	2	2	1	1	3	2	3	1	0.120751646	0.088561016	0.051869289	0.04877877	0.181584605	0.087235382	0.176131768	0.050784244	-0.298336961	0.57598309	0.796435952	0.248906263	0.545685413	NA	-0.289772889	0.542129097	NA	-0.0858161	0.875263989	NA	0.070597717	0.849704588	NA	0.261936487	0.545736028	NA
FBgn0260795	70	48	43	19	68	121	30	30	0.962437752	0.484022309	0.507914131	0.211055167	0.937299162	1.201875785	0.40109684	0.346945928	-1.127986897	0.000337446	0.003429789	0.231820861	0.432616668	0.642787538	-0.702047179	0.139985685	0.49810144	-1.396043327	3.58E-06	6.85E-05	0.383838801	0.279580189	0.582871836	-0.0225065	0.959204747	0.986761594
FBgn0036096	397	522	500	473	469	714	522	542	13.04047893	12.57543653	14.10978088	12.55254978	15.44438372	16.94341122	16.67350536	14.97504895	0.031528177	0.649679676	0.842714385	0.209055868	0.00254123	0.01537003	0.078201329	0.457016979	0.835202124	-0.024639533	0.832162054	0.957396998	0.257918937	0.015248062	0.0869701	0.139936253	0.202930335	0.48654886
FBgn0035815	1592	934	1432	2028	1524	3257	2672	2594	28.66270381	12.33305023	22.1495211	29.49917158	27.50766744	42.36346313	46.78039903	39.2834836	0.32812004	0.189791914	0.429763425	0.605879461	0.011935666	0.052617272	0.30799644	0.431120966	0.821369539	0.296957097	0.223001119	0.554615563	0.529837202	0.136774892	0.392095331	0.586237547	0.01092314	0.068620517
FBgn0040392	4	3	5	7	4	11	6	11	0.147517535	0.081143632	0.158416673	0.208568862	0.147889844	0.293073091	0.215173251	0.341226121	0.39577873	0.365569942	0.631965563	0.4870168	0.20488536	0.406743757	0.390581885	0.454402642	NA	0.213072317	0.691648459	0.910451536	0.375978896	0.360572874	NA	0.302795485	0.530874709	NA
FBgn0038130	55	48	36	57	30	40	21	31	1.292815027	0.827493271	0.726981623	1.08247116	0.706951568	0.67925571	0.480005675	0.612916517	-0.220908325	0.379105415	0.644006992	-0.675450178	0.005329746	0.027999366	-0.153497319	0.695743277	0.93430307	-0.28646838	0.409977797	0.748875065	-0.552094631	0.090098399	0.303092134	-0.683975013	0.073957956	0.258843257
FBgn0085484	15703	20491	20537	20657	17343	23167	19659	22627	504.4509388	482.779687	566.787857	536.131507	558.5412257	537.6574986	614.1169754	611.4053154	0.185539232	3.84E-18	5.87E-16	0.067155632	0.001667455	0.010962604	0.182011724	6.52E-07	2.29E-05	0.173828579	2.90E-05	0.00045614	0.071028233	0.122422139	0.365523568	0.046934534	0.09160828	0.297739869
FBgn0039280	1	0	1	1	0	0	1	1	0.035970385	0	0.030902407	0.029061154	0	0	0.034978281	0.030255965	0.530614804	0.277164501	NA	-0.135075876	0.684875758	NA	0.133370102	0.725029743	NA	0.430044852	0.265957747	NA	-0.0755508	0.566121647	NA	0.002658594	0.994816363	NA
FBgn0263024	0	0	10	1	5	0	7	3	0	0	1.958991899	0.18422696	1.143010237	0	1.552161209	0.575403625	0.643006757	0.204046934	0.448382389	0.168675442	0.630573134	NA	0.687716717	0.100532524	NA	0.235426841	0.631784258	0.883692571	0.151303498	0.407261037	NA	-0.026486242	0.953413225	NA
FBgn0005632	4727	6685	5563	5684	4597	6407	5016	5809	24.54462263	25.45784864	24.81572953	23.84474064	23.92984945	24.03394624	25.32687812	25.37102788	0.044504378	0.258136487	0.517386343	-0.085294965	0.030068687	0.1055907	-0.017864393	0.777065046	0.956839121	0.09292519	0.013833758	0.080407796	-0.140588242	0.013208225	0.077696847	-0.046081378	0.283436939	0.58400135
FBgn0037138	302	369	389	384	253	329	324	330	5.464236564	4.896643066	6.046713359	5.613342625	4.58920837	4.300491094	5.700604824	5.022297318	0.244855928	0.002132969	0.015465139	-0.252273615	0.001496869	0.01008127	0.193463462	0.115784335	0.452053624	0.279579913	0.041445189	0.185671778	-0.292536015	0.025830097	0.130300386	-0.224700369	0.068383002	0.246047031
FBgn0032079	8089	10553	7009	8259	8294	11733	8375	9972	152.9124754	146.309846	113.8285946	126.1372407	157.1834512	160.2347691	153.9523331	158.5609659	-0.142603382	0.083276937	0.250206045	0.145541499	0.07595964	0.209179719	-0.288604043	0.014804241	0.118445254	-0.009367417	0.838409822	0.9590852	0.006000117	0.867996858	0.954868481	0.267920063	0.029371777	0.141509131
FBgn0004832	62	76	85	83	67	103	92	99	2.68831297	2.416858707	3.166316278	2.907595627	2.91244442	3.226450207	3.879085399	3.610682172	0.287197872	0.039894606	0.148771544	0.200566013	0.146635943	0.325847912	0.262396632	0.259013751	0.670256568	0.281524469	0.189681932	0.505953344	0.179898166	0.428290221	0.714801824	0.187421914	0.358713355	0.651462852
FBgn0031384	153	210	203	198	165	253	188	159	2.017796489	2.03120968	2.30000722	2.109691234	2.181547036	2.410494012	2.410999699	1.763798565	0.011744897	0.927414351	0.974476931	-0.033324064	0.794096611	0.894150379	0.139623743	0.361554164	0.769178319	-0.125749581	0.573858075	0.854812672	0.100660382	0.515231803	0.775397956	-0.178083711	0.421266136	0.709643744
FBgn0050325	7	5	7	4	0	4	4	4	0.144755314	0.075832611	0.124360295	0.066828889	0	0.059758002	0.080435885	0.069576471	0.244084237	0.62266387	0.826566079	-0.584800477	0.15547352	NA	-0.091814455	0.859942753	NA	0.418053939	0.432572824	0.766674838	-0.420332117	0.2386821	NA	-0.232853944	0.637492787	NA
FBgn0031066	8197	12050	9130	9625	8223	11890	9329	9693	567.3251042	611.6650203	542.8690397	538.2023397	570.5609733	594.509126	627.8639316	564.2885115	-0.021547031	0.723278528	0.881481606	-0.023644017	0.696999747	0.835675122	-0.102297586	0.24758451	0.655772852	0.04506296	0.552902343	0.843229443	-0.097320415	0.216521396	0.511258722	0.033828681	0.690151834	0.884450003
FBgn0028844	1	2	5	0	2	0	2	8	0.079684784	0.116883962	0.342288756	0	0.15977179	0	0.154973974	0.536205563	0.62375859	0.238988466	0.494653297	0.150434654	0.693786538	NA	0.136242537	0.735200767	NA	0.592565049	0.246979067	0.586052472	-0.060895667	0.827564603	NA	0.183385474	0.638664113	NA
FBgn0003268	33	56	38	20	57	73	47	53	0.251427839	0.312922637	0.248731191	0.123111095	0.43538051	0.401811061	0.348217551	0.33965751	-0.39225959	0.083946409	0.251361351	0.582216895	0.008263332	0.039334587	-0.483769849	0.243166753	0.650110928	-0.251580357	0.329911664	0.677086645	0.414715904	0.128428434	0.37660249	0.648814305	0.091634172	0.297739869
FBgn0015569	191	172	307	220	153	184	138	171	4.51452465	2.981649844	6.233963671	4.201159005	3.625474024	3.14192699	3.171838917	3.399700828	0.243087609	0.214040079	0.462788364	-0.459780982	0.016234549	0.06644693	0.451648245	0.138306331	0.494830437	-0.020740554	0.908152941	0.97630355	-0.196818537	0.450384195	0.730720357	-0.713663751	0.003314565	0.027440295
FBgn0025631	887	1357	1070	1170	996	1235	968	1077	11.97941261	13.44130027	12.41489102	12.76631459	13.48546567	12.04976191	12.71278308	12.23470596	0.00123067	0.986101422	0.995142762	-0.091431206	0.194304626	0.392871555	0.007458122	0.953262679	0.989187817	-0.018397921	0.851150342	0.964072983	-0.075622501	0.557431427	0.806273188	-0.120025372	0.193065458	0.472154684
FBgn0038735	543	777	629	695	608	780	560	709	12.16995389	12.77202187	12.1111945	12.58466573	13.66115403	12.62941721	12.20479547	13.36599417	-0.000314865	0.996386686	0.998842145	-0.024000546	0.729217521	0.855969934	0.007536138	0.94852223	0.988875593	-0.02299814	0.837802829	0.958852957	-0.009067522	0.931233201	0.977908575	-0.054794903	0.661476802	0.871742052
FBgn0038662	9086	13375	10320	12116	10233	14378	9673	12423	401.8131786	433.8052127	392.0833241	432.890929	453.6794668	459.3561423	415.9738287	462.1083952	-0.011032266	0.878414094	0.954569689	0.022468342	0.75466119	0.872019918	0.006167315	0.962058908	0.991564723	-0.042536349	0.614747044	0.87630849	0.046305399	0.542283851	0.795421967	-0.017998252	0.896437394	0.965401867
FBgn0004510	177	281	237	236	174	267	176	182	4.865875413	5.665569483	5.597360707	5.241643723	4.795475456	5.302718644	4.704936454	4.208477754	-0.048206947	0.6537729	0.845310034	-0.252712693	0.017973286	0.071796583	0.05484453	0.745645575	0.94798976	-0.170233695	0.289520691	0.638410903	-0.137567049	0.428339758	0.714801824	-0.381213782	0.008992028	0.058873287
FBgn0044011	3	5	6	0	6	10	9	1	0.107006871	0.130800663	0.183860692	0	0.214553877	0.25768552	0.3121665	0.030002424	-0.248995048	0.640271024	0.83716971	0.374581548	0.363758343	0.584076706	-0.091936954	0.834470852	NA	-0.206382781	0.711165398	0.918259419	0.432017391	0.300780359	NA	0.119978859	0.732834413	NA
FBgn0034957	3	7	6	6	5	4	6	8	0.067090122	0.11481137	0.11527518	0.108406758	0.112099078	0.06462446	0.130479401	0.150485011	0.405121712	0.354324388	0.622560999	0.031161326	0.935210195	0.969219989	0.163047235	0.753199124	NA	0.449022601	0.409476698	0.748642601	-0.072923908	0.859057841	NA	0.141679053	0.767982301	NA
FBgn0039752	0	1	11	7	2	2	33	42	0	0.018114753	0.233411801	0.139684659	0.049523074	0.035687202	0.792592958	0.872565652	3.089733935	6.27E-12	4.01E-10	1.456279122	6.58E-05	0.000729908	1.440557489	0.005470128	NA	3.038629194	3.87E-10	1.50E-08	0.2837825	0.352854848	NA	1.642435048	3.06E-05	0.000526617
FBgn0031466	8	8	0	7	6	6	0	0	0.342517663	0.251207443	0	0.242135686	0.25753659	0.185585414	0	0	-0.931414329	0.081848519	0.247160859	-0.418830785	0.288016882	NA	-0.312732968	0.497258748	NA	-1.449919289	0.008209275	0.05370491	-0.265114942	0.525087555	NA	-0.199293332	0.413933425	NA
FBgn0015949	1380	1945	1625	1661	1441	2027	1528	1598	17.43447095	18.02182732	17.6372261	16.95380159	18.25107179	18.50048186	18.77182154	16.98135696	-0.01501625	0.735186466	0.887333478	-0.036555331	0.409741546	0.6221712	-0.015025698	0.836568129	0.971778108	-0.028291088	0.717737805	0.920856448	-0.029880853	0.654698188	0.858799754	-0.058782899	0.470945951	0.749829228
FBgn0260224	299	364	333	355	292	410	310	329	18.76204666	16.75174057	17.9514894	17.99720872	18.3690451	18.58628039	18.91577297	17.36484258	0.022331424	0.769705511	0.903582995	-0.047098792	0.535557784	0.727359469	0.044130636	0.740314295	0.947731638	-0.015884711	0.893797839	0.975158252	-0.017383763	0.886747833	0.961321035	-0.093546196	0.450277585	0.733120901
FBgn0030622	0	0	3	3	0	1	2	4	0	0	0.126581015	0.119038959	0	0.035481314	0.095517613	0.165244118	1.3855496	0.009604755	0.05163276	0.097073485	0.807243072	NA	0.808219871	0.070965359	NA	0.740670207	0.154488624	NA	0.061069008	0.610523841	NA	-0.000944449	0.998459632	NA
FBgn0250746	2091	3052	2793	2807	2547	3499	2435	3044	87.90451521	94.10034403	100.8730881	95.33828598	107.344748	106.2675572	99.54271723	107.6385225	0.056016987	0.329860879	0.597051997	0.069447031	0.226160661	0.433993436	0.127730103	0.114475619	0.449182569	-0.029932883	0.690304071	0.910113846	0.147531277	0.055083451	0.219233032	-0.025518132	0.748427504	0.91047795
FBgn0029906	170	261	185	199	159	221	134	159	5.294665178	5.961830426	4.950038067	5.007378652	4.964567389	4.972576332	4.058333699	4.165360878	-0.198680035	0.049033446	0.172621394	-0.309750789	0.002028603	0.012840527	-0.154740339	0.368670532	0.772427921	-0.253810996	0.10792948	0.357152844	-0.256039283	0.113469368	0.350509992	-0.371426709	0.019781193	0.105715813
FBgn0034154	1	7	4	5	5	7	7	3	0.070647229	0.362695947	0.2427741	0.285386163	0.354127653	0.357266895	0.480890886	0.178271663	0.031049936	0.948470286	0.981850087	0.228730642	0.572957488	NA	0.103878803	0.839718366	NA	-0.069423774	0.90060681	0.975653037	0.194310498	0.623388121	NA	0.08995755	0.855606382	NA
FBgn0020640	0	1	2	1	3	4	9	7	0	0.078700231	0.184375708	0.08669504	0.322732302	0.310088794	0.939122749	0.631815746	0.869324591	0.088017073	0.259419828	1.218722906	0.0033494	NA	0.288199197	0.478522529	NA	0.80870636	0.138529014	0.417065249	0.506106076	0.143574957	NA	1.09298094	0.027079547	NA
FBgn0259238	617	579	675	470	471	568	475	534	34.9779056	24.07336123	32.87453664	21.52654206	26.76851321	23.26251025	26.18518355	25.46336665	-0.012854545	0.934959016	0.977659036	-0.226811121	0.144018221	0.321955345	-0.092789825	0.742785666	0.947731638	0.062012187	0.615824855	0.876368984	-0.290562177	0.191877472	0.478052654	-0.161577522	0.478868993	0.754593679
FBgn0050458	2	1	3	2	0	0	0	0	0.166377676	0.061011905	0.214404325	0.134419671	0	0	0	0	0.259047588	0.616522227	NA	-0.838066188	0.020430941	NA	0.226827505	0.645659564	NA	NA	NA	NA	-0.323166258	0.205398559	NA	-0.677370721	0.091960543	NA
FBgn0250833	15	20	23	27	13	45	34	37	0.409059902	0.400013988	0.538853511	0.594877019	0.355413327	0.886559258	0.901629149	0.848717787	0.453726524	0.130800191	0.340084437	0.477343426	0.093122633	0.239971517	0.427615342	0.270544755	0.681543364	0.378994127	0.418318246	0.755305687	0.333189094	0.415415641	0.706032957	0.452171968	0.16604964	0.43362014
FBgn0053772	0	0	0	0	0	1	0	1	0	0	0	0	0	0.066130047	0	0.076995467	0.016200796	0.957807617	NA	0.165316341	0.385686074	NA	NA	NA	NA	0.017655782	0.956156497	NA	0.061069008	0.610523841	NA	0.093120175	0.590052644	NA
FBgn0035669	1	2	4	1	2	2	2	2	0.031824266	0.04668076	0.109361791	0.025711426	0.06380917	0.045982014	0.061893033	0.053537035	0.244424036	0.645498928	0.839804547	-0.003166116	0.993890822	NA	0.223716882	0.6405152	NA	0.040523518	0.941358138	NA	0.083292781	0.813676201	NA	-0.098247061	0.831518698	NA
FBgn0032088	924	841	825	724	610	710	474	417	25.71990327	17.16891644	19.72870316	16.28184825	17.02244346	14.27760336	12.83007151	9.763360916	-0.32657872	0.036128304	0.138582033	-0.621533685	5.23E-05	0.000597868	-0.216236636	0.365472737	0.769791877	-0.44366938	0.025635103	0.130003132	-0.484679925	0.038552143	0.1732184	-0.746769902	9.77E-05	0.001461483
FBgn0034948	1635	2222	2074	2233	1672	2442	2102	2195	52.29332649	52.12212319	56.98814155	57.70122217	53.61168916	56.42528695	65.37543619	59.05123242	0.179970628	0.000236883	0.002593515	0.011245238	0.818074451	0.907407693	0.15759112	0.045457402	0.257608744	0.187307385	0.023315595	0.12049272	-0.003660583	0.952727999	0.985075791	0.009669222	0.918947383	0.971099897
FBgn0050035	8953	13642	13911	13400	7518	13687	8788	10646	146.0092128	163.169601	194.9024308	176.5567192	122.9160801	161.2573604	139.3654427	146.0373911	0.158044002	0.13465576	0.3457184	-0.32989935	0.001672036	0.010963094	0.28170777	0.005272536	0.055190095	0.018953845	0.9063883	0.97630355	-0.1944344	0.251843106	0.556300786	-0.48207086	6.98E-16	4.51E-14
FBgn0037354	2475	3888	3623	3715	2391	3556	2818	3477	124.6725024	143.6386323	156.7873564	151.1896523	120.7451666	129.4067202	138.0351965	147.3214868	0.217298586	0.000823135	0.007132506	-0.18972271	0.003416249	0.0195995	0.216366032	0.069360143	0.336726152	0.201704763	0.012337133	0.074060299	-0.179233993	0.131649363	0.382484709	-0.213657356	0.003913117	0.030902988
FBgn0001990	280	333	329	315	277	380	301	353	7.034837678	6.136063068	7.101321544	6.39402574	6.977028939	6.897302139	7.353869537	7.459963185	0.093454452	0.221791792	0.473108061	0.024750774	0.745429942	0.865928564	0.059863204	0.664307927	0.923267941	0.107718357	0.350827495	0.695521029	-0.00022836	0.998607511	0.999529303	0.0308322	0.787971014	0.927979737
FBgn0038701	294	52	1977	716	83	71	56	41	9.589346264	1.243926001	55.39818931	18.86785238	2.714028904	1.673014187	1.77616404	1.124841825	1.10987929	0.036844728	0.140684967	-1.266007924	0.002188186	0.013649239	0.963508487	0.056835044	0.296568889	-0.500879635	0.199555573	0.520637062	-0.555811111	0.176585941	0.456262165	-3.355036506	3.70E-14	2.18E-12
FBgn0031197	3	3	2	1	2	3	2	0	0.159618583	0.117066594	0.091419622	0.042986291	0.106680955	0.11531427	0.103477414	0	-0.590641392	0.267962652	0.527972266	-0.183146991	0.657100815	NA	-0.364301807	0.469186114	NA	-0.310568877	0.539089532	NA	-0.120688753	0.757189114	NA	-0.089839413	0.811815094	NA
FBgn0259728	29	29	33	38	28	37	35	28	1.673740617	1.22754575	1.636256285	1.771909477	1.620104001	1.542735546	1.964317011	1.359296248	0.174972028	0.452105105	0.708629794	-0.038629596	0.863828734	0.934913331	0.236928824	0.499997266	0.863290033	0.069478811	0.84528136	0.961504665	0.046757015	0.885514098	0.961260521	-0.131596267	0.702096605	0.890699606
FBgn0031944	4	3	13	4	5	1	18	18	0.1003496	0.055198394	0.280185875	0.08107434	0.125753582	0.01812405	0.439118299	0.37983422	1.371674177	0.005065268	0.031245782	0.385850575	0.34480792	0.565785306	0.567115821	0.276994321	NA	1.482700871	0.00725773	0.048727536	-0.05656658	0.876605197	NA	0.658369477	0.173829685	0.44458815
FBgn0259170	1744	2227	1655	2066	1444	2024	1250	1646	21.71622101	20.33796618	17.70447286	20.7843222	18.02601263	18.20739797	15.13565294	17.23985197	-0.115992931	0.179286581	0.414655986	-0.314486914	0.00025538	0.002339844	-0.097919826	0.524546059	0.874410671	-0.146820503	0.16138681	0.458507239	-0.291536932	1.33E-06	2.67E-05	-0.347051132	0.050912444	0.20380571
FBgn0265296	39	46	73	30	21	30	15	25	0.197819256	0.171124157	0.318107602	0.122939938	0.106786895	0.109932174	0.073985837	0.106662042	0.048145827	0.880252505	0.955739718	-0.923772819	0.002120931	0.013304128	0.197126598	0.662789934	0.922998314	-0.206102952	0.603175652	0.871981393	-0.703831088	0.021916272	0.11511351	-0.919080767	0.047235045	0.194291751
FBgn0020642	0	0	0	1	0	0	1	1	0	0	0	0.081716513	0	0	0.09835477	0.08507618	0.566119372	0.167804767	NA	0.111187669	0.676173824	NA	0.10068611	0.595797713	NA	0.430044852	0.265957747	NA	NA	NA	NA	0.14952407	0.674341641	NA
FBgn0039246	2	7	18	6	3	3	22	51	0.052848367	0.135659167	0.40862159	0.128091586	0.079472621	0.057269374	0.565298237	1.133542165	1.812487702	0.000210736	0.002344222	0.532481149	0.192261117	0.389941486	0.694608437	0.183713281	0.572652299	2.399206904	4.15E-06	7.85E-05	-0.202835449	0.60762228	NA	0.911743417	0.061828792	0.229086409
FBgn0031537	575	799	700	777	659	874	753	851	10.18017996	10.37490005	10.64713795	11.1141539	11.69681796	11.17888911	12.96390867	12.67310695	0.149385492	0.011471293	0.058908932	0.107669538	0.067909626	0.191940208	0.103997774	0.35012289	0.759119856	0.178362774	0.028222989	0.14064021	0.069539008	0.434441318	0.718108541	0.127327713	0.215163727	0.505140012
FBgn0260770	492	632	578	645	526	801	602	639	17.0722484	16.08393199	17.23061136	18.08227666	18.29810301	20.07972399	20.31306626	18.65058273	0.07963031	0.251175904	0.509210546	0.091945479	0.18400189	0.378909357	0.115166356	0.326386693	0.737632516	0.030215097	0.777950346	0.939588891	0.133537168	0.192612587	0.478418486	0.03256214	0.784325802	0.926712117
FBgn0029864	127	149	150	191	104	207	123	168	0.911849761	0.784612761	0.92524779	1.107951402	0.74859619	1.073716229	0.858772353	1.014599814	0.17279647	0.301964171	0.566160259	-0.083859978	0.610550724	0.78054473	0.278627086	0.22010191	0.622223755	0.04522811	0.866163103	0.967787099	0.030275016	0.904522161	0.968641695	-0.21263786	0.364629727	0.656885372
FBgn0039713	22066	32295	25681	26425	24761	36260	22876	27370	1078.551164	1157.715794	1078.39111	1043.517918	1213.333039	1280.396688	1087.303038	1125.272912	-0.099344988	0.037851412	0.143567612	0.023822147	0.618076467	0.786379972	-0.053756706	0.498750586	0.863290033	-0.159112355	0.005664819	0.04024467	0.075628523	0.332499876	0.634630606	-0.044954368	0.410318413	0.700798649
FBgn0053880	0	0	0	0	0	0	1	1	0	0	0	0	0	0	0.083477578	0.072207514	0.405368871	0.263047771	NA	0.247423071	0.281240407	NA	NA	NA	NA	0.430044852	0.265957747	NA	NA	NA	NA	0.342137636	0.273041513	NA
FBgn0259785	1118	1666	1419	1403	1241	1850	1258	1469	13.95190425	15.24811688	15.21322573	14.14546184	15.52594956	16.67873147	15.26601555	15.41982371	-0.009220417	0.864709561	0.948466725	0.017696157	0.743245438	0.864985735	0.026440451	0.785745153	0.958643923	-0.058187466	0.433659604	0.767453152	0.058735569	0.561009791	0.808221811	-0.040241071	0.507288856	0.775696444
FBgn0085383	13	20	14	26	23	28	18	19	0.145361932	0.164016243	0.13448771	0.234881309	0.257827878	0.226185609	0.195719102	0.178700951	-0.039596176	0.895230701	0.961240236	0.203827758	0.473836395	0.678046871	0.213423654	0.638502279	0.914423884	-0.305693095	0.423845695	0.759155304	0.419093024	0.238288862	0.537927598	-0.075952787	0.859722508	0.954176237
FBgn0036203	44	116	51	46	18	136	82	30	0.468019501	0.904937933	0.466045886	0.395309163	0.191945742	1.045080599	0.848161394	0.268409854	-0.308343124	0.489911301	0.738122091	0.009478335	0.980559474	0.990978646	-0.545884363	0.175269601	0.5615231	-0.078503628	0.888667079	0.974402743	-0.103245798	0.80330818	0.927859454	0.171460782	0.715896471	0.89634936
FBgn0037409	14	17	20	16	38	21	15	47	0.272001236	0.242237455	0.33382593	0.251148508	0.740152388	0.29475538	0.283391929	0.768080305	0.113932956	0.768405194	0.903070435	0.646776834	0.065626937	0.187197922	0.166379531	0.690820097	0.933200588	0.035060703	0.947950933	0.985375349	0.536699108	0.191824071	0.478052654	0.482317632	0.310420542	0.608617511
FBgn0030460	250	357	264	250	252	358	256	299	10.92342738	11.44028029	9.909918302	8.825243614	11.03860425	11.30060119	10.87707838	10.98894588	-0.119500041	0.165658088	0.39428654	0.022405013	0.79399191	0.894150379	-0.233965855	0.08514926	0.379057389	-0.018317669	0.880695377	0.973166749	-0.082396625	0.510116171	0.772057027	0.117894973	0.347792409	0.643517507
FBgn0036859	5	2	4	8	4	6	4	10	0.086631524	0.025414729	0.059540595	0.111985995	0.069480134	0.075102917	0.067393702	0.145737689	0.487632341	0.298338714	0.561881694	0.181825528	0.64964007	0.807560823	0.313581351	0.546693155	NA	0.351525596	0.523634102	0.828919531	0.124535279	0.756132619	NA	0.107562187	0.827783277	NA
FBgn0051294	1	2	8	6	3	2	10	7	0.058241672	0.085430581	0.4002866	0.282327292	0.175165993	0.084151805	0.566353007	0.342923939	1.447579693	0.002433236	0.017180538	0.2562878	0.521941823	0.716193056	1.006036555	0.054169779	NA	1.039580149	0.061596723	0.245022212	0.17229467	0.632493539	NA	0.189940438	0.691241987	NA
FBgn0261872	610	895	731	735	679	943	677	730	10.14573342	10.91757487	10.44523509	9.87662871	11.32186812	11.33091311	10.9495345	10.21274295	-0.053521223	0.33360355	0.601137979	-0.005706749	0.917733136	0.959643589	-0.03282465	0.747416718	0.948573702	-0.086148244	0.30484525	0.652060689	0.020810025	0.828999647	0.936908808	-0.047723988	0.57145619	0.819635929
FBgn0027363	2382	3400	2584	2792	2469	3500	2606	2796	42.63057757	44.62804971	39.73005799	40.37036261	44.29913591	45.25297216	45.35312809	42.09035181	-0.054597833	0.267773738	0.527848713	-0.004447349	0.927970761	0.964913099	-0.100260437	0.260461418	0.671943156	-0.022719844	0.714388641	0.919821847	-0.043750589	0.508183082	0.770830015	0.018791326	0.825600201	0.943151602
FBgn0036615	235	310	296	306	207	286	221	270	10.17230289	9.841530582	11.00754228	10.70140066	8.982898077	8.943696612	9.30244413	9.830624651	0.132327768	0.098790543	0.281646203	-0.251775113	0.001634664	0.0107687	0.138342234	0.279936146	0.692349397	0.107374811	0.426434274	0.761604543	-0.233085659	0.069958739	0.256567956	-0.281211223	0.028871228	0.140017423
FBgn0038239	0	0	2	2	1	0	0	1	0	0	0.149510796	0.140602518	0.087234853	0	0	0.073191603	0.537675317	0.260072682	NA	-0.151719446	0.63759214	NA	0.597514245	0.142102435	NA	-0.011468583	0.971685152	NA	0.071976617	0.578873845	NA	-0.402582711	0.326505489	NA
FBgn0053864	53	44	39	22	50	103	35	52	2.646267019	1.611239138	1.672898654	0.887458906	2.502779013	3.715306299	1.69933583	2.183871433	-0.634737146	0.017865516	0.08256303	0.454794343	0.076097877	0.209421823	-0.562559702	0.18738329	0.577673072	-0.601568794	0.07871709	0.287757373	0.381073772	0.268522289	0.572436141	0.413024994	0.292346323	0.592053681
FBgn0052703	3	3	13	7	3	9	24	18	0.041180822	0.030202615	0.153307832	0.077631786	0.041284756	0.089251572	0.320360067	0.207831893	1.521662282	0.000245454	0.002659512	0.749759635	0.040320373	0.130308062	0.929558292	0.073631233	NA	1.405918936	0.005443509	0.038905658	0.313206943	0.439465338	NA	0.764003258	0.09174153	0.297846278
FBgn0013755	2	2	3	3	0	0	2	8	0.137306308	0.100702446	0.176941204	0.166398545	0	0	0.133519244	0.461972803	0.960249823	0.073672286	0.230515256	-0.106459655	0.791238877	NA	0.226500859	0.658487819	NA	1.097701747	0.033352192	NA	-0.425432385	0.136033624	NA	0.288776718	0.552522025	NA
FBgn0040813	2575	2061	2920	1576	3352	2978	1581	1359	290.9860886	170.8136279	283.4817304	143.8861471	379.7464382	243.1192187	173.7321679	129.1755679	-0.51328666	0.066180575	0.21456529	-0.089361355	0.737322637	0.861445566	-0.085640863	0.814308753	0.965767356	-0.964527954	0.000391915	0.004474176	0.301467339	0.319691186	0.622941736	-0.510028852	0.129284062	0.37003471
FBgn0030186	5	19	2	5	10	13	1	3	0.188063131	0.524127312	0.064626537	0.151939761	0.377075542	0.353245481	0.036575227	0.094911938	-1.467141127	0.001906478	0.014161677	-0.183220337	0.646269787	0.805813352	-0.795886754	0.127678465	0.476493116	-1.403308436	0.010646726	0.066054297	-0.04178996	0.920292394	0.974546261	-0.284160295	0.547150636	NA
FBgn0250816	55	49	17	22	29	49	15	13	0.944615687	0.617217279	0.250835277	0.305269153	0.499327135	0.607978398	0.25051694	0.187802663	-1.299070674	9.45E-07	2.07E-05	-0.458921971	0.065491291	0.186952744	-1.208231179	0.001836645	0.024097611	-1.153197279	0.002986124	0.024108184	-0.451566406	0.16457065	0.438930028	-0.360890919	0.377729034	0.670685218
FBgn0036007	7823	9400	10462	12172	9297	12830	9184	14025	127.9893578	112.7919006	147.0491354	160.890444	152.4888419	151.6445443	146.1119646	193.0053416	0.280479875	0.010772677	0.0562952	0.150410801	0.168475927	0.358316554	0.375685633	0.003124206	0.036461861	0.167468033	0.318666505	0.66700681	0.256163331	0.00085267	0.008214415	0.030558655	0.878970671	0.95944434
FBgn0031456	266	335	312	282	250	389	276	303	3.788827036	3.499592537	3.817903677	3.245189246	3.56991485	4.002877955	3.822835416	3.630209599	-0.012618317	0.877975055	0.95439288	-0.01231433	0.880422534	0.944246201	-0.022840826	0.868718465	0.976154162	-0.01556134	0.907631459	0.97630355	-0.017356398	0.897625877	0.9662399	-0.0255885	0.843137357	0.948667701
FBgn0026563	388	474	462	664	353	304	394	439	5.786348384	5.184426546	5.919186968	8.000344873	5.277670391	3.275261956	5.713765994	5.506850696	0.387982542	0.027148724	0.112681125	-0.405881417	0.018592483	0.073610921	0.354862136	0.134499106	0.489372703	0.382177793	0.162970245	0.461130462	-0.389860429	0.144058362	0.404682082	-0.398918142	0.093884625	0.302793844
FBgn0031379	592	742	716	742	556	872	567	712	14.19631187	13.04990234	14.75074914	14.37558434	13.36667295	15.10671077	13.22179013	14.36149819	0.05060039	0.490186662	0.738122091	-0.087552712	0.231066056	0.438875974	0.120566823	0.207072995	0.607054195	-0.033863913	0.781456672	0.941059863	-0.011213698	0.920834706	0.974666583	-0.180580926	0.078955465	0.269526067
FBgn0051358	6	21	13	15	8	19	16	22	0.088934323	0.228290049	0.165542206	0.179629306	0.118878372	0.203456402	0.230617104	0.274287973	0.33538808	0.353140834	0.62100323	0.163950437	0.62177295	0.789733974	0.074491923	0.881354608	0.979218189	0.506067637	0.266311551	0.609226231	-0.037079583	0.929266477	0.977599759	0.353079464	0.37842767	0.671219644
FBgn0033868	1	5	185	58	0	1	331	667	0.024070663	0.088268874	3.825665613	1.12793434	0	0.017389522	7.747639741	13.50454051	2.899365317	6.25E-08	1.84E-06	0.716468979	0.079533616	0.215314753	2.744379888	1.02E-07	4.26E-06	6.209214688	1.01E-40	5.71E-38	-0.366723873	0.232959204	NA	1.334019639	0.004328455	0.033204932
FBgn0033285	3	1	43	13	1	1	91	159	0.199783363	0.048841343	2.460105603	0.699437952	0.066762528	0.048110256	5.892951032	8.906377889	3.280765687	6.83E-11	3.65E-09	0.879830976	0.033009148	0.112718094	1.577523259	0.002533079	0.030908296	4.614571928	4.97E-22	6.34E-20	-0.210923504	0.52014921	NA	1.379223285	0.003511159	0.028749157
FBgn0036194	307	410	353	421	535	776	615	700	8.789758718	8.609381773	8.682814319	9.738418878	15.3563169	16.05091904	17.12249585	16.85786406	0.124397801	0.080244914	0.244253755	0.776538999	1.44E-27	2.20E-25	0.105841754	0.49569517	0.861130725	0.123567893	0.152361611	0.442629343	0.762290867	2.42E-14	1.33E-12	0.757918837	7.65E-08	2.32E-06
FBgn0262845	1	2	3	3	2	2	1	1	0.138048504	0.202493567	0.355795285	0.334595993	0.27679383	0.199462521	0.134240969	0.116117488	0.126089981	0.812839725	0.922208159	-0.259194719	0.529851357	NA	0.367120379	0.466831806	NA	-0.290263989	0.583176156	NA	0.083292781	0.813676201	NA	-0.500360672	0.284181369	NA
FBgn0001133	647	827	660	696	537	797	604	667	17.4484854	16.35718233	15.29130741	15.16458292	14.51852327	15.52785188	15.83958387	15.13021909	-0.030386332	0.638371765	0.836429672	-0.155846574	0.015689024	0.064831302	-0.124688758	0.187662125	0.578021454	0.052649515	0.570171143	0.852666335	-0.242693755	0.00805812	0.051668324	-0.082229263	0.363383566	0.655727228
FBgn0031467	0	1	2	0	1	1	1	1	0	0.035141942	0.082329115	0	0.048036453	0.034615916	0.046593958	0.040303443	0.180613979	0.725469179	NA	0.106070411	0.768309626	NA	0.089473211	0.755241806	NA	0.026544278	0.957028221	NA	0.10509317	0.684631769	NA	0.002666871	0.994126369	NA
FBgn0036299	91	125	83	82	110	135	86	104	1.611682776	1.623669814	1.262884098	1.173328991	1.953104871	1.727315003	1.481119157	1.549306849	-0.308960062	0.017492386	0.081378188	0.153150566	0.23331431	0.441877764	-0.372989492	0.075059099	0.351748572	-0.251150939	0.215669432	0.543299908	0.092521921	0.635033932	0.84639807	0.202237018	0.325174571	0.62215551
FBgn0039102	47	52	91	61	55	77	59	32	1.894762022	1.537480756	3.151704094	1.986801253	2.222870737	2.242575861	2.312928464	1.085107389	0.109153263	0.720359088	0.879644329	-0.165994513	0.564313115	0.749616981	0.533448567	0.107616815	0.434610337	-0.328644888	0.424393744	0.759677623	0.277516382	0.281122072	0.584587749	-0.529156241	0.21295697	0.501665716
FBgn0030104	0	0	5	1	0	1	7	4	0	0	0.290221022	0.054585766	0	0.048810273	0.459899618	0.227319951	1.549195896	0.003793878	0.0247282	0.364465794	0.358850682	NA	0.616803397	0.130291213	NA	1.189209241	0.030759735	0.149977896	0.061069008	0.610523841	NA	0.345536379	0.472894136	NA
FBgn0085256	2	0	4	3	1	0	1	3	0.210630707	0	0.361908607	0.255258799	0.105581152	0	0.102410636	0.265753427	0.830117236	0.121684239	0.324086637	-0.311148727	0.435231952	NA	0.422595347	0.3626972	NA	0.420434164	0.378549443	NA	-0.056182414	0.767857092	NA	-0.311412478	0.517938332	NA
FBgn0033728	12	21	52	22	15	9	50	19	0.516808901	0.663311559	1.923974506	0.765489428	0.647641551	0.280021162	2.093978023	0.688284944	1.131285368	0.006954639	0.040585979	-0.152869889	0.681331048	0.826055569	0.82755079	0.083516639	0.374897425	0.999694404	0.065968994	0.25734647	-0.268859406	0.514549426	0.774988923	-0.025478689	0.958588705	0.986321935
FBgn0010403	0	0	0	0	0	0	1	1	0	0	0	0	0	0	0.094070376	0.08137021	0.405368871	0.263047771	NA	0.247423071	0.281240407	NA	NA	NA	NA	0.430044852	0.265957747	NA	NA	NA	NA	0.342137636	0.273041513	NA
FBgn0019960	4997	6874	5022	5428	4759	6879	4910	5499	85.67858285	86.44143829	73.97532189	75.19181029	81.80377311	85.20946511	81.86491078	79.30719213	-0.103703192	0.035780931	0.137712681	-0.051372533	0.297652294	0.519436088	-0.182266682	0.016203153	0.126256611	-0.03939298	0.406244991	0.745086386	-0.123162867	0.013991233	0.08156538	0.004492599	0.950868794	0.9842831
FBgn0039790	2686	3612	2933	3296	2387	3452	2342	2983	74.56269788	73.5381802	69.9479351	73.92146837	66.42976712	69.22867139	63.22020091	69.65219189	-0.009625012	0.867156442	0.949573388	-0.204583864	0.000367797	0.003150565	-0.01717549	0.858335057	0.973854743	-0.016344837	0.852464031	0.964561637	-0.205023447	6.31E-05	0.000859123	-0.218473186	0.069743542	0.249287638
FBgn0030482	2251	2597	4072	4666	2559	2821	2468	3079	45.80735355	38.75976971	71.18929733	76.71357427	52.20651441	41.47270834	48.8380413	52.70299851	0.478840191	0.002877716	0.019773661	-0.273677919	0.083724332	0.22340808	0.818882695	2.23E-09	1.23E-07	0.127906697	0.403087052	0.742281518	0.066328129	0.687341525	0.875462172	-0.640363554	1.41E-07	4.04E-06
FBgn0034708	2239	2882	2429	2641	2283	3168	2312	2668	33.94583617	32.04615473	31.63786454	32.34957619	34.70028442	34.69901884	34.0858103	34.02390615	-0.009383668	0.80967896	0.920536599	-0.003223124	0.934012429	0.968306434	-0.019821267	0.812208275	0.965767356	-0.013842243	0.771271002	0.93778751	-0.00613466	0.906167545	0.968939175	-0.016802457	0.832349402	0.946359078
FBgn0029719	7	17	5	11	6	17	20	11	0.166687937	0.296896163	0.102287689	0.211624816	0.143235968	0.292452042	0.463115699	0.220325491	0.072484783	0.86696233	0.949553678	0.288949735	0.44826954	0.655678712	-0.327134254	0.522787964	0.873857363	0.425438266	0.418608052	0.755330117	-0.089773098	0.829553713	0.937209387	0.57056407	0.242503508	0.540412762
FBgn0063497	2417	2956	4231	3888	3391	4365	4167	4966	163.5170815	146.6697116	245.9103071	212.5105571	229.99001	213.3390365	274.1342838	282.5915172	0.467744734	6.65E-11	3.56E-09	0.311591239	1.29E-05	0.000169738	0.580164337	5.32E-10	3.11E-08	0.341355412	1.73E-06	3.52E-05	0.431498572	9.42E-07	1.93E-05	0.176715205	0.017780414	0.097945713
FBgn0037344	1558	2265	1819	1771	1485	2126	1595	1776	9.606402768	10.24262036	9.635478069	8.822256412	9.179404277	9.470135714	9.563291662	9.210903423	-0.025700862	0.597505745	0.810038313	-0.117854397	0.015331492	0.063660511	-0.085182555	0.308695504	0.721383209	0.020774279	0.727230538	0.923472469	-0.170077748	0.034141573	0.160328602	-0.080164066	0.155716103	0.416198255
FBgn0036725	37	27	39	32	15	20	23	23	0.238742296	0.127773543	0.216191931	0.166818956	0.097031693	0.093230335	0.14431413	0.124830701	0.27068238	0.328572226	0.595750827	-0.696863867	0.008645634	0.040788813	0.081393531	0.842699068	0.972683688	0.439767836	0.26204008	0.604472444	-0.70105904	0.067599062	0.250836214	-0.530169028	0.117101632	0.347119278
FBgn0052537	338	444	302	358	437	705	314	397	7.069756713	6.811147265	5.426776576	6.049765935	9.163553321	10.65311193	6.38661582	6.984642861	-0.394107956	0.000305303	0.003157989	0.283177675	0.008972116	0.042062217	-0.242752271	0.110173828	0.439714279	-0.546813831	0.000148455	0.001948164	0.426752959	0.001074884	0.010018909	0.109586039	0.506256993	0.775365917
FBgn0032723	229	303	241	229	277	318	229	278	1.851353234	1.796577543	1.673855946	1.495743299	2.245061702	1.857293468	1.800290811	1.890447112	-0.146206839	0.120046149	0.320608564	0.104953001	0.261891533	0.476644299	-0.178574879	0.190435781	0.582905966	-0.130132572	0.436206529	0.769089029	0.080927983	0.621206723	0.839729131	0.115249098	0.389820494	0.683542358
FBgn0032086	13	3	2	6	6	4	7	6	0.801948434	0.135729384	0.105993765	0.299035066	0.371064193	0.178263606	0.419908347	0.311329498	-0.216244405	0.671542349	0.85428793	-0.049109909	0.905804042	0.954368498	-0.409666648	0.416797564	NA	0.278550328	0.611771551	0.87539232	-0.250911109	0.514740245	NA	0.351146668	0.477773231	NA
FBgn0004590	1	1	0	0	1	0	1	1	0.079934188	0.058624898	0	0	0.080135929	0	0.077729513	0.067235478	-0.166757615	0.728759379	NA	0.119663461	0.712553026	NA	-0.351440001	0.291014239	NA	0.177362713	0.684538369	NA	-0.101652563	0.695051123	NA	0.342137636	0.273041513	NA
FBgn0035248	69	82	83	73	62	109	65	111	6.81697931	5.941639104	7.044792532	5.826845759	6.140861187	7.779809946	6.24467179	9.224265469	0.106067213	0.559942869	0.785701071	0.119049018	0.504725853	0.702158842	0.035395639	0.883674355	0.979218189	0.150928285	0.632018369	0.883784245	0.054397881	0.82489315	0.934548716	0.151554632	0.617600986	0.846565332
FBgn0031324	1	4	1	2	5	7	3	6	0.063688213	0.186839451	0.054714986	0.102909823	0.319244754	0.322074769	0.185794858	0.321422474	-0.295427305	0.551690764	0.781412635	0.76334685	0.064045583	NA	-0.206690245	0.667950357	NA	-0.186983678	0.734109495	0.92672819	0.438782475	0.27687997	NA	0.594930098	0.218308486	NA
FBgn0260464	747	1050	836	888	888	1075	828	952	34.15866247	35.21430211	32.84231504	32.80658295	40.70876494	35.51307872	36.81831997	36.61703143	-0.0398198	0.525531426	0.763706603	0.060158738	0.336409255	0.55692335	-0.057771115	0.535382537	0.879503848	-0.037632174	0.73239318	0.926009642	0.05117197	0.662221798	0.863589575	0.05500115	0.505573593	0.775341374
FBgn0053833	3	5	10	1	27	26	11	22	0.289666993	0.354076654	0.829516419	0.078009148	2.613582575	1.813638426	1.032818045	1.786760596	-0.208981174	0.64566441	0.839932748	1.372638937	0.00050156	0.00407719	0.159791775	0.746937711	NA	-0.492309408	0.272254836	0.616514391	1.569370791	0.000110103	0.001399086	0.589339603	0.220891205	0.513252986
FBgn0086916	2	10	7	4	0	2	4	11	0.045768769	0.16783741	0.137620936	0.073954909	0	0.033065024	0.089012829	0.211737535	0.627781592	0.236661617	0.491540029	-0.280673144	0.497785508	0.698164207	-0.022261789	0.965922294	NA	1.128457556	0.041676767	0.186436275	-0.488550693	0.150779447	NA	0.222932398	0.65208778	NA
FBgn0037537	438	588	595	588	594	797	603	740	17.09101645	16.8275403	19.94609934	18.53697587	23.23672575	22.46734259	22.88044515	24.28798191	0.136164513	0.024504824	0.104382874	0.274956892	5.46E-06	7.79E-05	0.201669911	0.033097309	0.208116992	0.060930669	0.513652822	0.822427501	0.343930632	0.000158621	0.001922958	0.188720394	0.044811561	0.187720224
FBgn0053806	0	0	0	0	0	0	0	0	0	0	0	0	0	0	0	0	NA	NA	NA	NA	NA	NA	NA	NA	NA	NA	NA	NA	NA	NA	NA	NA	NA	NA
FBgn0034658	0	0	6	3	1	1	17	19	0	0	0.462721461	0.217575602	0.089994479	0.064851611	1.48396432	1.434632589	2.542212489	6.86E-07	1.57E-05	1.142636245	0.005431261	0.02837549	0.99590449	0.034676932	NA	2.415575288	7.22E-06	0.000131804	0.22822133	0.306102123	NA	1.336379134	0.003803133	0.030332234
FBgn0015818	207	297	209	213	203	313	233	240	6.435261662	6.77176449	5.581994203	5.349870199	6.326836456	7.029748811	7.043769919	6.275856949	-0.116300299	0.245038206	0.502943624	0.061106489	0.538900639	0.729239162	-0.249051466	0.087081777	0.385363581	0.002312595	0.987775366	0.995781046	-0.061066467	0.673283467	0.868986707	0.173151425	0.229835436	0.524707275
FBgn0027587	591	825	594	668	597	836	585	659	9.700214119	9.931099202	8.375823462	8.858049018	9.823423711	9.912877103	9.336908046	9.097984315	-0.118303453	0.054086868	0.18562033	-0.035161936	0.566041077	0.750955151	-0.162571764	0.167502099	0.549976521	-0.085775579	0.302800016	0.650063795	-0.07365795	0.389555954	0.68432713	-0.010774096	0.924419686	0.973748047
FBgn0020626	1855	2722	2309	2272	1689	2541	1881	2137	29.17167199	31.39460767	31.19525721	28.86645891	26.6281971	28.86833107	28.76468212	28.26752983	0.035415304	0.465519854	0.719139921	-0.184365852	0.000142326	0.001426206	0.007317875	0.931500034	0.985648345	0.050221839	0.484663227	0.806709193	-0.204433691	0.029572944	0.144229066	-0.178960105	0.000296276	0.003791754
FBgn0261808	2465	2934	2748	2938	2483	3199	2579	3257	57.43938775	50.1421001	55.01192434	55.31111925	58.00484942	53.85260586	58.43830305	63.83760222	0.109291496	0.091581096	0.266790808	0.018355459	0.776379829	0.88410907	0.060921236	0.554474596	0.885903929	0.14192446	0.127523538	0.397358383	-0.022049144	0.823962508	0.934548716	0.042164081	0.668145925	0.874449089
FBgn0010309	115	164	139	162	143	184	156	181	1.761836784	1.842727904	1.829489255	2.005167349	2.196334967	2.036503967	2.324051817	2.332449969	0.139762233	0.197985372	0.441238942	0.162998602	0.130825812	0.302135399	0.107572756	0.580717529	0.895676642	0.151955606	0.345714942	0.692915802	0.137808666	0.421979676	0.710578366	0.166202231	0.346730369	0.642461942
FBgn0004395	683	731	679	654	509	593	513	579	5.710629794	4.482602321	4.877309411	4.417828253	4.2665397	3.581934179	4.170940975	4.072000251	-0.004717404	0.963512965	0.987356842	-0.353004167	0.000573482	0.004562929	-0.105212112	0.512119956	0.868950595	0.086158426	0.528207923	0.830899362	-0.432486933	0.01729584	0.095837465	-0.275611587	0.00141306	0.013847189
FBgn0032284	3	2	1	1	1	7	3	1	0.284821263	0.139261375	0.081563975	0.076704162	0.095180035	0.480118894	0.276965569	0.079857752	-0.548523294	0.30405332	0.568214089	0.28966576	0.481877613	NA	-0.406478163	0.400869553	NA	-0.258225504	0.630610788	NA	0.111833059	0.759318341	NA	0.261936487	0.545736028	NA
FBgn0260817	116	140	151	151	130	195	154	175	2.667736058	2.361361276	2.983383251	2.805624813	2.997249716	3.239806599	3.44396688	3.385235197	0.188551844	0.076257236	0.235490904	0.19181082	0.069647327	0.195858962	0.223151114	0.218830667	0.62047513	0.136474628	0.400207332	0.740121259	0.228118098	0.196916849	0.484180281	0.129848441	0.406936625	0.698144686
FBgn0051391	8	20	10	12	9	11	11	13	0.239802565	0.439686737	0.257520062	0.290611543	0.27045876	0.238207882	0.32063424	0.327772957	0.017587552	0.960742406	0.985967199	-0.158594592	0.630340565	0.795304727	-0.215516148	0.654420204	0.920289413	0.287294159	0.542592443	0.838185432	-0.314589293	0.443383795	0.724816141	0.09899445	0.819986955	0.940091445
FBgn0036316	3011	3721	3146	3048	3325	4584	3262	2652	51.81795711	46.96547654	46.51312087	42.37915286	57.36617415	56.99197998	54.58921687	38.38919282	-0.199782843	0.064660898	0.211276117	0.052720565	0.62350608	0.791195787	-0.128936205	0.082364616	0.372528888	-0.278926317	0.146647148	0.431851069	0.132045718	0.04437393	0.189250699	-0.039639476	0.847078444	0.949512459
FBgn0085220	307	350	297	340	313	404	255	322	24.23636716	20.26500539	20.14340233	21.68581964	24.7724061	23.04146653	19.57594354	21.38212916	-0.123071903	0.204825361	0.449605284	-0.044169939	0.647216735	0.806477277	-0.058034777	0.734067568	0.946414155	-0.202272403	0.127686436	0.397447931	0.026232952	0.858517755	0.950312157	-0.133331422	0.390544086	0.684010363
FBgn0033663	6401	9129	9916	9393	8629	10725	10610	11835	179.3471942	187.5942395	238.6879573	212.6272189	242.382876	217.0919227	289.0783181	278.9208314	0.325286603	4.39E-11	2.40E-09	0.242780795	8.41E-07	1.41E-05	0.316721476	1.13E-05	0.00030221	0.317230076	0.000123068	0.001649728	0.24045381	0.010748977	0.066140771	0.227266154	3.66E-06	7.98E-05
FBgn0030941	92	130	152	111	110	183	136	136	1.811553998	1.877397955	2.571309028	1.765851636	2.171455068	2.603239653	2.604088506	2.252518124	0.138228025	0.355094172	0.623302544	0.180093131	0.222311034	0.430292541	0.230664358	0.36263434	0.769178319	0.026859571	0.895239653	0.975361274	0.27790209	0.165341438	0.439729767	0.059364797	0.811425508	0.936349753
FBgn0030817	112	80	44	34	96	141	36	43	2.625392382	1.375357869	0.886086469	0.643906623	2.256015799	2.387783326	0.820601062	0.84783352	-1.331255941	1.39E-08	4.72E-07	0.098033209	0.663586536	0.814953363	-1.116012536	0.005283511	0.055249674	-1.39335929	8.13E-09	2.67E-07	0.119787966	0.717047666	0.890243095	0.024289178	0.936995636	0.978394645
FBgn0031897	4851	6407	5158	5461	5217	6765	5020	5523	49.87502378	48.31212015	45.55965315	45.36195824	53.77338594	50.24805394	50.18904523	47.76313379	-0.073049323	0.055348784	0.188456227	0.009757934	0.797816159	0.8963477	-0.087218822	0.158826652	0.535240188	-0.073324137	0.262816872	0.604978463	0.002856256	0.963981828	0.987923791	0.000622332	0.992340807	0.996917451
FBgn0053777	6	6	1	1	2	2	2	6	0.59049649	0.433078728	0.084549939	0.079512214	0.197328935	0.142198715	0.191403309	0.496687522	-0.366831004	0.489988656	0.738122091	-0.062951563	0.878999368	NA	-1.028171772	0.04747413	NA	0.466545488	0.403805778	0.743027712	-0.621356014	0.126969021	NA	0.609601161	0.190658305	NA
FBgn0039126	303	378	328	324	314	434	317	345	14.18571748	12.9792623	13.19258046	12.25522996	14.73781265	14.6790521	14.43182705	13.58606544	-0.055634248	0.436884494	0.69554495	0.043507529	0.541940924	0.731074201	-0.068387265	0.578833384	0.895636398	-0.0578019	0.609579705	0.874094809	0.03723245	0.747479486	0.903998249	0.032336277	0.776466817	0.92412753
FBgn0039812	2	2	6	2	2	2	8	9	0.039170204	0.028727998	0.100954184	0.031646349	0.039269063	0.02829798	0.152359383	0.148263511	1.137158188	0.021757626	0.095232794	0.416352375	0.309970103	NA	0.370960385	0.465941018	NA	1.238872766	0.025225699	0.128735801	-0.023272972	0.949458793	NA	0.582495376	0.237777097	NA
FBgn0033789	1290	2299	3372	3114	604	817	890	987	134.1966413	175.4043821	301.3607807	261.7208495	62.99173645	61.40073887	90.03167259	86.36445128	0.703653035	2.41E-09	9.51E-08	-1.550982339	4.17E-40	1.37E-37	0.851353403	3.81E-06	0.000116846	0.515032466	6.30E-11	2.75E-09	-1.330114111	2.01E-13	1.00E-11	-1.766967572	8.59E-113	6.42E-110
FBgn0034504	1456	2142	1570	1614	1266	1958	1355	1672	25.02338156	26.99936943	23.18096471	22.41072624	21.81288122	24.31066928	22.6452591	24.17056629	-0.060980654	0.407819225	0.670718026	-0.151402264	0.039249604	0.127871994	-0.168764356	0.066055001	0.327156058	0.033390652	0.738731067	0.928901013	-0.250150529	0.018251482	0.100009514	-0.065859526	0.414895582	0.704587983
FBgn0035280	3	3	6	11	9	6	8	1	0.154469596	0.113290252	0.265411806	0.457595999	0.464578354	0.22318891	0.400557731	0.04330995	0.238040676	0.644278123	0.839060916	0.067021068	0.871942988	0.939174741	0.784146536	0.132481465	NA	-0.262406529	0.636567687	0.885405465	0.508475773	0.216257885	NA	-0.296706286	0.530555189	NA
FBgn0032006	3669	5101	4473	4827	3590	4734	4018	4496	31.8012872	32.42663195	33.30758275	33.80197396	31.19508271	29.6431837	33.86571859	32.77851082	0.122412717	0.004155348	0.026553381	-0.12981386	0.002345402	0.014418824	0.08581815	0.273710447	0.685226274	0.144760993	0.009019703	0.057712462	-0.15886418	0.012328342	0.073361151	-0.116534945	0.10958753	0.333871566
FBgn0042129	7	9	5	4	5	10	3	4	0.453738103	0.427857601	0.278435397	0.209476341	0.324916616	0.4682813	0.189095782	0.218088684	-0.705145797	0.10312114	0.289778487	-0.179572908	0.635465626	0.798574437	-0.505389584	0.322057131	NA	-0.578334736	0.29297982	0.641171345	-0.115635825	0.780904757	NA	-0.178534946	0.718175951	NA
FBgn0028850	11	14	6	8	9	14	18	25	0.690242519	0.644297714	0.32345026	0.405570901	0.566169198	0.634653477	1.098335205	1.319516913	0.181456577	0.646053386	0.840177429	0.527020061	0.140100004	0.315982881	-0.586992103	0.22068416	0.622691383	0.837460772	0.051613782	0.21635066	-0.147880094	0.708223143	0.886753344	1.191902432	0.005924086	0.042484395
FBgn0001978	1006	1462	1251	1057	1073	1572	1024	1141	12.39672234	13.21313273	13.24382499	10.52329288	13.25571997	13.99461772	12.27049904	11.82661521	-0.121116244	0.08133181	0.246272302	-0.027913732	0.687053235	0.829027884	-0.089810266	0.507645525	0.867479162	-0.166241264	0.022257883	0.116326666	0.007939353	0.928548659	0.977550624	-0.079986229	0.518514149	0.783021383
FBgn0037429	1	6	3	3	8	6	9	4	0.04488396	0.1975113	0.115680365	0.108787801	0.359977916	0.194554832	0.392814085	0.151013957	-0.045319729	0.925461998	0.973815137	0.642987912	0.114847561	0.276853414	-0.05526509	0.913160649	NA	-0.006266316	0.99098015	0.996301886	0.352831912	0.374837415	NA	0.528996149	0.283867771	NA
FBgn0003483	33	65	35	56	22	44	18	25	0.360318989	0.520518415	0.328313307	0.49400235	0.240818916	0.347076726	0.1911169	0.229603841	-0.230778765	0.395362159	0.659304759	-0.75713847	0.00363433	0.020533782	-0.064403018	0.869546425	0.976154162	-0.412306959	0.290678603	0.639561043	-0.517175842	0.135626417	0.390320908	-0.87259924	0.024527841	0.124195206
FBgn0051525	3	2	3	3	5	4	7	8	0.13085725	0.063981742	0.112420372	0.105722047	0.218645852	0.126048049	0.296912136	0.293516452	0.456898774	0.330295837	0.597607642	0.678499313	0.091094554	NA	0.092946048	0.856784124	NA	0.522637097	0.334035036	0.680246442	0.259601934	0.514152376	NA	0.728625459	0.138152498	NA
FBgn0031988	947	1435	1155	1249	946	1308	959	1141	15.04535467	16.72067801	15.76455316	16.03181402	15.06739914	15.01273434	14.81577704	15.24768898	0.024034266	0.684973412	0.860554862	-0.166027448	0.004985942	0.026617594	0.022129285	0.853066354	0.973495143	0.01322622	0.851982384	0.964231791	-0.159514137	0.124520545	0.369438906	-0.18554593	0.03909278	0.171605076
FBgn0010417	442	574	469	472	454	623	472	456	10.98076475	10.45855638	10.00991503	9.473710153	11.30735107	11.18144596	11.40264733	9.52886315	-0.096706447	0.171026021	0.402450017	-0.000239709	0.997284259	0.998537691	-0.11361044	0.258962214	0.670256568	-0.091701257	0.49109625	0.810732784	-0.010344528	0.912969091	0.971804023	-0.004359811	0.974797464	0.990667171
FBgn0033192	63	81	303	271	18	15	13	16	0.387466662	0.365366178	1.600971682	1.346575967	0.110984161	0.066647622	0.077748232	0.082771286	1.097046276	0.002821848	0.019485818	-2.536827484	6.07E-14	2.68E-12	1.922662998	3.56E-24	5.73E-22	-0.085928304	0.850530391	0.963739255	-1.776806184	4.11E-08	1.04E-06	-3.919196464	1.82E-47	4.77E-45
FBgn0085253	0	0	0	0	0	0	1	0	0	0	0	0	0	0	0.105008792	0	0.139113725	0.538404149	NA	0.083338948	0.546798971	NA	NA	NA	NA	0.140606136	0.553709567	NA	NA	NA	NA	0.098110603	0.579649121	NA
FBgn0004516	14	20	24	24	11	7	18	16	0.212698171	0.222851338	0.313252244	0.294587787	0.167541774	0.076830448	0.265926489	0.20446625	0.653028049	0.03792221	0.143749234	-0.581130864	0.04938689	0.152032014	0.415843156	0.284479239	0.697164143	0.722997676	0.146438992	0.431728234	-0.569629529	0.163639351	0.437603942	-0.398186377	0.288742728	0.588402643
FBgn0000588	39	27	30	22	36	61	31	52	1.169037506	0.593577094	0.772560186	0.532787829	1.081835041	1.320970982	0.903605587	1.311091829	-0.211671108	0.442721516	0.700662807	0.478468903	0.069464232	0.195451114	-0.308735091	0.481927589	0.853118013	-0.093194185	0.785510507	0.941927762	0.289441682	0.430387348	0.716133348	0.556489976	0.135654466	0.382009991
FBgn0032899	64	71	61	50	80	76	52	37	3.007349192	2.446874892	2.462526707	1.898198672	3.768674046	2.579984406	2.376077509	1.462418046	-0.471906453	0.04096994	0.151816255	-0.054511782	0.807222189	0.902439712	-0.274122481	0.329587766	0.741530965	-0.623210625	0.095794461	0.329457939	0.116077891	0.693394387	0.879172043	-0.250041523	0.473486415	0.751798078
FBgn0037186	487	686	1517	1028	477	593	1165	999	12.37560195	12.7853028	33.11846364	21.10562718	12.1520754	10.88658502	28.78834323	21.35348618	1.112266958	4.72E-14	4.06E-12	-0.195228857	0.180050502	0.373651566	1.060319688	6.03E-06	0.000176643	1.099686332	1.17E-08	3.75E-07	-0.208464663	0.072963879	0.264213171	-0.193115199	0.475764058	0.752786268
FBgn0085300	1	0	0	0	0	0	0	0	0.115823008	0	0	0	0	0	0	0	-0.142559343	0.534923213	NA	-0.086919164	0.536589916	NA	-0.108868394	0.579466103	NA	NA	NA	NA	-0.0755508	0.566121647	NA	NA	NA	NA
FBgn0035011	0	0	1	0	1	0	1	0	0	0	0.083583654	0	0.097536874	0	0.094607921	0	0.135915204	0.716184455	NA	0.096283965	0.68558164	NA	0.100442358	0.596271392	NA	4.00E-05	0.999901297	NA	0.071976617	0.578873845	NA	0.005559056	0.982226179	NA
FBgn0052068	7703	10788	7517	9066	7018	10127	6038	7622	561.2744955	576.5087187	470.5515309	533.7020879	512.6529725	533.0842173	427.8207992	467.1434717	-0.174678795	0.015558996	0.074199439	-0.228517942	0.001502084	0.010110289	-0.151719837	0.253034694	0.663153833	-0.210147135	0.008052299	0.052834851	-0.201330585	0.000256225	0.002900814	-0.269198186	0.065474355	0.238952828
FBgn0026433	180	214	186	157	195	227	180	204	2.638929494	2.301010428	2.342693412	1.859613589	2.866055519	2.404256195	2.566144824	2.515656723	-0.110627648	0.337791509	0.605034984	0.096390273	0.399931491	0.614469751	-0.20397449	0.279303148	0.691447212	-0.032262646	0.850508297	0.963739255	0.011593877	0.949040119	0.984238312	0.167790692	0.321776336	0.618814304
FBgn0036142	223	275	275	262	205	258	184	256	4.909647437	4.440456999	5.201461249	4.660306834	4.524743972	4.103597475	3.939278104	4.740796766	0.074593694	0.44863615	0.705013492	-0.228584097	0.01959866	0.076290884	0.099651665	0.477110256	0.849856347	0.027315214	0.879889201	0.973166749	-0.190470362	0.197197492	0.484481567	-0.275357683	0.108797319	0.332238542
FBgn0085479	5	19	16	5	4	6	21	22	0.173498459	0.48353593	0.476971941	0.140172687	0.139149072	0.150409918	0.708595335	0.642117089	0.717524548	0.139398998	0.353984867	0.040911497	0.920054297	0.961106215	-0.058059572	0.911577779	0.982595656	1.684551687	0.000391855	0.004474176	-0.559297045	0.17750025	NA	0.645467183	0.179267976	0.453088219
FBgn0014368	1	0	4	0	1	1	2	3	0.089925962	0	0.309024074	0	0.09015292	0.064965786	0.174891404	0.22691974	0.648669694	0.220808083	0.471796385	0.141917725	0.710713261	NA	0.144678592	0.626028103	NA	0.489215731	0.364607169	NA	0.084668844	0.743157315	NA	0.065965473	0.868278111	NA
FBgn0035359	138	29	190	38	154	131	155	40	4.253926739	0.655629444	5.031665373	0.946372895	4.759116612	2.917304891	4.646179601	1.037138701	-0.050709571	0.918488514	0.971856585	0.127420913	0.756719224	0.87393271	0.12676528	0.807044258	0.964848359	-0.283574692	0.593862011	0.867254208	0.255359953	0.538122242	0.793283226	-0.065800643	0.89315848	0.964410446
FBgn0051715	534	628	497	480	557	858	511	584	47.02693688	40.5615563	37.60183623	34.15186687	49.1762418	54.58738967	43.76024155	43.25977049	-0.244214605	0.000393346	0.003904522	0.180813656	0.008477576	0.040080712	-0.258854024	0.036339841	0.221319579	-0.24222725	0.020083627	0.107299812	0.166439337	0.185094644	0.46930076	0.172636477	0.059774527	0.223774599
FBgn0025815	68	70	65	76	95	137	90	131	1.245803571	0.940563736	1.023060332	1.12492101	1.744853503	1.813263129	1.603380302	2.018728358	0.037467592	0.810591501	0.921073316	0.630456038	4.70E-05	0.000541799	0.009921515	0.971731646	0.992701391	0.04052468	0.856320249	0.965625428	0.582972041	0.012315664	0.073330422	0.602155498	0.019095565	0.103078588
FBgn0030556	631	879	686	751	644	915	639	774	14.36923058	14.68055794	13.42071026	13.8169399	14.70228129	15.0530621	14.15006349	14.82555788	-0.040693034	0.478470225	0.729603511	-0.023485578	0.681900418	0.826205807	-0.069720142	0.507819204	0.867479162	-0.024842363	0.773048886	0.938108479	-0.046283779	0.578969939	0.818034984	-0.016764473	0.87499228	0.957948517
FBgn0033712	212	297	237	261	230	337	240	263	7.223832317	7.422287564	6.937889389	7.185220157	7.85695629	8.295857833	7.95236697	7.537953831	-0.034605952	0.679197194	0.85807564	0.050847582	0.541772442	0.731074201	-0.030046771	0.838239496	0.971778108	-0.050630326	0.697226299	0.91381046	0.059346552	0.651628476	0.856693658	0.02448752	0.860719396	0.954176237
FBgn0036843	2928	4058	2787	3307	1968	2632	2198	2475	72.52969308	73.72356732	59.31014232	66.18304415	48.87250133	47.101014	52.94510709	51.56866633	-0.023987119	0.794258216	0.914451161	-0.516175573	1.71E-08	3.94E-07	-0.192514949	0.12682954	0.474510376	0.136604045	0.013881576	0.080635624	-0.686246361	8.17E-30	1.66E-27	-0.367016698	0.004034609	0.031671078
FBgn0033572	1	1	3	0	2	1	4	2	0.033038775	0.024231119	0.085151524	0	0.066244319	0.023868413	0.128510113	0.055580169	0.430833845	0.422244056	0.682278965	0.304564193	0.447890507	NA	0.093090036	0.811703333	NA	0.408915522	0.45545691	NA	0.094975227	0.766797689	NA	0.220164809	0.589128546	NA
FBgn0034093	3214	4506	2187	2092	3305	5325	2807	2953	63.67902243	65.47737109	37.22601332	33.48728762	65.64727218	76.22013821	54.08119801	49.2130058	-0.633185218	4.60E-10	2.06E-08	0.25105422	0.012918808	0.055889631	-0.845754214	6.28E-36	1.40E-33	-0.441500597	9.74E-05	0.00134046	0.054352977	0.60620315	0.831829912	0.439135228	1.19E-08	3.99E-07
FBgn0028936	31	37	52	45	31	34	25	35	1.135065476	0.993597468	1.635723128	1.331188359	1.137930191	0.899368644	0.890128292	1.077936541	0.258649128	0.248543522	0.506629808	-0.389596654	0.07365793	0.204151812	0.455250465	0.140448107	0.498528804	-0.017958318	0.959267766	0.988121398	-0.123857934	0.694378708	0.879458524	-0.612619832	0.046892347	0.193491072
FBgn0029873	279	386	272	268	356	476	298	322	7.882050361	7.997823918	6.601629338	6.116987218	10.08276641	9.714972139	8.186620184	7.651680069	-0.296222651	4.94E-05	0.000673439	0.228000916	0.001706658	0.011131205	-0.296215034	0.018406602	0.138175044	-0.305445575	0.007789051	0.051650956	0.229704797	0.042217631	0.183601542	0.207129534	0.088110461	0.289711628
FBgn0039870	197	267	261	231	203	299	229	299	12.05072509	11.97864642	13.71622783	11.41633514	12.44909257	13.21349625	13.62184113	15.38452424	0.143599259	0.125067824	0.330572147	0.070790078	0.447263484	0.655066268	0.081216794	0.592269204	0.897847073	0.186574068	0.212588644	0.539673453	0.016202943	0.905063507	0.96879468	0.104341619	0.518519515	0.783021383
FBgn0030245	3598	4412	6127	6663	3758	4868	6139	6457	83.57364768	75.16111848	122.2653258	125.0390856	87.51040229	81.68802066	138.6625581	126.1551297	0.667520311	6.45E-34	3.39E-31	0.010187666	0.852734866	0.928404768	0.659271128	2.63E-12	2.05E-10	0.655692472	5.79E-16	4.19E-14	0.012920846	0.877220246	0.957690164	-0.008953854	0.922624667	0.972672264
FBgn0014949	7	7	6	6	9	6	8	5	0.749571541	0.549746687	0.551967529	0.519079738	0.966167144	0.464158068	0.833025722	0.450350846	-0.136717959	0.745871199	0.894090775	0.064883781	0.862358928	0.933775643	-0.14944547	0.768272009	NA	-0.078576133	0.885765879	0.974402743	0.02034259	0.961157302	NA	0.081507215	0.867313068	NA
FBgn0000416	29041	37216	33546	35467	27965	37138	27666	28989	431.2077448	405.2791022	427.9203681	425.4683092	416.2790119	398.3759409	399.4613211	362.0546663	-0.008907899	0.860785345	0.946757304	-0.185542922	0.000253859	0.002334121	0.052245625	0.412236176	0.805727817	-0.084525639	0.242283819	0.579544459	-0.117203596	0.028367539	0.139747006	-0.269480022	0.000844976	0.009146036
FBgn0004868	6700	9330	8378	8917	6753	9346	7066	7828	141.3557377	144.3676257	151.8539961	151.9935583	142.8335052	142.4505138	144.9658304	138.9169965	0.065765356	0.098392375	0.281021882	-0.13540077	0.000659823	0.00514256	0.1109712	0.1144383	0.449182569	0.00545339	0.890079907	0.974540044	-0.082913049	0.080776119	0.282463068	-0.204029027	0.001674146	0.015944825
FBgn0031562	15	5	121	4	10	15	37	5	1.341802446	0.328032487	9.298864524	0.289084687	0.89679262	0.969366894	3.218491895	0.376212528	0.955803459	0.074488636	0.232265521	-0.361613258	0.375884177	0.595952519	0.676710478	0.155908605	0.529846046	0.451867682	0.42163984	0.756691218	0.052712777	0.898895629	0.966540595	-0.333360269	0.425976553	0.713661247
FBgn0036257	3527	4632	3422	3823	3933	5136	3841	4159	79.64275732	76.71122358	66.3847101	69.74497172	89.03473691	83.78484052	84.34095427	78.99428586	-0.1140286	0.038119955	0.144150416	0.116947242	0.033141764	0.112935861	-0.173749032	0.059709346	0.306820951	-0.068141428	0.317345956	0.66574119	0.06363966	0.301653203	0.605353404	0.153096799	0.117351741	0.347561871
FBgn0037126	23	29	16	16	21	17	27	10	1.620403818	1.498452398	0.968417513	0.91071645	1.483233146	0.865254661	1.849747979	0.592599596	-0.273484158	0.464197016	0.718356713	-0.105070893	0.758330552	0.8744314	-0.590346531	0.126794022	0.474510376	0.043475735	0.935195937	0.982908373	-0.37041367	0.319871159	0.622954029	0.155633272	0.7480645	0.910160793
FBgn0039930	264	341	269	283	221	337	268	308	19.62820649	18.59433289	17.18209838	16.99929473	16.47265757	18.10115122	19.3760328	19.26164334	0.02254908	0.811917198	0.921744608	-0.06545886	0.487449145	0.689836058	-0.134458132	0.301397034	0.71354059	0.166455181	0.203248604	0.525528247	-0.213469983	0.102401611	0.327651582	0.069661873	0.572363651	0.820056223
FBgn0038929	1	2	2	1	4	6	1	2	0.042958744	0.063013137	0.07381231	0.034707182	0.172268658	0.186209755	0.041773893	0.072268243	-0.581708384	0.269201592	0.529914084	0.466574009	0.261378273	NA	0.004709195	0.99202749	NA	-0.748208013	0.183234863	0.495059994	0.524131493	0.184137189	NA	-0.00026872	0.999515105	NA
FBgn0038069	5	5	6	2	2	3	3	3	0.185199226	0.13582781	0.190927129	0.059850383	0.074266655	0.080276794	0.108054732	0.093466579	-0.023327343	0.962190606	0.986646415	-0.432976572	0.291396459	NA	-0.163411507	0.754358581	NA	0.182016816	0.745928604	NA	-0.41792532	0.303463482	NA	-0.164808838	0.735110588	NA
FBgn0039078	41	67	36	39	33	23	22	41	0.415103232	0.497504017	0.313128061	0.319010253	0.33495071	0.168228549	0.216594944	0.349158037	-0.15382685	0.60674051	0.815770808	-0.527930246	0.062205735	0.179779456	-0.467116414	0.125780703	0.472376405	0.15901751	0.732978095	0.926132734	-0.702091573	0.058195367	0.227604908	-0.214761979	0.557580822	0.811195919
FBgn0030105	3	13	61	41	2	0	2	10	0.34512126	1.096840156	6.028753448	3.810676587	0.230661525	0	0.223734949	0.967645736	1.899967875	6.02E-05	0.000802989	-1.79034708	8.64E-06	0.000117785	1.862462361	0.000108582	0.002166873	0.640832447	0.209260238	0.534641147	-0.514153562	0.134628392	NA	-1.864682061	9.96E-05	0.001485515
FBgn0011829	11	15	24	16	11	28	16	27	0.114384652	0.114397323	0.214404325	0.134419671	0.11467334	0.210345248	0.161788791	0.236159143	0.403650452	0.207921827	0.454246005	0.232503275	0.43922731	0.649178663	0.479220929	0.27333974	0.684790049	0.22818658	0.622227999	0.879080193	0.288279694	0.470540562	0.742152152	0.079589217	0.847746202	0.949709978
FBgn0030200	0	1	0	1	2	2	5	2	0	0.047359431	0	0.052170467	0.129473726	0.093301053	0.313964341	0.108630773	0.355291114	0.507714206	0.751124884	0.762998192	0.054508959	NA	0.009264978	0.972611113	NA	0.393378133	0.479845171	0.804025638	0.2837825	0.352854848	NA	0.601656301	0.161303416	NA
FBgn0261991	0	0	2	0	0	0	0	0	0	0	0.200371774	0	0	0	0	0	0.216100046	0.432788864	NA	-0.130708096	0.442538224	NA	0.150902958	0.509164855	NA	NA	NA	NA	NA	NA	NA	-0.13485788	0.511378035	NA
FBgn0003977	450	638	616	492	447	613	500	571	3.917688068	4.073685999	4.607287169	3.460590567	3.901391818	3.855470808	4.232926428	4.181377496	0.086009226	0.318490357	0.585095248	-0.073187961	0.393921924	0.610405277	0.028212337	0.86621784	0.975675231	0.130127295	0.156910137	0.450760031	-0.124962183	0.206535837	0.498052113	-0.037822638	0.81462499	0.937732843
FBgn0000147	14	22	10	6	7	27	19	19	0.45345038	0.522605466	0.278258837	0.157007631	0.227297407	0.63177888	0.598423599	0.517632177	-0.262918513	0.522089504	0.761470827	0.339251435	0.35560949	0.577224952	-0.840304498	0.07142101	0.343080555	0.257842012	0.612752522	0.875571855	-0.137362985	0.740513482	0.90051976	0.917621714	0.036381025	0.163402061
FBgn0036806	1281	1578	1511	1596	1241	1634	1188	1424	40.53955971	36.62574171	41.0810554	40.80661417	39.37280764	37.35782253	36.5594551	37.90581305	0.04943174	0.38241073	0.646993991	-0.155924297	0.005777202	0.029775017	0.110104758	0.222173552	0.625092963	-0.027719987	0.712202463	0.918445879	-0.086166869	0.311055183	0.615065771	-0.241057764	0.002243953	0.020019431
FBgn0033717	8883	12243	10484	10327	9862	14022	10806	12297	211.7244042	214.0171805	214.6769911	198.8626448	235.6519083	241.4464501	250.4549365	246.5337374	0.032759985	0.296967457	0.560988746	0.130209091	3.36E-05	0.000405817	-0.021028105	0.638482693	0.914423884	0.071298533	0.035520555	0.166898721	0.083648932	0.050932906	0.207602159	0.160340343	1.10E-08	3.71E-07
FBgn0035168	51	52	86	122	7	5	7	18	0.404436464	0.302435665	0.58590312	0.781641729	0.055650987	0.02864506	0.053979834	0.120065591	0.932330772	0.001406035	0.011022963	-2.641061965	6.55E-20	5.29E-18	0.886098685	0.006010295	0.061262873	0.68430039	0.208856588	0.534202877	-2.176625329	9.02E-09	2.52E-07	-2.342329672	1.51E-08	4.94E-07
FBgn0038311	40	85	39	56	52	88	61	67	1.170170594	1.823717839	0.980169143	1.323564142	1.525061081	1.859822364	1.735291341	1.648655519	-0.159108985	0.474380977	0.725465536	0.246239506	0.254279536	0.46657443	-0.30333945	0.425308091	0.816194484	0.001728337	0.994600707	0.997794151	0.071533537	0.821957144	0.934079509	0.394946889	0.189155213	0.467107666
FBgn0036398	1451	2024	1705	1763	1241	1966	1591	1698	5.818803507	5.952868914	5.874053436	5.711975929	4.989221287	5.695730048	6.204257792	5.72756326	0.090410532	0.177245163	0.411842742	-0.13210832	0.048076016	0.148859469	-0.001772343	0.980120771	0.994770737	0.168222705	0.115053238	0.372260301	-0.215700775	0.033978904	0.159884339	-0.064134397	0.388460722	0.682302252
FBgn0031489	1628	1467	1672	1983	1871	1722	1616	1531	60.69700495	40.11368008	53.55454876	59.73149052	69.9328704	46.38158789	58.58785435	48.01246251	0.048099721	0.789300963	0.912914875	-0.024639363	0.889038168	0.948022354	0.186886253	0.441598951	0.828007931	-0.107844653	0.659142533	0.895958067	0.11438318	0.678329841	0.870570873	-0.192446743	0.256265303	0.554311156
FBgn0053826	63	62	25	8	48	106	19	25	6.527202079	4.711158656	2.225224064	0.669644449	4.985657633	7.93399603	1.914227212	2.178674985	-1.610421994	4.22E-07	1.04E-05	0.216919702	0.465119432	0.671431145	-1.352781333	0.004834303	0.051901751	-1.433128345	0.000159627	0.002074104	0.112257215	0.732042177	0.896541671	0.259243489	0.59015794	0.829728575
FBgn0042179	42	24	107	17	13	14	16	10	1.085664853	0.454995668	2.376169931	0.355028474	0.336887228	0.26144126	0.402179423	0.217426471	0.41178675	0.376816226	0.642472103	-1.160665947	0.003642227	0.020567979	0.399192081	0.445026844	0.828935823	0.04606733	0.924166334	0.980327409	-0.853385482	0.03690184	0.168597873	-0.945262344	0.054489282	0.211327869
FBgn0016036	5	1	2	5	9	8	8	5	0.256415394	0.037611757	0.088115298	0.207162847	0.462712578	0.296390092	0.398949066	0.215680074	-0.089693386	0.852865381	0.942312604	0.683732902	0.093342449	0.240189642	0.033830064	0.94500517	NA	-0.188232459	0.724434257	0.922375196	0.434916847	0.270255231	NA	0.436316357	0.377391463	NA
FBgn0005593	19317	28354	21634	21835	21944	31477	20193	21269	845.4778844	910.1782199	813.4795276	772.1177657	962.8820096	995.3034532	859.442435	783.0248999	-0.175918973	0.000529825	0.004935196	0.019068183	0.706797481	0.842406685	-0.125119493	0.111290226	0.442663329	-0.24045154	0.00029154	0.003493169	0.075928277	0.314831557	0.619253461	-0.054736604	0.407148278	0.698144686
FBgn0016119	5357	7037	6041	5920	5843	7864	5745	6483	444.1957127	427.9468152	430.3370932	396.5904021	485.7170046	471.0812573	463.2294103	452.1626307	-0.045093482	0.054545938	0.186787086	0.055615948	0.017699589	0.070931913	-0.054921092	0.194220816	0.589538464	-0.050405826	0.23759847	0.572846769	0.05331701	0.234205738	0.532156879	0.041826473	0.235169713	0.532146626
FBgn0003382	14	11	18	13	13	7	3	13	0.116978775	0.067409522	0.129210786	0.087758696	0.108897295	0.042254861	0.024375507	0.091366779	0.017054763	0.968415743	0.989139444	-0.469500697	0.216582751	0.422003393	0.199231836	0.66867322	0.925031864	-0.175706372	0.754583515	0.933098914	-0.188626777	0.651591981	0.856693658	-0.52972289	0.282520783	0.582650356
FBgn0037744	4532	5842	4931	5478	4495	6343	4652	5572	164.1739384	155.2120374	153.4604786	160.3260601	163.2445599	166.0002078	163.8729974	169.7818856	0.023123403	0.610830498	0.81811382	-0.018622351	0.681570566	0.826134652	-0.000700569	0.993826946	0.998603156	0.032325072	0.526714164	0.830899362	-0.034760903	0.430876571	0.716192111	-0.018567258	0.843728867	0.948829493
FBgn0004588	0	4	1	1	2	2	0	1	0	0.363702038	0.106508297	0.100162231	0.248576984	0.179128963	0	0.104280269	-0.534652317	0.31201349	NA	-0.085184449	0.823139916	NA	-0.148581481	0.708256735	NA	-0.455814203	0.354527934	NA	0.010276582	0.972848511	NA	-0.152550926	0.668325346	NA
FBgn0086681	60	71	95	113	40	71	79	64	1.865293235	1.618839323	2.537270092	2.838194049	1.246667282	1.594607558	2.388231003	1.673561853	0.57625949	0.001476047	0.011460376	-0.414645568	0.019526366	0.07609279	0.618748032	0.012132072	0.102831134	0.469303206	0.139798062	0.419288038	-0.316399327	0.235355049	0.534022302	-0.472928658	0.0952517	0.305225796
FBgn0032725	535	705	601	597	573	800	596	656	44.65147278	43.15396	43.09270023	40.255397	47.94367644	48.23603456	48.3706186	46.05234767	-0.026103424	0.62397138	0.827499091	0.070788457	0.183025861	0.377486637	-0.052481344	0.562376953	0.889052745	-0.014771375	0.862971342	0.96727325	0.051519426	0.543895871	0.796624742	0.073614864	0.391820087	0.685439322
FBgn0262647	314	471	363	326	336	573	365	398	3.378654978	3.716932166	3.355583512	2.833998222	3.62450063	4.454186765	3.819094781	3.602161647	-0.140340496	0.142497685	0.358731632	0.139247583	0.143487611	0.321155393	-0.178180282	0.219838585	0.621983789	-0.112235141	0.477738058	0.80221472	0.102861962	0.540850338	0.795107294	0.155891019	0.202218386	0.485242092
FBgn0010504	1549	2005	2097	2028	1595	2227	1797	2082	38.07494659	36.14529666	44.28264422	40.27389306	39.3045907	39.54646846	42.95258815	43.04617228	0.181570746	4.56E-07	1.11E-05	-0.027603505	0.442761096	0.651724232	0.209529558	0.000897473	0.01331261	0.137893274	0.010312164	0.064485033	0.008636624	0.879519672	0.959000757	-0.079242387	0.144294374	0.397560468
FBgn0027507	1060	1340	965	1148	922	1360	946	1119	17.74586143	16.45301716	13.87924251	15.52747667	15.47450791	16.44863008	15.40053233	15.75749712	-0.099215352	0.198024746	0.441238942	-0.092715354	0.227415303	0.435576657	-0.187596004	0.168306195	0.551026262	-0.023391804	0.764883048	0.935161932	-0.173977164	0.029176485	0.142651964	-0.025014967	0.854955007	0.95253999
FBgn0030206	142	190	168	201	176	200	172	169	3.337813342	3.275494198	3.392580909	3.817135144	4.147449201	3.39627855	3.931475056	3.341383593	0.063761089	0.608651863	0.816998337	0.008396541	0.945757462	0.973806023	0.145434913	0.438387504	0.824796352	-0.035309915	0.861178367	0.96704472	0.097519165	0.60066482	0.82814673	-0.095314558	0.63330492	0.854461759
FBgn0011659	42	55	52	52	58	90	41	71	1.035863713	0.994868203	1.10180288	1.036154339	1.434088749	1.603597769	0.98331024	1.472914737	-0.09551298	0.626058928	0.82860352	0.300244727	0.117467315	0.281200464	0.089886128	0.743348512	0.947731638	-0.264451529	0.399272008	0.739277077	0.457210529	0.066084155	0.247221739	0.090436267	0.779149553	0.92549968
FBgn0263353	61	64	52	38	68	115	68	75	0.45712364	0.351749389	0.33477608	0.230067472	0.510866547	0.622588782	0.495525644	0.472749457	-0.325986883	0.071399142	0.225540039	0.526648281	0.003041072	0.017860494	-0.442157187	0.169911374	0.552533143	-0.21340388	0.372741243	0.714061906	0.378225136	0.145353896	0.407383306	0.619636051	0.02667898	0.132269047
FBgn0040658	1986	2763	1829	2147	2498	3677	2439	2980	76.90735527	78.47278197	60.84845679	67.17202702	96.97856922	102.8683721	91.84463842	97.06682538	-0.15222229	0.042001566	0.154770528	0.372633004	5.92E-07	1.03E-05	-0.250789749	0.041648158	0.24115598	-0.068068764	0.35576255	0.699679039	0.281020764	2.04E-05	0.000318418	0.445006833	0.000550398	0.006331093
FBgn0029925	406	466	347	362	429	589	391	431	19.07787143	16.05977041	14.00814373	13.74295839	20.20951457	19.99487915	17.86627512	17.03519399	-0.240313907	0.001618529	0.012375191	0.176782092	0.019917783	0.0771707	-0.306807308	0.033158071	0.208248619	-0.189990987	0.057299663	0.232773743	0.116576342	0.361789872	0.663417392	0.221101784	0.041860982	0.178944573
FBgn0026573	384	562	495	476	378	553	439	504	4.319297826	4.636259898	4.783374186	4.325702583	4.262539651	4.493726766	4.801753065	4.768462724	0.09577214	0.152595007	0.375045945	-0.064867263	0.33136418	0.552422228	0.041053895	0.722661098	0.941548356	0.137530191	0.17154458	0.474710671	-0.112473413	0.325188819	0.627921979	-0.032362343	0.734512735	0.904814463
FBgn0050067	1	0	3	1	0	3	1	0	0.070162014	0	0.180830021	0.056685219	0	0.152062774	0.068226866	0	0.129256058	0.791960766	NA	-0.090067817	0.787173869	NA	0.33486662	0.420447998	NA	-0.126248471	0.718025824	NA	0.064032905	0.744601747	NA	-0.335759646	0.388513305	NA
FBgn0005613	16	38	27	32	24	66	56	79	0.223842	0.389901336	0.324513366	0.361692373	0.33661041	0.667060363	0.761838643	0.929639601	0.45459549	0.127274255	0.334675516	0.804877793	0.004414799	0.024136399	0.132848317	0.748985936	0.949318402	0.639935624	0.11124598	0.36436287	0.400979373	0.316177126	0.619717328	1.070908184	0.000406246	0.004939196
FBgn0038928	181	193	188	212	196	261	198	241	7.949362256	6.216709219	7.093470925	7.522416077	8.629874709	8.281210526	8.456142238	8.903006395	0.074435102	0.48299238	0.733277546	0.169302547	0.108418062	0.266458054	0.073931173	0.720871928	0.940858431	0.053684881	0.704665322	0.916204089	0.173539605	0.344106107	0.647163519	0.138054747	0.380605244	0.673175549
FBgn0262813	3	0	1	2	1	0	0	0	0.471488736	0	0.135019749	0.253949779	0.157559565	0	0	0	-0.154002458	0.744837171	NA	-0.389960126	0.219184921	NA	-0.029912418	0.94024518	NA	-0.13717045	0.562418644	NA	-0.08780551	0.653393218	NA	-0.447991259	0.197046701	NA
FBgn0022935	326	444	438	392	337	436	368	418	5.150451759	5.144702017	5.944961745	5.00358829	5.337677498	4.976383226	5.653649985	5.554819286	0.128551902	0.0731097	0.229441571	-0.066972094	0.349007458	0.570410343	0.105561932	0.400377788	0.797601151	0.134961473	0.22697754	0.560467565	-0.080328277	0.483877362	0.753135435	-0.067643779	0.564120237	0.814158206
FBgn0001256	12	18	15	24	9	14	8	9	0.498321429	0.548214292	0.53513925	0.805206617	0.374684331	0.420006447	0.323051439	0.314366859	0.091009838	0.787146676	0.912352309	-0.676391658	0.032013973	0.110212245	0.295123773	0.502936487	0.864540022	-0.23473184	0.628834741	0.882093182	-0.323949272	0.406202323	0.697909942	-0.848163806	0.05694251	0.217035488
FBgn0085237	0	3	7	2	2	0	0	1	0	0.295747184	0.80834192	0.21719389	0.269509782	0	0	0.113061765	0.326071628	0.525001662	0.763467299	-0.416186619	0.245483468	NA	0.407717892	0.369106468	NA	-0.112095292	0.741357609	NA	-0.017237353	0.930050003	NA	-0.676403012	0.11911627	NA
FBgn0035537	87	80	79	69	60	83	52	66	4.604954756	3.105600826	3.592364834	2.950685907	3.183846131	3.173831103	2.6764728	2.938434265	-0.16985391	0.328879847	0.595804454	-0.307844755	0.071743586	0.200339563	-0.187564122	0.533260133	0.879468341	-0.154858263	0.528360355	0.830899362	-0.301988971	0.276879694	0.581153225	-0.298638727	0.221540655	0.514039775
FBgn0025140	394	656	537	448	438	722	383	454	8.659514153	10.57427682	10.13955325	7.955053328	9.650862336	11.46394534	8.185579941	8.393036014	-0.196347074	0.102322683	0.288439161	-0.075740362	0.525065564	0.718887335	-0.071949681	0.711350514	0.938314895	-0.333805577	0.017068858	0.094900227	0.04927887	0.786840713	0.921636092	-0.22120043	0.130707208	0.372370417
FBgn0031031	1	1	3	1	5	7	1	1	0.032513015	0.023845519	0.083796471	0.02626788	0.162975362	0.164420092	0.031616269	0.027347849	-0.554672186	0.299395306	0.563195337	0.415115734	0.31233192	NA	0.258383383	0.577572043	NA	-1.085348524	0.05358332	0.222325751	0.745778171	0.059782607	NA	-0.252095754	0.562276623	NA
FBgn0038412	172	166	290	199	255	461	330	314	4.368675677	3.09228118	6.328001679	4.083590745	6.493162081	8.459055758	8.150582979	6.70836887	0.23985299	0.223244701	0.475157127	0.63983457	0.000888245	0.006543325	0.454629844	0.13025732	0.48031413	-0.001803808	0.993179898	0.997050304	0.841202592	0.000712779	0.007061936	0.384247121	0.141195582	0.392167125
FBgn0033428	640	829	826	806	619	888	671	774	25.16542395	23.90717933	27.90304212	25.60513653	24.40111276	25.22532948	25.65666319	25.59948138	0.110537557	0.030718104	0.123176751	-0.104965915	0.039894705	0.129247934	0.146567984	0.080912068	0.36920779	0.057902852	0.475633837	0.800946563	-0.060468434	0.46418066	0.73827343	-0.165158718	0.031550745	0.147786538
FBgn0031164	1	0	5	1	1	0	3	7	0.060590684	0	0.260269386	0.04895236	0.060743605	0	0.176758572	0.356754798	1.262860012	0.018572074	0.085186882	0.208937369	0.601936063	NA	0.437955246	0.301287395	NA	1.008260123	0.062879165	NA	-0.003084527	0.986453861	NA	0.266746819	0.576544218	NA
FBgn0023178	1	4	2	3	2	3	1	2	0.075114627	0.220360647	0.129062996	0.182059584	0.150608408	0.162796617	0.07304288	0.126363149	-0.150047531	0.775296182	0.906583522	-0.16989044	0.682633527	NA	0.018849182	0.970023678	NA	-0.23965258	0.661770069	NA	-0.012698233	0.972700131	NA	-0.243419538	0.601758542	NA
FBgn0037083	0	5	1	1	2	2	6	3	0	0.103713483	0.024297574	0.022849856	0.056707485	0.040864415	0.165013816	0.071367892	0.172851052	0.747494896	0.89484004	0.348642219	0.38744721	NA	-0.199949528	0.615067198	NA	0.592938247	0.291089837	0.6396096	-0.036988045	0.901495283	NA	0.723991146	0.127281638	NA
FBgn0014466	37	8	12	9	11	51	2	5	1.66950885	0.26474424	0.465174048	0.328093244	0.497593149	1.66248135	0.087754697	0.18976798	-1.287470569	0.010737291	0.05613366	-0.25252219	0.54172096	0.731074201	-0.579166135	0.267163872	0.679076145	-1.58560828	0.004456239	0.033190717	0.035531265	0.928241634	0.977550624	-0.895436382	0.06706455	NA
FBgn0035770	5714	5869	7029	5448	5474	6954	4996	5113	114.4097945	86.18597732	120.9104237	88.13082698	109.8809659	100.590568	97.27444801	86.11220136	-0.046132374	0.709727932	0.875394089	-0.137093439	0.264383348	0.479522757	0.074424316	0.721718469	0.941493267	-0.184874866	0.059096433	0.23803288	-0.007615606	0.962282616	0.987581875	-0.279420522	0.102312554	0.319146798
FBgn0039417	137	198	168	142	155	222	139	152	4.474219092	4.742544355	4.713605061	3.746733477	5.074848519	5.237804188	4.414330601	4.17547797	-0.173492781	0.109481019	0.302501288	0.009973289	0.926132649	0.963786535	-0.105252865	0.580580656	0.895676642	-0.248462166	0.118750672	0.381147201	0.075918525	0.630915812	0.844115888	-0.077304625	0.671569636	0.87577103
FBgn0040299	461	593	700	481	306	451	343	463	3.574215741	3.3719728	4.66256724	3.012955317	2.378460646	2.526131674	2.585992932	3.019442461	0.186051538	0.156884136	0.381847771	-0.541839958	3.13E-05	0.000380232	0.149457803	0.519655686	0.872766869	0.203017463	0.163782697	0.462557721	-0.568174534	7.44E-08	1.82E-06	-0.509481709	0.043573037	0.184086306
FBgn0039066	501	712	521	536	487	711	498	580	8.919501973	9.296776818	7.968706539	7.709663917	8.692136682	9.144755225	8.621554909	8.685539562	-0.107137524	0.102127972	0.287954981	-0.030496164	0.640811225	0.801915828	-0.19475979	0.057358222	0.298257052	-0.03221696	0.730060423	0.92486808	-0.10984915	0.263574798	0.567444617	0.037114524	0.687453621	0.882506453
FBgn0004852	1188	2059	1351	1582	1182	1447	1151	1159	11.40612789	14.49865361	11.14357076	12.2714548	11.37716295	10.03667662	10.74609054	9.359898973	-0.093046804	0.394786039	0.658904126	-0.33038073	0.002345747	0.014418824	-0.118887566	0.536887267	0.879931796	-0.076911706	0.539162541	0.8363786	-0.341445288	0.054259591	0.216838391	-0.322586643	0.027140813	0.13397639
FBgn0000259	2430	3300	2199	2513	2405	3218	2094	2594	39.76911561	39.60984392	30.9180517	33.22767278	39.45930629	38.04742801	33.32496582	35.70882505	-0.209906501	0.000990248	0.008250093	-0.050299048	0.428919605	0.639195664	-0.279714454	0.008337053	0.078399786	-0.151906805	0.043332839	0.191602292	-0.115653328	0.03705163	0.168815443	-0.001716675	0.988560977	0.994840575
FBgn0028519	253	318	229	329	290	367	276	343	5.85798751	5.400134437	4.555233384	6.154483262	6.731635991	6.138942831	6.214273709	6.680176994	-0.002884374	0.981879078	0.993612654	0.139137674	0.268759645	0.484558086	-0.03817297	0.875881447	0.976937249	0.02095599	0.875578247	0.971498336	0.109091217	0.411810074	0.702719795	0.144292129	0.561198766	0.812727742
FBgn0032246	1348	1858	2383	2107	1719	2079	1443	1889	42.42333443	42.88546759	64.42971065	53.57315469	54.23573009	47.26819324	44.16056439	50.00492677	0.200868279	0.133783944	0.344325569	-0.117853195	0.374025482	0.594400997	0.481712606	1.88E-06	6.21E-05	-0.092084671	0.480049226	0.804153708	0.165978044	0.12457289	0.369438906	-0.418927641	0.001203088	0.012165847
FBgn0085271	148	164	133	153	181	232	181	218	20.65447014	16.78594217	15.94597996	17.25089177	25.3236104	23.39052299	24.56316318	25.59026397	-0.02448521	0.831480362	0.931891224	0.396726285	0.000524839	0.004232488	-0.135545368	0.52126858	0.872843161	0.059312096	0.693670644	0.911408929	0.290066064	0.109813709	0.341841144	0.473063921	0.005733581	0.041288102
FBgn0030409	3	4	5	3	1	5	7	2	0.122587071	0.119876192	0.175525674	0.099040414	0.040965487	0.147602266	0.278147289	0.068741553	0.329400194	0.515277386	0.756854974	-0.024382834	0.953061819	NA	0.091763285	0.860617281	NA	0.326960246	0.552714193	0.843216106	-0.118605668	0.757934376	NA	0.087973492	0.856062339	NA
FBgn0263083	145	202	183	150	362	536	604	559	30.60455468	31.2693579	33.18305617	25.5786193	76.59868932	81.73018022	123.9676523	99.24206661	0.253279428	0.09639969	0.277605442	1.505806083	1.70E-23	1.82E-21	-0.056901181	0.767878202	0.955296711	0.494462134	0.001843306	0.016300878	1.242034776	5.24E-21	5.17E-19	1.742634912	9.34E-18	7.18E-16
FBgn0026754	1	2	2	3	1	2	0	1	0.029304616	0.042984865	0.050351599	0.071027262	0.029378576	0.042341442	0	0.024649151	0.009492773	0.985892488	NA	-0.381543958	0.341578723	NA	0.25421964	0.608156038	NA	-0.303276574	0.513323551	NA	-0.019652641	0.953620732	NA	-0.499840268	0.238724218	NA
FBgn0038725	1	10	17	9	7	6	35	24	0.014396264	0.105584301	0.210254824	0.10467913	0.101028188	0.062402311	0.489971971	0.290620997	1.441940158	0.001192107	0.009612704	0.589366936	0.127650872	0.297656319	0.583663969	0.260754827	0.67210087	1.702074703	0.000447832	0.004987598	0.092074469	0.810495503	NA	0.854246614	0.057572475	0.218424454
FBgn0000084	147	285	244	203	318	390	291	327	6.021217422	8.561726815	8.586259923	6.717857534	13.05836491	11.54067435	11.59079806	11.26628301	-0.004214736	0.97562893	0.9911358	0.561138435	3.96E-05	0.00046545	0.073909563	0.78309413	0.958643923	-0.087291319	0.511155872	0.820536045	0.605170932	0.011146591	0.067892713	0.465577844	0.002882051	0.024660167
FBgn0030543	0	1	1	0	0	1	0	0	0	0.032155631	0.037666454	0	0	0.031674306	0	0	-0.11672229	0.753917588	NA	-0.100310783	0.671840552	NA	0.008914298	0.973644062	NA	-0.117031688	0.595056211	NA	-0.00558713	0.975169842	NA	-0.094702926	0.587198453	NA
FBgn0033973	178	281	222	243	187	256	204	244	4.383738893	5.075519816	4.697046729	4.835025029	4.617011841	4.55474687	4.88549102	5.054525964	0.084253395	0.386596975	0.650619622	-0.080592527	0.404993289	0.618497212	0.02794321	0.874267962	0.976806894	0.129024586	0.353324449	0.697467054	-0.126963357	0.43842787	0.7217641	-0.044528004	0.757533093	0.915278818
FBgn0039851	15	56	19	36	25	25	16	15	0.226342451	0.619743976	0.246306337	0.438879235	0.378189502	0.272530033	0.234772981	0.190384656	-0.366805983	0.31617331	0.582273085	-0.504599678	0.133138104	0.305784447	-0.182859751	0.715714355	0.938314895	-0.495417176	0.232903505	0.568338888	-0.278902499	0.499426231	0.765051763	-0.594183762	0.174938972	0.446137046
FBgn0036232	2	23	2	40	0	28	9	4	0.118785922	1.001872243	0.102049811	1.919387867	0	1.201413791	0.519793521	0.199830096	0.098565814	0.851784131	0.941947426	-0.232566298	0.538596809	0.729239162	0.232881731	0.613209911	0.907491656	-0.170418594	0.719677826	0.921168961	0.000565002	0.998341745	0.99946831	-0.431585144	0.327916123	0.625673537
FBgn0020644	0	1	0	0	0	0	0	0	0	0.090705351	0	0	0	0	0	0	-0.119941492	0.57175229	NA	-0.073057638	0.572522401	NA	-0.094580244	0.607084816	NA	NA	NA	NA	-0.065924389	0.592988049	NA	NA	NA	NA
FBgn0033154	3	1	3	0	2	1	6	8	0.063767723	0.015589392	0.054783294	0	0.042619108	0.015356041	0.124017874	0.143032778	0.599824956	0.263276105	0.523506386	0.425799694	0.296159289	NA	-0.095633398	0.813912016	NA	1.134314468	0.043555526	0.191870999	-0.104668716	0.755811826	NA	0.697784723	0.136390847	NA
FBgn0039623	582	838	617	668	654	912	708	699	9.220646657	9.737151906	8.397901749	8.550325231	10.38749551	10.43837363	10.90749515	9.314970849	-0.078188441	0.281203144	0.544019361	0.105778412	0.143658051	0.321407872	-0.138876259	0.211000274	0.610744822	-0.031433661	0.78571194	0.941927762	0.051525488	0.571999503	0.814549697	0.143254813	0.281000524	0.58100484
FBgn0085454	1	3	9	7	2	3	7	11	0.029120836	0.064072936	0.225161213	0.16469092	0.058388664	0.063113854	0.198223552	0.269440238	1.475937531	0.001440237	0.01121704	0.131003146	0.73812196	0.861837753	0.988616565	0.05860289	NA	1.151524359	0.036305852	0.169379662	0.069006193	0.851681524	NA	0.114194194	0.807140072	NA
FBgn0017430	184	189	164	168	135	230	179	189	7.659610548	5.770324028	5.865161076	5.650227364	5.634006448	6.916976595	7.245948987	6.617845119	-0.012384682	0.929589308	0.975621669	0.006744286	0.961178635	0.981556155	-0.182856093	0.394959378	0.793957231	0.143357028	0.445683837	0.777012427	-0.152897192	0.500457349	0.765991729	0.156060521	0.313353419	0.611458638
FBgn0004034	2	4	4	3	2	2	3	4	0.050125561	0.073525633	0.086126435	0.060746083	0.050252069	0.036212528	0.073114561	0.084324771	0.373817806	0.456259488	0.711760263	-0.150523081	0.715549143	NA	0.107962592	0.83562469	NA	0.416905992	0.457725851	NA	-0.187265737	0.623027663	NA	0.003161241	0.994892746	NA
FBgn0030373	4	6	2	3	5	3	5	9	0.251925753	0.277149026	0.108215582	0.152651686	0.315701964	0.136500246	0.306221694	0.476783275	0.048109147	0.921122975	0.972774286	0.321374742	0.430888731	NA	-0.473774186	0.36457607	NA	0.495135017	0.372722748	0.714061906	-0.141661571	0.729273492	NA	0.726602269	0.141888421	NA
FBgn0038054	16	10	16	16	15	18	7	16	1.114934711	0.511068349	0.957848154	0.900776843	1.04788933	0.906153064	0.474330301	0.937811093	-0.0650826	0.856557266	0.944146887	-0.094807858	0.774906671	0.883330639	0.174121574	0.714040801	0.938314895	-0.327742948	0.49772021	0.814070753	0.130088142	0.749017111	0.904660642	-0.341594449	0.449067544	0.73222986
FBgn0036260	21	17	12	18	12	14	16	16	0.267223935	0.158655274	0.131185108	0.18505309	0.153084779	0.128701527	0.197983692	0.171254492	0.007447385	0.982031354	0.993660755	-0.224091449	0.468262379	0.673961842	-0.281362401	0.537997438	0.880466172	0.333207466	0.447487196	0.778615543	-0.441859594	0.261236088	0.565152512	0.08074682	0.847390964	0.949699922
FBgn0026385	0	2	0	1	2	0	0	0	0	0.060470234	0	0.033306569	0.082658367	0	0	0	-0.284035147	0.468756933	NA	-0.046174289	0.854245881	NA	-0.067740931	0.812330175	NA	-0.201225129	0.473223023	NA	0.015861209	0.934946879	NA	-0.09501264	0.586549621	NA
FBgn0036382	1	0	0	1	3	0	0	0	0.061098022	0	0	0.049362248	0.18375667	0	0	0	-0.270202328	0.474761552	NA	0.047109194	0.844992622	NA	-0.011757225	0.965435059	NA	-0.240427544	0.426687758	NA	0.081195199	0.67633396	NA	-0.09501264	0.586549621	NA
FBgn0036892	1398	1866	1511	1287	1505	1952	1423	1572	18.98616568	18.58622823	17.62957283	14.12135655	20.49091258	19.15179625	18.79266494	17.95761126	-0.152050908	0.024274336	0.103665789	0.059902828	0.373527236	0.593954366	-0.221922806	0.060111852	0.308089922	-0.094766786	0.20222493	0.524285506	-0.004453343	0.951342976	0.984638467	0.107957701	0.358273071	0.651108763
FBgn0036925	0	1	24	11	0	0	45	54	0	0.019541633	0.549376132	0.236794591	0	0	1.165942693	1.210238611	3.569328802	1.67E-12	1.18E-10	0.72932679	0.074458109	0.206113501	1.888908437	0.000301293	0.005233589	4.077292888	2.03E-15	1.40E-13	-0.065924389	0.592988049	NA	1.170851026	0.004363479	0.033351272
FBgn0034903	14	18	19	17	15	27	18	30	0.135948907	0.128194597	0.158507025	0.133371914	0.146027163	0.189413554	0.169970505	0.245038806	0.234797787	0.403669433	0.666689532	0.319044016	0.234433089	0.443082909	0.133845492	0.744754313	0.947731638	0.265646387	0.519804756	0.825957644	0.205212511	0.577989303	0.817486042	0.333231655	0.39580349	0.68943599
FBgn0051464	2	3	1	1	1	14	6	6	0.137862204	0.151665223	0.059219188	0.055690741	0.069105072	0.697176694	0.402179423	0.347882354	-0.243044135	0.642742196	0.838610748	0.864259957	0.037600829	NA	-0.401939576	0.408583129	NA	-0.022885633	0.967170516	0.990743888	0.309828737	0.383980674	NA	1.014894014	0.038542824	NA
FBgn0039993	6455	8633	6306	7126	6495	8978	6162	7316	265.0387011	259.9706502	222.4406956	236.3886621	267.3541372	266.3129305	246.0300289	252.6694145	-0.119607021	0.017221835	0.080315829	-0.013772415	0.783565995	0.889024571	-0.168201486	0.080201123	0.366575285	-0.084202256	0.056869318	0.231422189	-0.056648341	0.096070185	0.314545063	0.012245403	0.903341009	0.967759589
FBgn0052736	0	0	0	0	0	0	0	0	0	0	0	0	0	0	0	0	NA	NA	NA	NA	NA	NA	NA	NA	NA	NA	NA	NA	NA	NA	NA	NA	NA	NA
FBgn0003358	21	22	577	613	17	24	38	11	1.18262059	0.908653604	27.91574256	27.8903775	0.95977574	0.976420722	2.080957035	0.521056425	1.828874049	0.000577487	0.005285	-1.196930652	0.003793894	0.021327268	4.521867658	6.46E-85	5.19E-82	0.271813317	0.615379782	0.876368984	-0.13525259	0.703065834	0.884177767	-3.016201791	4.77E-11	2.14E-09
FBgn0053177	1	2	1	3	25	2	11	3	0.059255158	0.086917192	0.050906518	0.14362009	1.485117709	0.085616163	0.633829171	0.14952484	-0.340005901	0.526093682	0.764346622	0.947572382	0.019920599	0.0771707	0.127849625	0.788738554	NA	-0.324961033	0.540085811	0.836796648	0.56166103	0.099288844	NA	0.611343751	0.194268288	NA
FBgn0034624	1	0	0	0	0	1	1	0	0.049446221	0	0	0	0	0.035721749	0.048082438	0	-0.123008517	0.740965114	NA	0.072849235	0.75816212	NA	-0.108868394	0.579466103	NA	0.029194794	0.927864392	NA	-0.019545933	0.914100893	NA	0.098110603	0.579649121	NA
FBgn0262574	27	12	32	14	25	20	19	11	4.960807747	1.617034962	5.051098537	2.078186144	4.604933328	2.65471701	3.394654731	1.699993445	-0.12649784	0.763168291	0.901136133	-0.170029746	0.648536579	0.807418682	0.081947962	0.873775906	0.976806894	-0.368676878	0.452944515	0.782556905	0.040765582	0.92221333	0.975161346	-0.359260771	0.45448608	0.73619
FBgn0038548	187	252	219	218	200	268	197	233	5.921621811	5.852603912	5.957861538	5.577291341	6.349269511	6.131030258	6.06622707	6.206130609	-0.000708187	0.993461651	0.997774097	0.001282488	0.988107837	0.993452331	-0.008287426	0.953720453	0.989187817	-0.008256253	0.952532906	0.986929696	0.001218318	0.992959344	0.998198711	-0.014209185	0.917053154	0.970750908
FBgn0001105	5393	7034	5869	6070	4927	6806	5217	5723	51.76909699	49.52130319	48.4006851	47.07568382	47.41518368	47.19888277	48.69836515	46.20934839	-0.015559084	0.637104409	0.835205205	-0.138152842	2.77E-05	0.000340966	-0.062007918	0.232072765	0.637833155	0.016911885	0.711892727	0.918445879	-0.177529076	5.68E-06	9.90E-05	-0.114606434	0.03490001	0.158796564
FBgn0038576	177	260	214	222	175	280	222	251	3.896895051	4.198250254	4.047682572	3.948809607	3.862586317	4.45351664	4.752824669	4.64820308	0.098260281	0.313265564	0.579014393	0.052335816	0.589174381	0.765668561	0.000281641	0.998535921	0.999496529	0.179877034	0.236966485	0.571904857	-0.038671889	0.813224171	0.930471933	0.124936846	0.351351933	0.646680415
FBgn0004404	6413	9272	7756	7779	7165	10401	7143	7891	551.4526438	584.749606	572.9701721	540.428858	617.6719561	646.1326457	597.2841761	570.7487328	-0.047741782	0.249029946	0.507072173	0.02638885	0.523615218	0.717782759	-0.008387625	0.906332564	0.981605332	-0.101384532	0.046233879	0.199518218	0.072064544	0.314788524	0.619253461	-0.036391222	0.361407559	0.653898154
FBgn0030659	129	191	149	173	136	256	129	150	3.387688992	3.678719898	3.361609955	3.670520911	3.580530987	4.85683548	3.294252685	3.313378203	-0.156769689	0.293757526	0.557342275	0.003233547	0.982492866	0.991730798	0.013374365	0.944596459	0.988407884	-0.331273715	0.14893752	0.436966976	0.164340451	0.468332074	0.741358894	-0.191057298	0.292263814	0.592053681
FBgn0036389	278	401	283	298	302	427	282	333	4.133819245	4.373212604	3.615266797	3.580063483	4.50202949	4.587057313	4.077642723	4.165017683	-0.166872816	0.028694563	0.117133045	0.056802237	0.454638945	0.661179835	-0.218428295	0.099586138	0.417216444	-0.126729182	0.270343296	0.614770304	0.011775969	0.92146604	0.974917024	0.08931769	0.46399595	0.743987371
FBgn0022936	168	219	185	150	159	270	181	226	8.057366197	7.703311625	7.622593831	5.812230865	7.644967623	9.355073183	8.441425094	9.117130871	-0.067456079	0.591981728	0.806669112	0.16494077	0.186012312	0.381850785	-0.205197374	0.282098667	0.695429531	0.053169658	0.772090252	0.938108479	0.034868445	0.843927051	0.943814582	0.276815746	0.144788219	0.398291403
FBgn0003460	12	18	15	10	6	15	11	6	0.220005512	0.242032871	0.23626033	0.148122179	0.110280385	0.198674981	0.196109385	0.092527216	-0.172741929	0.636526655	0.834883958	-0.457988109	0.172957803	0.364236853	-0.194759973	0.666011338	0.924044002	-0.079720956	0.881517459	0.973281145	-0.398393903	0.324493928	0.626828235	-0.332831443	0.484817909	0.76028762
FBgn0032915	297	465	347	307	326	508	216	348	4.370541656	5.018585172	4.386877624	3.649933626	4.80940245	5.400601484	3.090907024	4.307487122	-0.3157946	0.021427284	0.094333565	-0.076132481	0.574926752	0.755884791	-0.204673094	0.213485084	0.613410884	-0.430255752	0.057830873	0.234069517	0.037059016	0.808628951	0.929385224	-0.204017788	0.396780904	0.689961939
FBgn0031651	632	832	638	662	678	965	706	806	36.89287102	35.62035416	31.99582289	31.22131144	39.67800015	40.69605328	40.07591548	39.57549415	-0.077954103	0.181542453	0.417334766	0.154669453	0.007918165	0.037950707	-0.17336569	0.051829837	0.279229578	-0.001304748	0.986657378	0.995431584	0.069430257	0.382417723	0.679703541	0.225901837	0.006303725	0.044625424
FBgn0032376	1	1	1	1	1	0	3	2	0.045974749	0.033718551	0.039497226	0.03714387	0.046090782	0	0.134120141	0.077341981	0.534475807	0.316693783	NA	0.170165946	0.663060447	NA	-0.003532906	0.993547631	NA	0.588876263	0.245684385	NA	-0.101652563	0.695051123	NA	0.394821711	0.386543609	NA
FBgn0029580	329	505	640	611	316	455	569	711	22.3169248	25.12345489	37.29629199	33.48477917	21.48919963	22.29715502	37.53220624	40.56710181	0.721725083	5.78E-16	6.47E-14	-0.06314253	0.476022616	0.680215277	0.583593843	6.10E-06	0.000178318	0.839482783	2.83E-14	1.79E-12	-0.194568889	0.145025928	0.406697711	0.039393675	0.700815164	0.890042919
FBgn0062565	0	0	0	1	0	1	0	2	0	0	0	0.035452611	0	0.031701518	0	0.073820396	0.267140338	0.498901742	NA	0.147203188	0.561508198	NA	0.10068611	0.595797713	NA	0.120259178	0.72637709	NA	0.061069008	0.610523841	NA	0.067741374	0.794218675	NA
FBgn0264342	3	8	8	3	4	3	5	3	0.205132315	0.401192075	0.469948257	0.165730278	0.274200046	0.148195046	0.332457555	0.172544059	0.110272252	0.818474871	0.925319059	-0.332422003	0.412706691	NA	0.019647858	0.970008005	NA	0.147622757	0.792969475	0.944770589	-0.252017214	0.534555047	NA	-0.194618711	0.692758172	NA
FBgn0004168	12	16	17	18	19	21	18	16	0.122123004	0.119422387	0.148632021	0.147998228	0.193849435	0.154395675	0.178132069	0.136962648	0.085374202	0.769959307	0.903796373	0.180770454	0.51449651	0.710346568	0.254815439	0.544159967	0.882970067	-0.105803745	0.799123148	0.946676927	0.315203408	0.3989329	0.691998963	-0.021184312	0.957187094	0.985947025
FBgn0263849	2	2	1	0	2	0	0	2	0.099859133	0.073238143	0.042894837	0	0.100111161	0	0	0.083995055	-0.337044452	0.505337626	NA	-0.058130096	0.86831685	NA	-0.408091766	0.348758122	NA	-0.017840186	0.958564388	NA	-0.139235106	0.642191406	NA	0.068414046	0.792324871	NA
FBgn0030061	558	775	627	601	579	928	573	721	15.12015602	15.40186484	14.59610049	13.15722564	15.72879105	18.16643271	15.09837026	16.43324264	-0.098205365	0.162028016	0.388935434	0.085567412	0.221754933	0.429679078	-0.117198447	0.213640857	0.613410884	-0.091518857	0.482103851	0.805638237	0.071450991	0.54734643	0.799021895	0.081056598	0.439398346	0.725291405
FBgn0051739	997	1364	1112	1027	1154	1524	1130	1261	12.26215088	12.30369053	11.74961171	10.20492266	14.22892242	13.54116621	13.51460374	13.0452532	-0.088133847	0.080828869	0.245397041	0.13934333	0.00570628	0.029450319	-0.142028013	0.098556285	0.414729606	-0.04979069	0.482915854	0.805832816	0.093258575	0.206590322	0.498052113	0.170099718	0.031222299	0.147234109
FBgn0031987	950	1007	1151	1228	901	1165	936	1209	41.6515443	32.38072028	43.35408819	43.49843645	39.60290095	36.90056644	39.90586484	44.58612538	0.214260236	0.019461525	0.087982108	-0.078103363	0.392039183	0.609651474	0.251133045	0.121759035	0.462825965	0.157479026	0.153234837	0.4444193	-0.028164462	0.856930337	0.949668767	-0.142922822	0.21154395	0.499752268
FBgn0033672	387	466	444	429	428	607	423	493	12.89443266	11.38745626	12.70929539	11.5482544	14.29650064	14.6109875	13.7051886	13.81669345	-0.010056236	0.879461367	0.955310802	0.136514395	0.03909764	0.127576355	0.023540683	0.845757659	0.972906859	-0.058013024	0.548442991	0.840476994	0.17369832	0.119638526	0.361695285	0.077735208	0.430350387	0.71839504
FBgn0259101	3877	5277	3343	3675	4213	5919	4540	5559	108.3903658	108.2010578	80.29314843	83.00800976	118.0812782	119.5481405	123.4252767	130.7246489	-0.127056382	0.244102643	0.501926558	0.295021548	0.006461533	0.032447311	-0.381157419	5.57E-06	0.000164971	0.110059911	0.074566096	0.278292485	0.053060589	0.203116615	0.492720619	0.526267447	3.60E-08	1.14E-06
FBgn0037297	273	399	298	339	271	386	296	362	8.539056567	9.153130847	8.007754271	8.566722883	8.497892641	8.722362919	9.003105313	9.524051679	0.029663152	0.740098241	0.890317606	-0.025737877	0.772454604	0.881800021	-0.071007406	0.638713543	0.914423884	0.117551574	0.328106585	0.675362695	-0.119719046	0.339470676	0.642874036	0.052724497	0.712979308	0.89559246
FBgn0038709	0	2	9	3	1	1	22	11	0	0.053023793	0.279499481	0.08761537	0.036239815	0.026115051	0.773334389	0.334464386	2.036188157	8.78E-05	0.001113119	0.611816025	0.140977876	0.317449273	0.734038264	0.128830736	NA	2.009261447	0.000323946	0.003796997	0.004302699	0.98721909	NA	0.762416025	0.123071322	0.358949441
FBgn0027843	6524	8797	8718	10057	5538	6970	6661	7483	182.0942746	180.0804064	209.0482005	226.7872138	154.9637065	140.5447804	180.7903093	175.6806837	0.294339704	6.56E-07	1.52E-05	-0.376130773	1.90E-10	5.69E-09	0.289137398	0.007019432	0.068819571	0.282620149	0.000212945	0.002642305	-0.370714644	2.24E-06	4.23E-05	-0.393836481	0.000300343	0.00382974
FBgn0033810	195	260	223	221	171	291	167	228	14.73402301	14.40819614	14.47567505	13.49108203	12.95321423	15.88471129	12.2703395	14.49063805	-0.060512026	0.571045237	0.793104338	-0.114179825	0.281879662	0.500681925	-0.037068421	0.792651936	0.959915992	-0.093796528	0.644223282	0.889437946	-0.084816688	0.621128231	0.839729131	-0.159596187	0.345423592	0.642088724
FBgn0002031	2387	3380	2845	2757	2643	4142	2708	3100	91.8787175	95.41765461	94.07885135	85.73675622	101.9892444	115.1787085	101.359519	100.3668117	-0.059831613	0.239060945	0.494707098	0.105616727	0.037400813	0.123375116	-0.03899617	0.56725127	0.890744322	-0.093948913	0.292124216	0.64044669	0.13144199	0.171131426	0.448582216	0.06153761	0.187970418	0.465849417
FBgn0038731	7871	10595	17056	18485	7760	10558	15096	15091	235.7973703	232.7874364	438.9686068	447.4003059	233.0587817	228.5021586	439.7686919	380.2708131	0.897032382	1.39E-55	2.18E-52	-0.152419144	0.007501577	0.036550934	0.938631082	8.68E-38	2.02E-35	0.835579047	2.66E-19	2.70E-17	-0.102217671	0.007156724	0.047095395	-0.217268578	0.05063843	0.203175526
FBgn0003978	104	147	121	115	119	183	105	121	4.055043075	4.203673713	4.053169193	3.622661451	4.6516154	5.154811953	3.981115774	3.968381644	-0.184614361	0.119944544	0.320473636	0.0700808	0.551396708	0.739420419	-0.085050424	0.6544033	0.920289413	-0.286684323	0.117305227	0.37815668	0.160875704	0.371155138	0.671879612	-0.051123948	0.778443017	0.925247264
FBgn0039562	1572	2410	2713	2714	2344	3087	3841	4206	28.26277078	31.77816156	41.90436061	39.42210539	42.24881259	40.09575805	67.15214311	63.60589854	0.574840022	1.42E-15	1.53E-13	0.482432987	1.81E-11	6.04E-10	0.452396129	2.14E-05	0.000534042	0.678642412	1.86E-27	3.94E-25	0.366655843	0.000647802	0.006470727	0.577884664	7.65E-30	1.08E-27
FBgn0002930	176	181	247	194	221	234	176	157	5.505032805	4.152172139	6.637299681	4.902490382	6.93001577	5.28765006	5.353197753	4.130596999	-0.027419965	0.889981762	0.959635193	-0.049828814	0.796956889	0.895657956	0.263391326	0.282973382	0.695429531	-0.333809228	0.17491556	0.480247773	0.237721647	0.326900018	0.629482493	-0.361457301	0.132121026	0.37515865
FBgn0028990	54	118	391	281	149	71	88	158	1.208151164	1.936239411	7.515389684	5.079273674	3.342015739	1.147586604	1.914536122	2.973380802	0.92560652	0.021484789	0.094519513	-0.423850273	0.241395997	0.452181651	1.778510974	6.86E-08	2.98E-06	0.107346885	0.825023899	0.955592988	0.255870617	0.53123754	0.788493863	-1.282109304	6.68E-05	0.001055602
FBgn0000667	533	667	521	428	595	799	490	422	7.022064856	6.444852655	5.896883946	4.555637646	7.858674457	7.604733708	6.277505227	4.676446901	-0.405589091	0.000325379	0.003332675	0.050780789	0.650218669	0.807693161	-0.339182754	0.02745215	0.18272892	-0.474078489	0.009239503	0.058864575	0.119399757	0.202032416	0.490907789	-0.03335281	0.880453615	0.959836148
FBgn0053242	1	0	1	0	1	1	1	1	0.084566136	0	0.072651355	0	0.084779567	0.061093653	0.082233706	0.071131574	0.012304843	0.980712183	NA	0.215152123	0.542725686	NA	-0.012108052	0.964402653	NA	0.026544278	0.957028221	NA	0.084668844	0.743157315	NA	0.15032054	0.672746553	NA
FBgn0262004	2	4	4	1	3	5	2	3	0.176740299	0.25924782	0.303677637	0.071395915	0.265779543	0.319209052	0.171865601	0.222993793	-0.267168329	0.59904638	0.810424101	0.104314312	0.801355288	NA	-0.087264704	0.862031645	NA	-0.276830945	0.622745928	0.879144538	0.118949465	0.767068331	NA	0.001517608	0.997413996	NA
FBgn0000633	26	53	35	32	42	49	36	32	0.222152326	0.332126033	0.25691697	0.220899775	0.359767156	0.302463659	0.299111695	0.229981777	-0.245825523	0.273034519	0.534334629	0.092842332	0.669406384	0.818448739	-0.181111878	0.619999282	0.910892707	-0.281259217	0.385516546	0.726923912	0.124222671	0.70464266	0.884587061	0.03296801	0.918714073	0.971095263
FBgn0030791	1463	1869	1666	1895	1222	1648	1337	1575	29.31621641	27.46770824	28.68044068	30.67895652	24.54875685	23.85725127	26.05243828	26.54667177	0.118528953	0.033301202	0.130694458	-0.286232522	2.63E-07	4.97E-06	0.088708067	0.419082285	0.811578115	0.134172669	0.038261658	0.1756409	-0.307892987	4.18E-06	7.48E-05	-0.27881319	0.011076271	0.069183684
FBgn0036979	19	11	13	15	5	7	11	19	0.743663588	0.315765831	0.437132905	0.474331484	0.196194861	0.197934073	0.418667238	0.625521796	0.442487721	0.285085154	0.547857777	-0.431604723	0.242523035	0.453683229	-0.111120205	0.819606618	0.965767356	1.029463748	0.040168414	0.181677751	-0.747339142	0.073470663	0.265457314	0.073848144	0.86297102	0.954176237
FBgn0039434	0	0	1	0	2	2	1	1	0	0	0.042603319	0	0.099430793	0.071651585	0.048222484	0.041712107	-0.091844293	0.857728516	NA	0.520145961	0.144630094	NA	0.100442358	0.596271392	NA	-0.290263989	0.583176156	NA	0.400357709	0.155038259	NA	0.15032054	0.672746553	NA
FBgn0019948	769	1054	1019	1185	1291	1833	1501	1683	24.50339414	24.63145396	27.89467592	30.50605389	41.24020865	42.19509563	46.50867574	45.10762394	0.213914699	0.000652663	0.005866017	0.615885438	8.66E-23	9.03E-21	0.27004466	0.031082022	0.199257361	0.146087876	0.01405805	0.081461072	0.678419266	2.71E-23	3.31E-21	0.532737735	7.55E-06	0.000152696
FBgn0052803	256	327	325	374	306	405	314	380	14.27505926	13.3731969	15.5692806	16.84912428	17.10622132	16.31520678	17.02632733	17.82327387	0.171431231	0.045715543	0.164636314	0.100939985	0.237419909	0.446759616	0.251122329	0.092332184	0.399965886	0.076285353	0.515926611	0.823730846	0.189299199	0.118363209	0.359510288	-0.002950657	0.983625227	0.992753495
FBgn0036549	5577	8968	7978	8694	4440	7719	5623	7594	214.3428948	252.7863263	263.4205847	269.9577874	171.0748324	214.3231545	210.1502478	245.4963104	0.239196615	0.021627641	0.094948219	-0.332601659	0.001309269	0.009109346	0.209641829	0.128637812	0.478862417	0.249606913	0.127886363	0.397703227	-0.34435067	0.039512281	0.176131388	-0.327324499	0.013367173	0.079323019
FBgn0050075	13	14	15	11	15	26	21	30	0.944542395	0.746028932	0.936303383	0.645711565	1.092607225	1.364743567	1.483715978	1.833434027	0.215600974	0.465965578	0.719164435	0.648530985	0.021489693	0.081912011	-0.052436709	0.907423087	0.981883611	0.377822275	0.332614925	0.679215381	0.344614071	0.360937386	0.662352003	0.774823676	0.052091926	0.206237478
FBgn0027950	127	193	172	176	163	218	144	181	5.295427915	5.90206761	6.161309379	5.92894995	6.813647308	6.566794681	5.838660288	6.348071997	0.009685505	0.928678748	0.975073828	0.04580852	0.66996353	0.818610739	0.122940038	0.483676633	0.854151009	-0.114991025	0.4739238	0.800939303	0.161277016	0.335735955	0.638497949	-0.088988001	0.579088541	0.824363483
FBgn0040099	80	89	165	117	50	84	77	72	1.342390182	1.095287972	2.378592004	1.586143292	0.841111344	1.018281071	1.25641433	1.016218755	0.511305977	0.008371732	0.046643035	-0.64432747	0.000686883	0.005327404	0.663569938	0.019544476	0.143724742	0.272383337	0.305751376	0.653173572	-0.409414114	0.100812764	0.325072022	-0.819899642	0.004124593	0.032112247
FBgn0039593	7	20	13	20	50	41	47	36	0.294518637	0.617155024	0.469899869	0.67984908	2.109013946	1.246230003	1.92294107	1.274040317	0.09127357	0.777483898	0.907822144	1.302595491	1.94E-05	0.000245505	0.229478136	0.638669421	0.914423884	-0.04307689	0.915633454	0.978205593	1.106271439	0.005936964	0.040801993	1.066072259	0.008170208	0.054516719
FBgn0002036	346	409	367	413	360	566	401	489	8.612558218	7.466703593	7.848187429	8.305655246	8.983659405	10.17822642	9.706302456	10.23837094	0.059531729	0.477696593	0.729122207	0.19685389	0.018447259	0.073217895	0.034496759	0.817692839	0.965767356	0.066939724	0.593937383	0.867254208	0.175115218	0.211293143	0.504775956	0.193938443	0.137718726	0.385332353
FBgn0038109	32	25	34	28	20	44	22	34	1.468548325	0.841449011	1.34049257	1.038159475	0.920159184	1.458782501	0.981780316	1.312451037	0.022582063	0.934736834	0.977659036	-0.053079892	0.840249197	0.920840426	0.06511719	0.871962714	0.976675574	-0.041701363	0.91787952	0.978853954	-0.005964895	0.98754923	0.996102021	-0.123377466	0.725741249	0.900425145
FBgn0010296	2	3	0	2	1	3	2	0	0.38260634	0.420913595	0	0.3091149	0.191785987	0.414613106	0.372053623	0	-0.481201693	0.36872026	0.635098139	-0.088892837	0.821784433	NA	-0.307744572	0.492927642	NA	-0.176428817	0.711313974	NA	-0.120215544	0.745057638	NA	0.006286716	0.980499712	NA
FBgn0034880	4	5	6	4	11	23	14	11	0.063708072	0.058405535	0.08209807	0.051470956	0.175639365	0.264643913	0.216828258	0.147364571	-0.123206598	0.749575531	0.895792379	1.187716162	0.00084245	0.00625972	0.079195879	0.8791594	NA	-0.22371134	0.632457019	0.884051066	0.993726903	0.016227024	0.09169631	0.849442108	0.073644627	0.258225426
FBgn0030738	864	1186	830	951	778	1228	747	920	14.69575282	14.79490963	12.1283974	13.06851949	13.26637895	15.08954232	12.35526525	13.16230204	-0.164055373	0.024648278	0.104728055	-0.103122962	0.156526614	0.340698931	-0.200044725	0.088332339	0.388268712	-0.139123284	0.224699321	0.557630776	-0.132714393	0.201015583	0.489571019	-0.087695017	0.492508871	0.76715203
FBgn0037668	2	0	2	1	2	5	4	2	0.11250649	0	0.096655107	0.045448061	0.112790437	0.203196952	0.218806867	0.094633195	0.068090391	0.898323863	0.962178483	0.544617264	0.186279899	NA	0.077901508	0.846854252	NA	-0.022880161	0.967498753	0.990743888	0.259548168	0.420825663	NA	0.339937431	0.467268157	NA
FBgn0053757	1	5	2	2	2	1	4	1	0.095117219	0.348801769	0.163431726	0.153694001	0.190714557	0.068716139	0.369975111	0.080006463	0.057526108	0.914234902	0.969731795	-0.117397614	0.775229484	NA	-0.177117535	0.721115041	NA	0.268714152	0.611557761	NA	-0.207487347	0.550057819	NA	0.114993117	0.802232878	NA
FBgn0033735	645	875	750	816	601	903	674	837	23.90803733	23.78711627	23.88321038	24.43667688	22.33332512	24.18085014	24.29391362	26.0960994	0.091156914	0.14722019	0.36657506	-0.070340286	0.262289111	0.47713431	0.041580117	0.674480623	0.927369529	0.126342494	0.219212639	0.549422541	-0.112740133	0.211951416	0.50524786	-0.044669835	0.684886921	0.882140517
FBgn0037491	918	1225	1016	1053	905	1438	958	1191	33.13749457	32.4311694	31.50778886	30.70952764	32.75067635	37.50036364	33.62760003	36.16218629	-0.018369356	0.76720996	0.902698631	0.049982292	0.419513692	0.630655912	-0.052767632	0.487120001	0.856679087	0.002317429	0.984145033	0.99513449	0.021464082	0.836746899	0.941521156	0.060659593	0.506100163	0.775365917
FBgn0046793	4	5	15	5	8	8	14	14	0.139652622	0.128029084	0.449912015	0.141034994	0.280010163	0.201780268	0.475302954	0.411133691	0.832085144	0.042887906	0.157067879	0.44630063	0.223185569	0.431252365	0.588116691	0.26029616	0.671912354	0.690338734	0.150746321	0.440203033	0.372258994	0.372849764	NA	0.299047314	0.537781619	0.796958953
FBgn0259794	3	9	33	13	4	5	59	103	0.10567851	0.232518476	0.99868056	0.369978558	0.1412603	0.127243333	2.02102094	3.051887918	2.377271432	2.16E-07	5.73E-06	0.721475752	0.067099666	0.19022943	1.115812926	0.030932719	0.198784047	3.324565682	8.92E-14	5.18E-12	-0.19018766	0.644298051	NA	1.267878808	0.004959002	0.036747928
FBgn0036504	2	4	6	4	0	4	7	3	0.098796802	0.144918027	0.254631055	0.15963961	0	0.142748806	0.336251558	0.124652236	0.728269305	0.154948147	0.378604557	-0.133619208	0.747598346	NA	0.365849264	0.484012103	NA	0.502275702	0.339245105	0.68671925	-0.140527669	0.659655089	NA	0.017671565	0.971489835	NA
FBgn0035267	8	15	21	8	26	35	21	21	0.08027968	0.110396788	0.181043181	0.064859472	0.261567451	0.253736704	0.204921873	0.177255969	-0.081663237	0.809504465	0.920536599	0.780936852	0.013596311	0.058164074	0.221253713	0.662606997	0.922989393	-0.371664714	0.302694084	0.650063795	0.979883847	0.007396442	0.048317291	0.364430606	0.436001064	0.722707623
FBgn0033690	178	244	216	195	253	325	234	260	8.088856285	8.132170489	8.432728118	7.159282591	11.52609896	10.66964777	10.34037646	9.938169378	-0.071081901	0.418437438	0.679629067	0.325869515	0.000200603	0.001900725	-0.038070029	0.806411942	0.964502994	-0.11269941	0.395707652	0.735666094	0.356723116	0.010446565	0.064483254	0.270125057	0.056011961	0.214549139
FBgn0016672	915	1148	976	1152	976	1468	1002	1097	33.33546432	30.67445352	30.54797753	33.90827296	35.64757061	38.63768298	35.49821471	33.61692393	-0.020949605	0.777711254	0.907969025	0.072416804	0.327605994	0.548515373	0.036358409	0.787725179	0.958682338	-0.093612667	0.269044203	0.613228277	0.137160346	0.121068288	0.363548298	-0.008738856	0.947503058	0.983509353
FBgn0027339	2474	3433	2754	3029	2262	3023	2490	2700	9.389719086	9.556002162	8.979746371	9.287951832	8.606770261	8.288780826	9.189790843	8.619510394	0.036453471	0.494565211	0.741463699	-0.186600481	0.000461443	0.003803749	-0.028942766	0.745635876	0.94798976	0.088755005	0.159289573	0.454838902	-0.246002224	5.89E-05	0.000809042	-0.143347843	0.115517538	0.344804845
FBgn0011230	6010	8254	6763	6653	5697	7927	6506	6941	18.93059065	19.06793614	18.30106275	16.93070306	17.9899774	18.03840591	19.92769774	18.38982795	0.013781511	0.793761592	0.914399921	-0.062207678	0.23722558	0.446544623	-0.088110802	0.05331785	0.2839525	0.100848845	0.085376164	0.305282903	-0.157234392	0.000150469	0.001835534	0.015775239	0.790590412	0.929760468
FBgn0015872	4926	6427	5637	6129	3722	5965	4390	4441	144.1890912	137.9735468	141.7533274	144.9423823	109.2217351	126.1386125	124.9556485	109.3414174	0.0331563	0.62173245	0.825926633	-0.359289741	8.30E-08	1.72E-06	0.046900397	0.543879231	0.882970067	0.00513856	0.966083634	0.989976743	-0.33614282	0.000569017	0.005796485	-0.39434489	0.000280127	0.003611604
FBgn0035453	2	2	3	4	2	6	6	9	0.091949499	0.067437102	0.118491679	0.148575478	0.092181564	0.199282987	0.268240281	0.348038917	0.693811543	0.146012855	0.364726914	0.621163454	0.124483311	NA	0.325841291	0.527310251	NA	0.629839709	0.253225315	0.592860905	0.253190638	0.510524989	NA	0.609765358	0.214391292	NA
FBgn0010548	2537	3560	3614	3742	2454	3317	2655	3244	44.33279168	45.6251329	54.25502792	52.82946016	42.99063668	41.87450526	45.11516126	47.68166231	0.21551651	5.18E-06	9.31E-05	-0.23030264	1.08E-06	1.80E-05	0.271768753	3.93E-05	0.000907591	0.142633721	0.031881991	0.153890671	-0.165222742	0.007235891	0.047520232	-0.31006121	1.56E-05	0.00028773
FBgn0033214	394	392	337	339	238	385	258	253	11.99327228	8.751390646	8.812895142	8.336983593	7.26295134	8.466458927	7.636855152	6.477805772	-0.188918625	0.123764468	0.328372336	-0.41169041	0.000717313	0.005490863	-0.236713158	0.24961904	0.658326936	-0.146498633	0.38966819	0.730396718	-0.439179519	0.037487911	0.169753067	-0.381312663	0.007524638	0.051250273
FBgn0034033	140	160	170	148	156	208	131	184	9.729132653	8.154842984	10.14944374	8.309513187	10.86839448	10.44260928	8.852598353	10.7554811	-0.007972179	0.948322214	0.981850087	0.091431388	0.453355875	0.660260914	0.06801448	0.73268938	0.945659447	-0.098461876	0.602217188	0.871559993	0.170606935	0.328007198	0.630370668	-0.010220026	0.960778379	0.98706976
FBgn0040816	0	0	3	0	2	1	7	12	0	0	0.312694194	0	0.243262986	0.087649802	0.825852995	1.224611991	1.371116131	0.010597924	0.055578405	1.004072727	0.01350616	NA	0.182972223	0.462457864	NA	1.402160836	0.012206855	0.073389765	0.304748848	0.226028418	NA	0.880315997	0.064901614	NA
FBgn0000449	66	89	71	79	84	80	69	112	1.706908589	1.688129917	1.577509223	1.650673566	2.177911961	1.494706489	1.735276937	2.436409477	0.090917061	0.640118083	0.837144213	0.144940956	0.446013039	0.653992703	-0.046389173	0.843706523	0.972683688	0.189041259	0.568802838	0.852127934	0.019492118	0.944159731	0.982268508	0.243253575	0.39648934	0.689684335
FBgn0035462	91	112	102	90	94	153	121	111	2.045815636	1.846684294	1.970028473	1.634689931	2.118593622	2.484941314	2.645232484	2.099007591	-0.01185283	0.931968253	0.97638717	0.232427748	0.090733392	0.235940668	-0.083894431	0.697733993	0.934588563	0.044473051	0.845507166	0.961504665	0.161656445	0.429689012	0.715720753	0.273447429	0.231520613	0.526714431
FBgn0038799	530	844	1210	969	1218	1385	2451	2118	13.75574777	16.06572439	26.97993721	20.31888574	31.69204969	25.96914864	61.85930283	46.23812547	0.795319498	1.08E-08	3.77E-07	0.961514735	2.75E-12	9.86E-11	0.657016638	0.000394878	0.006543957	0.889093869	7.63E-06	0.000138742	0.828856088	1.38E-06	2.74E-05	1.037147629	1.34E-06	3.19E-05
FBgn0085546	2	2	1	4	1	2	4	3	0.095294676	0.069890504	0.040934159	0.153980743	0.047767592	0.06884434	0.185332682	0.120233593	0.504387052	0.337324038	0.604802043	0.046127889	0.911617442	NA	0.099755193	0.839134739	NA	0.574005917	0.30307245	NA	-0.126593705	0.720716935	NA	0.186234852	0.696724782	NA
FBgn0035331	10	14	9	14	5	9	15	6	0.144125131	0.147984859	0.111437011	0.163017988	0.072244439	0.093709113	0.210224995	0.072737253	0.257976669	0.523902078	0.762755335	-0.339938498	0.349550471	0.571046785	-0.043798979	0.925407375	0.984360535	0.460969909	0.400663274	0.740464723	-0.525848909	0.199084864	NA	-0.049901135	0.918964404	0.971099897
FBgn0033208	270	326	303	229	289	398	263	328	24.71513537	21.88599829	23.82808211	16.93567413	26.52111494	26.31975886	23.41037408	25.25451324	-0.129478582	0.22751577	0.480579014	0.136950873	0.198787835	0.398970798	-0.168060854	0.423268049	0.814900081	-0.101932857	0.411578632	0.750149398	0.103253494	0.414488466	0.705439996	0.151212411	0.464925549	0.744365437
FBgn0035555	2	1	2	0	1	0	2	0	0.062100847	0.022772833	0.053351269	0	0.031128789	0	0.060388035	0	0.004785618	0.992299404	NA	-0.145932108	0.667271257	NA	-0.119813179	0.767963214	NA	0.097136398	0.774349403	NA	-0.188572754	0.499044063	NA	0.006988947	0.978335901	NA
FBgn0036410	4	9	4	7	2	7	4	9	0.090764898	0.149778672	0.077976754	0.128328687	0.045496987	0.114750762	0.088261499	0.171777537	0.166040573	0.71904353	0.879321557	-0.115613317	0.770838444	0.880940869	-0.118198377	0.819992867	NA	0.372319603	0.506483366	0.818133573	-0.259317826	0.526424126	NA	0.123317716	0.802734606	NA
FBgn0053909	1	5	0	0	1	3	2	3	0.123675415	0.453526755	0	0	0.123987551	0.268042856	0.240528614	0.312083322	-0.410757631	0.440115197	0.698296077	0.232239161	0.547859837	NA	-0.636240212	0.122600985	NA	0.190182267	0.730529174	NA	-0.155119727	0.662334545	NA	0.685630596	0.089061155	NA
FBgn0265256	0	2	1	1	1	2	3	2	0	0.105228399	0.061631206	0.057959044	0.071919745	0.103653277	0.209280163	0.120683906	0.287178457	0.592705469	NA	0.357937714	0.372482522	NA	0.018231834	0.962857753	NA	0.33663234	0.538730929	NA	0.077342454	0.787386884	NA	0.394821711	0.386543609	NA
FBgn0003319	35	46	27	27	32	47	38	36	0.444156056	0.428129257	0.294359826	0.276821033	0.407110429	0.430888602	0.468926219	0.384269552	-0.247214817	0.266118989	0.526406268	0.144457781	0.502980602	0.701305495	-0.524475128	0.106432837	0.432556616	0.028160987	0.928339203	0.981670451	-0.116122078	0.683663751	0.873544665	0.412125057	0.201525162	0.484290299
FBgn0045474	16	23	30	31	116	243	191	92	0.585420589	0.617199233	0.943010427	0.916383964	4.255011174	6.423236136	6.795708676	2.831403513	0.139658863	0.660602661	0.848847049	2.237818456	8.79E-14	3.78E-12	0.554498629	0.128679678	0.478862417	-0.116972277	0.790102767	0.943632109	2.495873263	6.38E-15	3.82E-13	1.657564635	0.000138136	0.001937175
FBgn0051431	38	31	191	53	30	41	34	39	1.15190621	0.689199174	4.974095514	1.298007403	0.911694812	0.897877284	1.002226348	0.99440674	0.852502536	0.039452921	0.147457791	-0.697089466	0.059073121	0.173745391	1.120738422	0.02577009	0.175620675	0.142978656	0.645671489	0.889745244	-0.06733788	0.844682744	0.943848775	-1.062140717	0.027013765	0.133548904
FBgn0034275	12424	17439	15046	15473	15865	23028	17433	18767	317.613817	326.9708631	330.450362	319.5804815	406.6050109	425.2984204	433.3745964	403.5512786	0.034645027	0.31987234	0.586588461	0.280719019	7.30E-16	3.97E-14	0.033915939	0.561074294	0.888190857	0.020998752	0.722795849	0.921742954	0.286178072	4.06E-07	8.78E-06	0.257520127	9.84E-06	0.000194784
FBgn0260953	17	19	33	32	37	34	78	60	0.708836808	0.581032563	1.182111683	1.0779909	1.546656137	1.024178987	3.162607656	2.104333259	0.918420326	0.000257346	0.002748019	0.934319745	0.000115183	0.001190585	0.718749975	0.051018381	0.27717056	0.922653016	0.013431104	0.078635661	0.680557191	0.060139402	0.232525556	0.964123789	0.0038322	0.030467918
FBgn0032444	1542	2388	2130	1598	1980	2925	1905	2026	41.10761659	46.68977463	48.78257907	34.41774997	52.91731735	56.33306725	49.38400174	45.43005826	-0.120079642	0.250998016	0.509138633	0.167264248	0.107572981	0.265257895	-0.06181652	0.752295651	0.950984919	-0.192565443	0.013317064	0.078163497	0.228890827	0.041956503	0.182955101	0.086828996	0.637229188	0.857401672
FBgn0029813	101	139	80	72	72	140	64	68	5.390671462	5.441088907	3.668248154	3.10471517	3.852553626	5.398201987	3.321657426	3.052785797	-0.583033501	0.000195052	0.002216771	-0.232198468	0.130650165	0.301935617	-0.63085107	0.00308888	0.036157748	-0.49964918	0.074412231	0.277902597	-0.27028005	0.270444033	0.574414574	-0.180964926	0.43354689	0.720465079
FBgn0264503	20	24	15	19	17	25	12	24	0.158209529	0.139239808	0.101939179	0.121429448	0.1348175	0.142870398	0.092307558	0.159690769	-0.22028781	0.445240364	0.702960972	-0.037973154	0.889771222	0.948132732	-0.311911173	0.437477951	0.824060663	-0.094996207	0.828639426	0.957331674	-0.132002628	0.704660295	0.884587061	0.055735826	0.897630217	0.965750321
FBgn0014127	152	192	180	178	134	193	161	171	2.669823885	2.473373973	2.71618134	2.525961956	2.359600775	2.449040345	2.749908718	2.52639391	0.102839756	0.302063446	0.566194754	-0.123749456	0.211712856	0.415929802	0.05078822	0.750730911	0.949606041	0.139899297	0.388145434	0.729055801	-0.16587516	0.296883857	0.600093957	-0.095014217	0.536766984	0.796768254
FBgn0027082	155	185	174	152	168	240	203	187	5.218906853	4.568452434	5.033201599	4.134844792	5.670897987	5.837927453	6.646565073	5.296090323	0.004926497	0.965928341	0.988217783	0.221046625	0.053570978	0.161609832	-0.068506234	0.711106988	0.938314895	0.059631715	0.745554558	0.930470933	0.154825728	0.327176579	0.629498539	0.263792892	0.196450698	0.476843485
FBgn0036953	2	1	6	5	6	6	7	9	0.077215339	0.028315427	0.199008701	0.155959332	0.232230651	0.167349508	0.262799781	0.292268508	0.729457728	0.110704992	0.304445744	0.671466451	0.089026577	0.233023566	0.764726753	0.140708301	NA	0.346596166	0.509251842	0.819700397	0.612952032	0.123864433	NA	0.341361389	0.47612739	NA
FBgn0003267	3	9	4	7	1	5	1	2	0.123476099	0.27167751	0.141438899	0.232770245	0.041262577	0.148672709	0.040023496	0.069240082	-0.209198939	0.6767204	0.856878682	-0.776079537	0.060551435	NA	-0.041168647	0.937192386	NA	-0.287009233	0.593871788	NA	-0.353277075	0.365225245	NA	-0.747661937	0.125941989	NA
FBgn0085205	199	60	410	69	74	57	52	38	25.34790858	5.605183535	44.86628828	7.100777807	9.44964473	5.245217674	6.44088841	4.071351338	0.212365893	0.654185925	0.845408467	-1.079474435	0.007380976	0.036168729	0.354546407	0.497226664	0.862128871	-0.390025411	0.351377441	0.695709721	-0.560349632	0.179765132	0.460695357	-1.175559295	0.017469469	0.096799557
FBgn0053645	1	0	0	0	0	0	1	0	0.097850472	0	0	0	0	0	0.095151645	0	-0.003618338	0.988374246	NA	-0.002646841	0.986154618	NA	-0.108868394	0.579466103	NA	0.140606136	0.553709567	NA	-0.0755508	0.566121647	NA	0.098110603	0.579649121	NA
FBgn0037817	350	457	498	508	533	723	543	671	11.02855105	10.56126999	13.48115141	12.93248259	16.83729527	16.45842661	16.63809573	17.78438546	0.188280062	0.011849742	0.060438501	0.413803754	2.99E-08	6.64E-07	0.311184639	0.002948296	0.034994698	0.063154083	0.515156325	0.823442526	0.537467053	3.13E-08	8.06E-07	0.275271802	0.006895671	0.047971481
FBgn0034096	0	0	0	0	0	0	0	0	0	0	0	0	0	0	0	0	NA	NA	NA	NA	NA	NA	NA	NA	NA	NA	NA	NA	NA	NA	NA	NA	NA	NA
FBgn0036833	2	1	1	10	0	1	5	1	0.071839587	0.0263441	0.030858944	0.290202807	0	0.025949765	0.174645424	0.030213411	0.945437604	0.077405681	0.238158185	-0.352732327	0.37165345	NA	0.47149946	0.31436217	NA	0.609719422	0.211277808	NA	-0.218851919	0.436682114	NA	-0.195721626	0.645089308	NA
FBgn0262621	0	0	1	0	0	1	1	1	0	0	0.121555176	0	0	0.102217636	0.137587697	0.119012384	0.37926506	0.401054062	NA	0.22237916	0.456582967	NA	0.100442358	0.596271392	NA	0.217298634	0.619074698	NA	0.061069008	0.610523841	NA	0.15032054	0.672746553	NA
FBgn0030318	614	854	696	669	727	919	672	798	13.37392712	13.64262631	13.02407987	11.77292767	15.875218	14.46124544	14.23354996	14.62040495	-0.071428639	0.216808409	0.466339607	0.10525636	0.068240813	0.192680959	-0.10382791	0.252449674	0.662617028	-0.055319582	0.572174077	0.85428775	0.081713484	0.419237367	0.709070617	0.114650501	0.173190973	0.443514419
FBgn0038643	0	0	0	0	0	0	0	0	0	0	0	0	0	0	0	0	NA	NA	NA	NA	NA	NA	NA	NA	NA	NA	NA	NA	NA	NA	NA	NA	NA	NA
FBgn0261843	128	223	153	182	173	202	168	189	3.137225116	4.008575874	3.221620459	3.603917814	4.250857264	3.576734367	4.004039665	3.896399214	-0.001914858	0.988387738	0.995659331	0.073706507	0.571475689	0.75457752	-0.045020361	0.85063734	0.973495143	0.032234642	0.853721231	0.964955799	0.036812269	0.8702808	0.955725356	0.098070124	0.583278199	0.826812771
FBgn0027620	468	644	476	558	444	677	478	546	4.706532571	4.74996724	4.112533023	4.53374606	4.476441272	4.918622461	4.674514247	4.618636543	-0.048223666	0.526721195	0.764457566	-0.037943118	0.617234238	0.786055625	-0.102650658	0.459349807	0.837214465	-0.006491475	0.950499421	0.986082785	-0.086009676	0.412414135	0.703381605	-0.004722124	0.97254555	0.990438569
FBgn0038256	644	820	801	823	709	1051	727	827	14.00348978	13.07717078	14.96339559	14.45832636	15.45579513	16.51021513	15.37227687	15.12592178	0.049461655	0.433458885	0.692652114	0.062582446	0.320559754	0.542190315	0.143155411	0.10368392	0.426691363	-0.057289878	0.493290803	0.812385522	0.161597706	0.067753809	0.251123974	-0.053566405	0.488651505	0.763864344
FBgn0043806	43	45	64	64	54	86	30	38	2.048835538	1.572536332	2.619786182	2.463691889	2.579449967	2.960306636	1.389995113	1.522958849	-0.162505127	0.585508401	0.802181033	-0.13656054	0.628412732	0.794315858	0.481665707	0.091994613	0.399279252	-0.853541553	0.002832858	0.023103487	0.484251771	0.076473982	0.272661505	-0.830029698	0.002283252	0.020352674
FBgn0051050	0	1	1	0	0	0	6	8	0	0.072881926	0.08537241	0	0	0	0.579795627	0.668692151	1.031322209	0.04340325	0.1584514	0.524986624	0.140757349	NA	0.008914298	0.973644062	NA	1.699210783	0.002289223	0.019530084	-0.065924389	0.592988049	NA	1.225179063	0.0116516	NA
FBgn0000042	46300	66636	60311	52947	63393	79051	51591	63921	891.0734437	940.5696497	997.1862222	823.2687762	1223.118458	1099.105757	965.5167922	1034.765641	-0.088668703	0.251537618	0.509303096	0.154926431	0.044389853	0.140328807	0.009172598	0.930440107	0.985512706	-0.200703003	0.030541826	0.149295677	0.258583361	0.005703129	0.039500949	0.034148202	0.746855442	0.909760879
FBgn0003140	0	3	3	3	1	2	8	9	0	0.095564566	0.111942394	0.105272549	0.043543247	0.062756065	0.337885433	0.328802072	1.243783948	0.015509877	0.074049628	0.547601299	0.187148358	NA	0.289240726	0.53108099	NA	1.393387224	0.01248849	0.074628646	5.11E-05	0.999857865	NA	0.84903813	0.082658609	NA
FBgn0053269	4	5	3	1	2	5	3	2	0.260934592	0.239216539	0.16812804	0.052703498	0.130796574	0.235635801	0.19030329	0.109740666	-0.497736659	0.325251491	0.59251388	-0.080272389	0.846239839	NA	-0.489419926	0.343699185	NA	-0.148508211	0.791287247	0.944285385	-0.190573947	0.639662268	NA	0.116349671	0.803512638	NA
FBgn0264255	130	184	199	272	103	154	163	180	0.437974608	0.45464554	0.575977989	0.740358832	0.347886448	0.374822718	0.534006521	0.510086718	0.562575005	1.89E-05	0.000288499	-0.398374003	0.002197384	0.013691298	0.555238793	0.020382739	0.148185555	0.525986712	0.001895719	0.016662133	-0.366535046	0.035370007	0.164133395	-0.420493762	0.073950874	0.258843257
FBgn0034085	1944	2512	1224	1027	1889	2894	1766	1973	21.63772671	20.50616923	11.70426156	9.235354935	21.07861319	23.27091726	19.1143461	18.47176459	-0.584220881	0.000254449	0.002724032	0.35875624	0.022607808	0.085299351	-0.976638324	4.56E-15	4.50E-13	-0.226367982	0.00574393	0.040733437	-0.00428022	0.957790297	0.986867522	0.731433919	2.46E-09	9.04E-08
FBgn0260761	1	0	8	4	1	1	12	27	0.054222873	0	0.372665975	0.175230739	0.054359723	0.039172576	0.632728136	1.231437058	2.419266301	1.89E-06	3.87E-05	0.865042661	0.035262999	0.118149235	0.973868264	0.050194112	NA	2.231298587	5.46E-05	0.000796504	0.084668844	0.743157315	NA	1.005498542	0.03757031	0.166879846
FBgn0034272	1	2	2	0	4	3	2	1	0.02681257	0.039329459	0.046069731	0	0.107520963	0.058111128	0.052146098	0.022553003	-0.481087269	0.369278994	0.635415508	0.386719332	0.34396026	NA	-0.105851075	0.796117779	NA	-0.459801372	0.407292318	NA	0.324668178	0.388426496	NA	0.109924208	0.771760377	NA
FBgn0263034	2	0	3	2	1	1	5	17	0.139557231	0	0.179841879	0.112750927	0.069954725	0.05041061	0.33927021	0.997785522	1.36423204	0.010547157	0.055439959	0.632607818	0.12509119	NA	0.26152165	0.552800249	NA	1.472523715	0.008814969	0.056647171	-0.023865956	0.928053407	NA	0.91712894	0.062764819	NA
FBgn0011204	1616	2189	2030	1897	1473	2255	1611	1837	29.46874739	29.27626116	31.80267035	27.94830198	26.92884781	29.70752493	28.56730263	28.17704237	0.035849923	0.44224282	0.700431794	-0.145513548	0.001791942	0.011592532	0.044068025	0.540112246	0.881085041	0.013647853	0.866996811	0.96804977	-0.130162208	0.107251007	0.336855159	-0.177091979	0.007344478	0.050290676
FBgn0053217	608	745	556	576	632	883	498	633	13.94494451	12.53196045	10.95557643	10.67341686	14.53198682	14.63098346	11.10697846	12.21188907	-0.277953465	8.66E-06	0.000145871	0.043501537	0.484885841	0.687682069	-0.263212893	0.012937993	0.107460359	-0.305160518	0.002751327	0.022704197	0.062366733	0.503130539	0.768155652	0.004609588	0.967287247	0.989430195
FBgn0039366	1	2	2	5	2	1	9	15	0.026086796	0.038264872	0.044822695	0.10538008	0.052305269	0.01884605	0.228305632	0.329137927	1.482377036	0.003539589	0.023374325	0.684514037	0.098055	NA	0.42963438	0.39091995	NA	1.658044071	0.002776075	0.022797291	-0.002910799	0.993068429	NA	0.982782749	0.044885269	NA
FBgn0027497	445	688	602	563	430	656	475	573	8.399736201	9.524531135	9.762237236	8.58582056	8.137083962	8.945591865	8.718717806	9.097586367	0.066177094	0.376087787	0.64157355	-0.139012776	0.062153461	0.17977115	0.048891874	0.716597539	0.938442137	0.070504148	0.519182473	0.825957644	-0.147487705	0.279251448	0.582787659	-0.143055052	0.152336699	0.410354206
FBgn0053543	5	4	7	1	3	4	4	3	0.091966054	0.053959395	0.110612146	0.014860223	0.055318897	0.053151698	0.071543621	0.046413544	-0.028222834	0.955084019	0.983942785	-0.179709388	0.663460665	NA	-0.079027573	0.875681628	NA	0.064974541	0.907974073	0.97630355	-0.189572289	0.642548091	NA	-0.055524595	0.905319581	NA
FBgn0003731	927	1316	1118	1078	994	1438	978	1073	7.731753158	8.050144335	8.011010112	7.264149672	8.311498605	8.664763969	7.932141935	7.527727638	-0.069500908	0.156581993	0.381408323	-0.022946933	0.639468238	0.80071733	-0.028164525	0.735289087	0.946991878	-0.123970064	0.091761284	0.320626329	0.023719482	0.764814744	0.910719025	-0.087278821	0.221894217	0.514039775
FBgn0016926	4452	5128	6407	5927	3195	5110	4298	4551	106.7601021	90.18854341	131.9944829	114.8303078	76.81028791	88.52671104	100.2244338	91.79659866	0.29364312	0.000123725	0.001504241	-0.386720548	3.93E-07	7.18E-06	0.343052908	0.003020571	0.035569947	0.225515975	0.035596321	0.167122189	-0.32261612	0.011155543	0.067892713	-0.462876475	1.01E-08	3.42E-07
FBgn0035247	372	447	412	402	334	533	336	423	15.32338393	13.50419803	14.57995519	13.37844301	13.79281514	15.86129187	13.45873978	14.65608718	-0.03521071	0.663707379	0.850320627	-0.052166244	0.517849817	0.712858432	-0.01824519	0.882186664	0.979218189	-0.06515482	0.643855811	0.889281343	-0.0311835	0.823797351	0.934548716	-0.092740488	0.428565094	0.716602388
FBgn0052676	1725	2379	1543	1537	1708	2002	1464	1639	11.90829269	12.04493261	9.151105394	8.572392453	11.82069394	9.984448441	9.827767041	9.517114268	-0.277311507	0.00069273	0.006168692	-0.090445723	0.266656731	0.482110694	-0.412500473	6.21E-11	4.08E-09	-0.156774303	0.190399353	0.507132464	-0.212528001	0.07980297	0.280748805	0.020823037	0.715470871	0.896293543
FBgn0004867	17511	25877	20036	20524	19927	29114	17124	20122	967.9934198	1049.119392	951.5239198	916.624033	1104.327999	1162.687328	920.492071	935.6179192	-0.174604169	0.002425111	0.017132809	-0.005246914	0.927251356	0.964434801	-0.088659023	0.291314378	0.702716137	-0.275053185	5.93E-08	1.63E-06	0.086627215	0.292426548	0.595459695	-0.114516344	0.009959037	0.064160007
FBgn0034382	17	23	49	21	24	23	14	23	0.877982901	0.871193255	2.17410466	0.876242287	1.242633576	0.858152708	0.703102348	0.999150481	0.259775391	0.471467048	0.723165898	-0.304153094	0.359750035	0.580734135	0.582422568	0.212493409	0.612635437	-0.220417581	0.605745366	0.872729853	0.124704031	0.730619102	0.895651655	-0.622171692	0.178765666	0.452037195
FBgn0052598	3	2	1	2	0	4	2	6	0.158463122	0.077479441	0.045378923	0.085350236	0	0.152639365	0.102728353	0.266577895	0.177440711	0.740471857	0.890495482	0.18409652	0.652405796	NA	-0.256412507	0.60311124	NA	0.35524306	0.488329332	0.809440928	-0.101782168	0.742605763	NA	0.472034975	0.317130016	NA
FBgn0053110	12	6	13	14	7	7	18	8	0.30570342	0.112103671	0.284517926	0.288147505	0.178777062	0.128829908	0.445907659	0.171425319	0.624437189	0.134536416	0.345482688	-0.156037267	0.674034213	0.820777768	0.328481067	0.513682838	0.870004393	0.648018444	0.230053529	0.564650854	-0.229781509	0.581253202	NA	-0.009280422	0.984476488	0.99302394
FBgn0052488	1	1	8	1	0	0	3	3	0.04911341	0.03602049	0.337549373	0.039679653	0	0	0.143276419	0.123933089	1.209541882	0.023715989	0.10176625	-0.333857832	0.397307581	NA	0.541748605	0.246857791	NA	0.984214189	0.052195045	NA	-0.242514823	0.283322261	NA	-0.180023519	0.696254286	NA
FBgn0004379	55	70	83	65	104	151	96	127	0.939246758	0.876727415	1.217705697	0.896805264	1.780512636	1.862917263	1.594195665	1.824259705	0.064955201	0.668262825	0.852622907	0.743334469	8.15E-07	1.37E-05	0.221012086	0.411792019	0.805482444	-0.074930082	0.703648994	0.91572878	0.866814297	3.39E-05	0.000505374	0.557415496	0.02296506	0.118696327
FBgn0004102	61	72	64	59	62	71	55	59	0.627291067	0.543026841	0.565413889	0.490183916	0.639183659	0.527469341	0.549990684	0.51033718	-0.107310767	0.5115403	0.754649753	-0.082761752	0.606905179	0.778740619	-0.114634252	0.654053866	0.920289413	-0.110350437	0.67500831	0.902557588	-0.078616499	0.755426414	0.907125185	-0.091940645	0.708760103	0.893743411
FBgn0027583	652	733	823	800	661	850	809	897	26.64225686	21.96731216	28.89152597	26.41077705	27.07818683	25.09238518	32.14587951	30.83058657	0.256652233	0.000282386	0.002963503	0.062894054	0.372122587	0.592305297	0.207985031	0.120452342	0.46087413	0.285143118	0.001407575	0.012910038	0.024281917	0.858697084	0.950312157	0.081914732	0.278847417	0.578612541
FBgn0083963	8	14	14	19	15	19	11	21	0.061447154	0.078865916	0.092381934	0.117905255	0.115504192	0.10543019	0.082159511	0.135674118	0.262120112	0.420482514	0.681011243	0.204750576	0.501560609	0.700815018	0.446484343	0.325319955	0.736741524	0.007211498	0.987205269	0.995450341	0.376198111	0.334042761	0.636828151	-0.036766476	0.932812159	0.977400936
FBgn0038649	149	216	207	162	179	252	181	196	3.961798031	4.212203514	4.728502675	3.480077012	4.771487606	4.840678159	4.679915526	4.38357119	-0.021414564	0.844976011	0.938256174	0.102729632	0.344948194	0.565932217	0.018635713	0.929238353	0.985207218	-0.072796816	0.617325187	0.876921373	0.144497383	0.337901195	0.641053221	0.041074979	0.836572204	0.946884637
FBgn0019644	10111	13278	10143	10715	10557	14127	9619	11768	562.5807367	541.842346	484.8466539	481.6712216	588.878874	567.8587169	520.4440496	550.7561254	-0.125661385	0.002144913	0.015511365	0.022736157	0.578284283	0.757529317	-0.168514526	0.004244514	0.046819491	-0.097016146	0.1279027	0.397703227	-0.013216776	0.768263333	0.912371639	0.042165696	0.579978069	0.824619349
FBgn0033979	293	301	262	260	286	374	198	232	7.864339623	5.925304413	6.041477487	5.638138821	7.695828461	7.252134445	5.167889345	5.237795692	-0.345325957	0.003437273	0.022879291	-0.098001434	0.402282733	0.616572939	-0.203402259	0.304879125	0.716885139	-0.499126053	0.000141041	0.001865329	0.0400169	0.830866537	0.937960484	-0.265858357	0.041592007	0.178305053
FBgn0264574	3367	4742	3775	4734	3731	5135	4580	5667	22.79382977	23.54427195	21.95524917	25.89227521	25.32177461	25.1139044	30.1503972	32.26958097	0.202841486	0.029743889	0.1199989	0.164103175	0.077176959	0.210981334	0.071305099	0.643103805	0.914907436	0.320097416	2.23E-06	4.44E-05	0.040489996	0.476070325	0.747541481	0.265911945	0.098833197	0.312205409
FBgn0037356	575	871	735	758	648	996	727	834	20.62487303	22.91348383	22.64946814	21.96647758	23.30199746	25.80966585	25.35777976	25.16259449	0.058252043	0.363010708	0.630215276	0.090441027	0.156915408	0.341212233	0.053369572	0.648060348	0.917104257	0.050154688	0.600831663	0.871036849	0.089934187	0.468329458	0.741358894	0.07321715	0.355233351	0.649295085
FBgn0261606	19048	27179	21577	22604	20761	30184	17728	22423	1537.018521	1608.469105	1495.780992	1473.610793	1679.471709	1759.568242	1391.050309	1521.91138	-0.135757796	0.021064909	0.09322801	-0.034083655	0.561700873	0.747393204	-0.060540345	0.398331196	0.796178976	-0.224975278	0.005131057	0.037200583	0.047761259	0.457138465	0.735830802	-0.132196766	0.137226552	0.384582784
FBgn0026396	0	1	0	0	0	0	0	0	0	0.030985368	0	0	0	0	0	0	-0.119941492	0.57175229	NA	-0.073057638	0.572522401	NA	-0.094580244	0.607084816	NA	NA	NA	NA	-0.065924389	0.592988049	NA	NA	NA	NA
FBgn0011655	617	963	798	827	654	990	738	770	9.201486991	10.53291722	10.22405022	9.964284954	9.777893585	10.66614913	10.70243478	9.658940857	0.033817551	0.642655966	0.838610748	-0.054875129	0.450114612	0.657570461	0.050884106	0.694349129	0.93430307	0.003289784	0.975145249	0.992612931	-0.030746621	0.814964321	0.931510518	-0.094386825	0.325714683	0.622267993
FBgn0034795	250	344	260	259	237	353	218	239	2.727357242	2.752390138	2.436815212	2.282808914	2.592060122	2.782123015	2.312660529	2.19313744	-0.212570348	0.008262076	0.046249504	-0.128687421	0.108062712	0.265933731	-0.192290194	0.137007041	0.492689958	-0.242237119	0.070608631	0.269125852	-0.104040126	0.411093136	0.701954683	-0.169971088	0.188797798	0.466793516
FBgn0026562	282	339	436	360	408	414	337	277	12.60190804	11.11057225	16.73866884	12.99742965	18.2785637	13.3655595	14.64436263	10.41196971	0.017102022	0.9300615	0.975672242	0.000802949	0.996637518	0.998158965	0.337469769	0.048839544	0.270691819	-0.305189617	0.252420292	0.591854088	0.311749317	0.145818255	0.408236259	-0.328217731	0.175262039	0.446394268
FBgn0038727	5	4	10	3	4	4	7	6	0.087432294	0.051299295	0.150227383	0.042382923	0.070122367	0.050531416	0.119029138	0.088250881	0.495386033	0.285555829	0.548336512	-0.063822685	0.872508971	0.939385322	0.229903773	0.659554277	NA	0.491938152	0.369577328	0.711968286	-0.109875335	0.788853565	NA	0.010283018	0.98341503	NA
FBgn0035265	176	14	317	57	41	22	17	24	4.086235714	0.238390154	6.32291349	1.069186287	0.954309638	0.369005664	0.383807135	0.468692408	0.238937055	0.64532611	0.839666774	-1.187436963	0.004310959	0.023708149	0.274034189	0.583799265	0.896177841	-0.441423377	0.375855413	0.716530917	-0.476581467	0.205001985	0.495938119	-1.561317551	0.001589059	0.015285376
FBgn0037667	57	79	55	59	67	73	67	73	2.090052366	2.124510759	1.73257575	1.747841715	2.462928591	1.933769814	2.388968868	2.251495593	-0.061192256	0.719582712	0.87951455	0.134207946	0.423254744	0.634557924	-0.238779259	0.346213227	0.754868998	0.095214796	0.713202834	0.918999898	-0.028201954	0.911637258	0.971039948	0.287913758	0.228629102	0.523093612
FBgn0260933	1682	2765	2336	2597	2213	2640	1792	1789	16.1855889	19.51403957	19.31179233	20.19027529	21.3490539	18.35295693	16.76848764	14.48034082	-0.073277369	0.584154056	0.801342056	-0.174549924	0.18768227	0.383479419	0.164049563	0.292860147	0.704368449	-0.328098936	0.013718011	0.079802861	0.067815633	0.671467586	0.867801375	-0.43971876	0.000443834	0.005321938
FBgn0034965	5	2	4	3	3	8	4	6	0.144287984	0.042329164	0.099167048	0.069943795	0.086791286	0.166782221	0.112246686	0.145638884	-0.008799028	0.985314045	0.994496747	0.310007242	0.443832634	NA	-0.031261109	0.951726562	NA	0.006963206	0.989974984	0.996301886	0.147897433	0.708645929	NA	0.263737112	0.593868996	NA
FBgn0000479	2410	3064	2175	2558	2240	3010	2201	2392	11.06199235	10.31465256	8.576751018	9.486032937	10.30763509	9.981192037	9.82403112	9.235138561	-0.139360221	0.041573134	0.15355258	-0.084916576	0.213109983	0.417374923	-0.213589095	0.084435824	0.377165917	-0.077035346	0.209761895	0.535005809	-0.15396046	0.011783055	0.07089447	-0.031487565	0.802950949	0.932935686
FBgn0036014	6	7	19	4	0	4	23	16	0.226342451	0.193669992	0.615765844	0.121910898	0	0.109012013	0.843715399	0.507692416	1.204790815	0.020613204	0.091551814	-0.032070804	0.938549187	0.971311353	0.382109667	0.464381449	0.84130922	1.835173247	0.000996771	0.009737619	-0.487045363	0.188349929	NA	0.388515533	0.432175719	0.719673405
FBgn0033806	81	105	63	79	73	92	70	84	1.186836965	1.12835271	0.793037684	0.935192281	1.072318037	0.973853159	0.997372665	1.035264354	-0.181069926	0.258568359	0.517691403	-0.065552351	0.677779909	0.823706541	-0.369991798	0.135605981	0.490838264	0.009649287	0.965843016	0.989956369	-0.24408233	0.250338652	0.554357818	0.116401567	0.639422455	0.859161673
FBgn0001991	134	141	139	110	83	116	113	93	0.726201042	0.560429146	0.647163626	0.481628892	0.450946341	0.454160818	0.595502911	0.423936634	0.00689146	0.96840267	0.989139444	-0.390158221	0.02251392	0.085002624	-0.155049024	0.538713637	0.880545528	0.168663138	0.513100919	0.822337855	-0.535384843	0.014414302	0.083236198	-0.229362818	0.411535258	0.701387556
FBgn0034179	629	832	740	827	628	887	608	686	18.15142842	17.60893214	18.3459038	19.28117286	18.16830916	18.49197878	17.06149632	16.65137904	0.003211549	0.962755424	0.986983602	-0.14507989	0.034419944	0.116152991	0.09703601	0.376618457	0.778214553	-0.108553599	0.184549383	0.497703729	-0.042747936	0.594469275	0.824670323	-0.263127023	0.016011351	0.090543367
FBgn0052206	13	17	12	13	14	11	12	18	0.09131096	0.087574569	0.072411582	0.073771852	0.098583061	0.055817689	0.081962308	0.106345224	0.041031876	0.901981845	0.963929668	-0.018030305	0.953743749	0.977332675	-0.206641574	0.635756088	0.914423884	0.253254997	0.596198903	0.868677856	-0.20517963	0.607594408	0.832848203	0.202251635	0.631928276	0.8542292
FBgn0024913	2	11	15	12	8	11	14	9	0.027827811	0.112251269	0.17930299	0.134895688	0.111592173	0.110571024	0.189422016	0.105331309	0.62041738	0.125515425	0.331545692	0.083625597	0.8176843	0.907407693	0.623849285	0.229982664	0.634832671	0.297275368	0.552223943	0.842954235	0.223524081	0.587584919	NA	-0.145089627	0.747873372	0.910160793
FBgn0038420	297	503	362	354	343	419	284	286	15.70408912	19.50625146	16.44417548	15.12263049	18.18214545	16.0055252	14.60252699	12.72003377	-0.21545283	0.047827624	0.169960501	-0.210515533	0.051517738	0.157117128	-0.137646292	0.446769786	0.829518548	-0.303550096	0.044927775	0.195776001	-0.123066191	0.510549234	0.772221711	-0.310162492	0.017798093	0.097945713
FBgn0045862	976	1531	1165	1240	1080	1565	1096	1285	16.50184565	18.98486115	16.9221624	16.93839144	18.30632482	19.11598361	18.01966168	18.27476327	-0.033023267	0.609089718	0.817352801	0.001584215	0.980380799	0.990978646	-0.04653301	0.722302946	0.941548356	-0.032195863	0.641799522	0.888396158	-0.006098774	0.959646499	0.987242095	-0.005867783	0.940933072	0.980799143
FBgn0035124	0	2	12	5	0	3	15	34	0	0.049519246	0.348035045	0.136374221	0	0.073167019	0.492423913	0.965471252	2.340862122	3.81E-06	7.10E-05	0.717705724	0.08179527	0.219928313	1.028429131	0.042177566	NA	2.152645866	0.000108027	0.001471397	0.028369429	0.887615686	NA	0.902197509	0.06235233	0.230373131
FBgn0020496	4174	5713	5162	5621	3824	5612	4203	5269	48.64233365	48.82876199	51.68055727	52.92286169	44.67602722	47.24754252	47.62935752	51.64830643	0.131734239	0.008257037	0.046249504	-0.164172132	0.000978963	0.00708142	0.124645672	0.115993456	0.452053624	0.123586624	0.128722869	0.399519643	-0.16360484	0.003353135	0.025746066	-0.179995564	0.071487164	0.252865288
FBgn0033315	59	93	69	85	68	87	61	56	2.105939091	2.434592471	2.115875527	2.451209872	2.433309843	2.243430664	2.117273711	1.681309825	-0.116086297	0.495362375	0.741873182	-0.19496288	0.244126322	0.455460166	0.02592472	0.92229102	0.983306167	-0.272989837	0.289831493	0.638582609	-0.045796555	0.845593411	0.944196876	-0.348929537	0.20306414	0.486758058
FBgn0036121	77	99	143	122	32	65	61	47	5.700002717	5.374883603	9.094265002	7.296455616	2.374810834	3.476140317	4.391041566	2.926497279	0.457129739	0.016687314	0.078359179	-1.063951315	1.55E-08	3.61E-07	0.559967452	0.008943268	0.082323731	0.280288468	0.444671928	0.776619075	-0.859080702	0.001899142	0.015949849	-1.154374692	5.71E-05	0.000907437
FBgn0045500	0	0	1	2	0	0	0	0	0	0	0.037796226	0.07108844	0	0	0	0	0.533554832	0.184058514	NA	-0.332653838	0.199083704	NA	0.460118961	0.213816695	NA	NA	NA	NA	NA	NA	NA	-0.447991259	0.197046701	NA
FBgn0034850	0	1	6	4	0	1	11	9	0	0.051316863	0.360669193	0.226119667	0	0.050548721	0.748439378	0.529686625	2.154900062	3.55E-05	0.000505292	0.465319421	0.261755608	NA	0.957501877	0.05433615	NA	1.847221751	0.001022309	0.009929802	-0.00558713	0.975169842	NA	0.628136869	0.190629317	NA
FBgn0030340	3	7	11	5	2	9	6	3	0.046932263	0.080315213	0.147839389	0.063195772	0.031367142	0.101716722	0.091275636	0.03947639	0.252578917	0.598293609	0.810168309	-0.248809032	0.539238903	0.729427712	0.379567504	0.466565167	NA	-0.032694351	0.953655351	0.987449669	-0.00016343	0.999674329	NA	-0.393603995	0.426239501	NA
FBgn0264492	2264	2583	2687	2735	2195	3012	2018	2609	64.74830387	54.17836709	66.01868512	63.19417976	62.93340125	62.23096647	56.12114348	62.76130742	0.049244322	0.52880194	0.765511717	-0.105173058	0.177036226	0.369391048	0.142479522	0.216448094	0.617002717	-0.059686304	0.520967026	0.826753913	-0.003728676	0.972542192	0.990431639	-0.222211637	0.025621176	0.128179433
FBgn0033397	3587	4852	3187	3847	4056	4820	3309	3706	109.9079747	109.0355584	83.89326988	95.23307149	124.5920927	106.6950991	98.593429	95.51447054	-0.24295501	0.002076064	0.015126817	0.010452774	0.894229112	0.949751194	-0.259129341	0.049860522	0.273983962	-0.237251357	0.027984412	0.139627489	-0.0013895	0.989865008	0.997015873	0.005889792	0.965298626	0.988459743
FBgn0010278	322	429	560	325	305	502	342	382	6.560470183	6.410411636	9.801992175	5.3497099	6.229793329	7.388944696	6.775768758	6.546488155	0.111462186	0.521985749	0.761464386	-0.129601504	0.448526011	0.655799641	0.211868452	0.484522409	0.854502324	-0.023780996	0.86809478	0.968272133	-0.004864171	0.972554617	0.990431639	-0.247712706	0.419804723	0.70851553
FBgn0051496	4	1	6	1	1	2	3	1	0.198360957	0.036370204	0.255619914	0.040064892	0.049715397	0.071651585	0.144667453	0.041712107	0.254699537	0.634544018	0.833590597	-0.334947837	0.412181688	NA	0.103836547	0.825375041	NA	0.19398614	0.715011693	NA	-0.195639352	0.565761682	NA	-0.206618118	0.640225182	NA
FBgn0028561	1	1	6	0	5	4	12	8	0.032084137	0.023530974	0.165382231	0	0.160825561	0.092714991	0.374390643	0.215896838	0.81130215	0.119059015	0.319126995	0.896979193	0.031048647	NA	0.246228199	0.529082544	NA	0.794044158	0.141548395	0.422489084	0.554905442	0.144284431	NA	0.426205182	0.322708166	NA
FBgn0035781	74	49	2346	585	46	165	29	33	2.413644978	1.17216104	65.73806379	15.41577324	1.504160598	3.887990717	0.919799235	0.905360494	1.160948101	0.029628181	0.119686024	-0.818848928	0.035721152	0.119209457	2.099095556	5.90E-05	0.00128503	-1.203204002	0.010469711	0.065092377	0.311849184	0.446578916	0.728424476	-3.327409728	2.20E-12	1.14E-10
FBgn0010215	1842	2254	1850	2043	1992	2799	1992	2330	26.98181168	24.21502514	23.28093613	24.17784696	29.25267059	29.61992701	28.37423692	28.70802602	-0.049454424	0.333393973	0.601137979	0.14927949	0.003454595	0.019778799	-0.08279901	0.432690862	0.821885094	-0.031495863	0.546095472	0.839376005	0.123074871	0.095938682	0.314545063	0.157805027	0.08035688	0.272973211
FBgn0014000	90	64	85	63	100	112	50	34	5.130597297	2.675807854	4.162857786	2.901574627	5.715051184	4.612570805	2.771716445	1.630310272	-0.586427266	0.062794336	0.206901402	-0.162143413	0.584249127	0.762436039	-0.096843578	0.80554504	0.964457453	-1.095829087	0.001398338	0.012880626	0.263469898	0.441811454	0.72415821	-0.658960652	0.071988878	0.254330842
FBgn0032122	21	24	47	52	45	34	64	48	0.945887897	0.792831957	1.818718405	1.892306557	2.032018199	1.10636619	2.803197669	1.818559606	0.78333217	0.00427795	0.027246415	0.408067748	0.118734327	0.283442626	0.999313595	0.002565599	0.03126861	0.482048404	0.251670225	0.591724636	0.544769295	0.148978626	0.412823335	0.176279836	0.591218873	0.830498503
FBgn0016061	36	92	50	52	38	162	50	77	0.162711802	0.304967748	0.194148387	0.189883695	0.172184818	0.528970159	0.219755591	0.292734027	-0.313723626	0.363860959	0.630749303	0.341858488	0.286099465	0.505443899	-0.229316193	0.560691147	0.888086538	-0.327237116	0.507682094	0.818911195	0.278821239	0.501383732	0.766841539	0.286899791	0.320525434	0.6176389
FBgn0260223	1177	1629	1396	1479	1343	1859	1323	1604	87.00252235	88.3132763	88.65189621	88.32656308	99.52360508	99.27373808	95.09739068	99.72996671	0.01713901	0.696381654	0.866481907	0.074576588	0.08919328	0.233175806	0.035408813	0.656939785	0.921767577	-0.014887022	0.827670993	0.957148558	0.098744791	0.121791261	0.364742841	0.032842217	0.693145746	0.886421273
FBgn0039326	1442	1639	1910	1629	1769	2693	1870	2419	48.23470776	40.20896334	54.88769444	44.02336671	59.32215643	65.07742333	60.82601622	68.0606651	0.129111387	0.146244296	0.365159639	0.352403983	6.78E-05	0.000749814	0.177851164	0.238075931	0.645800261	0.063660762	0.557929097	0.846848572	0.406379646	0.000888566	0.008493161	0.276121436	0.046160686	0.191378326
FBgn0085476	0	1	9	0	4	5	2	2	0	0.025449259	0.268296717	0	0.139149072	0.125341598	0.06748527	0.058374281	0.202884478	0.697385256	0.867162898	0.119163463	0.747176699	NA	0.264531121	0.409362614	NA	-0.518691171	0.356643427	0.700495678	0.639489925	0.078660383	NA	-0.186968807	0.613234839	NA
FBgn0034470	28	34	71	24	6	42	25	43	2.419936548	2.155134583	5.27171018	1.675810726	0.519866585	2.62237528	2.101064243	3.1259378	0.536454319	0.210636167	0.458033273	-0.375721527	0.320797099	0.542509484	0.413433842	0.394348076	0.793702599	0.440045996	0.424904655	0.760247647	-0.27555672	0.507798323	0.7705806	-0.308371954	0.517729234	0.782279895
FBgn0034471	0	0	0	0	1	0	0	2	0	0	0	0	0.096253494	0	0	0.161516807	0.093909515	0.781289916	NA	0.212037934	0.318312832	NA	NA	NA	NA	0.084301737	0.803917374	NA	0.071976617	0.578873845	NA	0.134375147	0.511853851	NA
FBgn0034644	2280	3324	2716	2599	2603	3559	2772	3135	29.10715268	31.12256793	29.78803618	26.80642712	33.3145346	32.82407297	34.41212395	33.66420411	-0.000449391	0.992729852	0.997420039	0.115135286	0.019401641	0.075845253	-0.070238134	0.406051751	0.800694544	0.054880755	0.235094804	0.570584865	0.052418407	0.49400422	0.762147575	0.161929981	0.001381156	0.013572709
FBgn0000071	1	5	4	3	1	6	1	2	0.027865765	0.102185788	0.095758687	0.067539835	0.027936093	0.120787452	0.027097195	0.046877764	-0.166518457	0.751848077	0.896302554	-0.221786529	0.593316359	NA	0.113084505	0.824971453	NA	-0.359068833	0.504969274	NA	0.025230124	0.943183383	NA	-0.448807026	0.349451838	NA
FBgn0053189	33	54	52	79	14	12	20	47	2.48976696	2.988051311	3.370507776	4.81548049	1.058930606	0.654072079	1.467331129	2.982692943	0.847112037	0.009202651	0.050006781	-1.108192023	0.000278544	0.002509374	0.525674244	0.133465893	0.487248823	1.05346746	0.031313246	0.151825679	-1.338156222	0.000204464	0.002378266	-0.737182034	0.085629392	0.28504964
FBgn0032481	332	520	444	434	318	451	471	561	2.883012277	3.311778507	3.312368214	3.044850083	2.768408881	2.829336189	3.977248172	4.097672061	0.301714378	0.01325968	0.066071962	0.017167349	0.886953066	0.947073963	0.052395923	0.712247487	0.938314895	0.536846867	1.68E-07	4.17E-06	-0.224453245	0.109336605	0.340899658	0.239296085	0.014323721	0.083522322
FBgn0034072	641	960	726	633	1071	1354	894	840	5.011627684	5.504799872	4.876459492	3.998455407	8.394695479	7.647844323	6.796912273	5.524156648	-0.2908778	0.002152736	0.01555897	0.450682906	1.77E-06	2.81E-05	-0.224792322	0.101969455	0.422584661	-0.362789479	0.012024611	0.072625708	0.514368492	1.01E-05	0.000167962	0.359309547	0.028787116	0.139731814
FBgn0036627	95	78	66	77	87	91	83	64	2.154709108	1.297505407	1.286045126	1.410988727	1.978240097	1.491097489	1.830612865	1.220986734	-0.225566653	0.313258127	0.579014393	0.005063534	0.981389741	0.991526115	-0.280464566	0.408967537	0.803076396	-0.156407651	0.627224132	0.882093182	-0.053774909	0.867412979	0.954565095	0.056141979	0.855300672	0.952601601
FBgn0000482	473	701	540	594	471	657	518	589	7.643109352	8.307617299	7.496351158	7.75466702	7.630000128	7.669621054	8.139393928	8.005531237	0.029053412	0.680193935	0.858504507	-0.076373526	0.277186295	0.494712554	-0.04316077	0.736371998	0.946991878	0.08960874	0.318213256	0.66639631	-0.141842845	0.190767032	0.476258752	-0.024926408	0.81549395	0.937732843
FBgn0035285	659	865	692	760	596	764	588	719	16.29252986	15.68443036	14.69793883	15.18044421	14.7721625	13.64570802	14.13623684	14.95195326	-0.004969355	0.9406218	0.979323249	-0.189470696	0.004413756	0.024136399	-0.072624031	0.479948944	0.851833124	0.050129666	0.624844677	0.880324506	-0.249588681	0.00799198	0.051282815	-0.142954667	0.198207595	0.479513792
FBgn0004359	1331	1750	1371	1565	1131	1500	1154	1252	27.7602069	26.76900467	24.56571042	26.3710099	23.64841041	22.6014086	23.40474036	21.9641753	-0.037013711	0.525496482	0.763706603	-0.287727649	7.65E-07	1.29E-05	-0.072247545	0.509240406	0.867567111	-0.014209602	0.849904522	0.963338058	-0.316853315	3.00E-06	5.57E-05	-0.272093591	0.018332341	0.0998869
FBgn0036195	2	0	0	0	2	2	1	0	0.054194108	0	0	0	0.054330884	0.039151795	0.026349686	0	-0.643142931	0.186999697	NA	0.235622257	0.47796643	NA	-0.158999754	0.496097836	NA	-0.436356296	0.374576237	NA	0.116955723	0.696039423	NA	0.098110603	0.579649121	NA
FBgn0013348	90	133	175	169	68	99	133	97	2.44522084	2.650188417	4.084706513	3.709625433	1.852162971	1.943168126	3.51382878	2.216732265	0.60670072	0.000168099	0.001943905	-0.505092907	0.001460523	0.009926395	0.608411012	0.000887203	0.013215792	0.551757305	0.072775354	0.27412866	-0.474594005	0.021761117	0.114606986	-0.502210348	0.080838818	0.274164995
FBgn0034259	789	1042	929	677	827	1325	778	887	34.92244344	33.82555024	35.32568269	24.20940216	36.69676956	42.36850133	33.4857933	33.02304897	-0.206058012	0.054388345	0.186400044	0.099292407	0.350712794	0.572071895	-0.18578565	0.349847065	0.75885087	-0.236810806	0.034464288	0.163753734	0.122180735	0.267622002	0.571696496	0.059820737	0.765982039	0.918794612
FBgn0025390	1677	2079	1354	1533	1449	1921	1192	1432	12.64880628	11.50060003	8.773691776	9.341710632	10.95669494	10.46751154	8.742710746	9.085010342	-0.311788519	1.90E-06	3.90E-05	-0.183100811	0.005036779	0.026762837	-0.384101314	0.000703073	0.010780106	-0.24891593	0.000599332	0.006369583	-0.249602355	0.001450567	0.012764725	-0.128949062	0.247666257	0.544949154
FBgn0034506	1	2	3	2	0	2	7	4	0.026589249	0.039001884	0.068529024	0.042963914	0	0.038418081	0.180991208	0.089460637	0.994914351	0.060296917	0.200621963	0.269216578	0.516324094	NA	0.254069385	0.608399042	NA	0.965221973	0.079563113	0.290010117	-0.105992821	0.712839157	NA	0.52491012	0.287011197	NA
FBgn0039807	2	35	5	14	3	2	3	3	0.056067998	0.719619017	0.120421017	0.317088775	0.084314257	0.040505561	0.081782369	0.07074117	-0.293205783	0.577213601	0.797346587	-0.999485808	0.016123693	0.066137383	-0.27243763	0.582299132	0.895719626	0.156857912	0.779757136	NA	-0.575207841	0.106962594	NA	-0.762318101	0.122894019	NA
FBgn0032800	128	204	150	166	180	249	192	226	2.026023286	2.368177016	2.039731262	2.122806104	2.856285884	2.847301222	2.955214896	3.008907461	0.018705267	0.858749253	0.945566202	0.350574687	0.000808412	0.006051156	-0.058661097	0.76774868	0.955296711	0.077205206	0.584145189	0.86203244	0.27469467	0.11141608	0.345396928	0.401571419	0.01044344	0.066542721
FBgn0030370	0	2	4	4	1	4	12	7	0	0.057721587	0.135227792	0.127170537	0.039450584	0.113715151	0.45919099	0.231698224	1.357030229	0.007112745	0.041161359	0.693392519	0.092977264	NA	0.615706609	0.206708202	NA	1.122683541	0.044937614	0.195776001	0.18464753	0.538580787	NA	0.708982065	0.148517292	NA
FBgn0053196	176	200	166	130	105	172	132	107	0.125938172	0.104960102	0.102046951	0.075154648	0.075323193	0.088914536	0.09184849	0.064401269	-0.208395604	0.208581126	0.455231324	-0.402930494	0.01350465	0.057840768	-0.343452472	0.126701381	0.474410861	-0.063883457	0.809139051	0.949856504	-0.526799516	0.007136616	0.046998854	-0.259966025	0.355494519	0.649295085
FBgn0053883	0	0	0	0	0	0	0	0	0	0	0	0	0	0	0	0	NA	NA	NA	NA	NA	NA	NA	NA	NA	NA	NA	NA	NA	NA	NA	NA	NA	NA
FBgn0038042	16	14	13	15	21	19	24	17	0.684461594	0.43924484	0.477770889	0.518427627	0.900623141	0.587194943	0.998375049	0.611707707	0.023699793	0.940381591	0.979323249	0.388315298	0.192995642	0.390933599	-0.096871023	0.828623107	0.969231407	0.10709402	0.811279896	0.950622074	0.220943743	0.573084005	0.814909923	0.435309143	0.303349074	0.602548996
FBgn0004228	209	176	577	187	94	113	75	70	10.32426577	6.376393185	24.48701982	7.463151759	4.655168964	4.032653779	3.602695264	2.908552175	0.317160562	0.384826369	0.64935616	-1.337951223	6.58E-05	0.000729908	0.676830164	0.148603859	0.515406486	-0.382882342	0.112994403	0.368054885	-0.873865741	0.002588547	0.020740255	-1.628861583	0.000366323	0.004522168
FBgn0061197	1	3	101	19	0	3	131	106	0.016664909	0.036666861	1.446010856	0.255814011	0	0.03611801	2.122890633	1.485849231	3.684474378	6.73E-14	5.59E-12	0.447017013	0.273863274	0.491060626	1.909155352	0.000254382	0.004508597	4.507290036	4.55E-22	5.93E-20	-0.086781321	0.767896906	NA	0.537827727	0.27581603	0.575635211
FBgn0034324	1	0	0	0	1	0	0	0	0.093038154	0	0	0	0.093272966	0	0	0	-0.290065851	0.356679298	NA	-0.002834288	0.988493296	NA	-0.108868394	0.579466103	NA	-0.13717045	0.562418644	NA	-0.003084527	0.986453861	NA	NA	NA	NA
FBgn0083966	0	4	8	2	1	1	1	0	0	0.153845215	0.360422329	0.084736836	0.052573777	0.037885592	0.050995029	0	0.375714082	0.479300617	0.730182715	-0.59723569	0.119986112	NA	0.333220295	0.453834827	NA	-0.152679527	0.725665929	NA	-0.111654552	0.683424217	NA	-0.664095092	0.122595966	NA
FBgn0029912	619	838	655	721	583	849	594	676	9.758410135	9.689067205	8.871089242	9.183145377	9.214073632	9.669315095	9.106012428	8.963983392	-0.061405392	0.278003165	0.540707752	-0.105059001	0.062939755	0.181246343	-0.082833244	0.429757151	0.820367019	-0.052579749	0.541921667	0.837804534	-0.120014689	0.156887491	0.426408778	-0.104980154	0.309248681	0.607458991
FBgn0259176	11940	16003	12410	14940	10415	14249	10765	13483	86.83905458	85.3614329	77.54070968	87.78678296	75.93897656	74.86774473	76.13391619	82.48276739	0.033813912	0.640209031	0.83716971	-0.21016597	0.003569186	0.020278722	-0.032031311	0.802602138	0.962919982	0.085983412	0.230863713	0.565702026	-0.271370608	2.83E-16	1.99E-14	-0.165344373	0.246460121	0.544127329
FBgn0034706	1315	1264	1807	1764	836	1279	1221	1521	40.36508387	28.45618737	47.65247795	43.74681745	25.72652271	28.36287529	36.44593917	39.27129743	0.468850928	1.50E-05	0.00023428	-0.383305408	0.000366314	0.003143733	0.418028378	0.03643085	0.221615704	0.493031553	1.23E-06	2.55E-05	-0.397901386	0.043990237	0.188207244	-0.372071016	4.92E-06	0.000104863
FBgn0264672	275	303	298	316	236	351	289	330	7.515481684	6.073181871	6.99660927	6.977164884	6.465927571	6.929961916	7.680249794	7.585845548	0.142155271	0.118114792	0.317409787	-0.023610324	0.794227281	0.894207234	0.067926322	0.687620704	0.932250707	0.195439318	0.11349974	0.3691935	-0.088562767	0.587235994	0.821999737	0.020908257	0.861600947	0.954176237
FBgn0039733	184	365	283	296	264	385	245	303	5.06376193	7.36712184	6.690970607	6.581349346	7.283734198	7.654481724	6.55654304	7.013971778	-0.002890552	0.983226031	0.994160449	0.057928091	0.670096744	0.818610739	0.102906718	0.687441611	0.932128751	-0.124172968	0.333986732	0.680246442	0.161380315	0.502634461	0.767638451	-0.070710707	0.588196624	0.828977477
FBgn0053839	0	0	0	0	0	0	0	0	0	0	0	0	0	0	0	0	NA	NA	NA	NA	NA	NA	NA	NA	NA	NA	NA	NA	NA	NA	NA	NA	NA	NA
FBgn0027532	1972	2680	1903	2272	2137	2747	2121	2409	27.66429837	27.57382881	22.93500123	25.75068897	30.05467093	27.84011426	28.93388783	28.42598212	-0.070403197	0.340993675	0.608598526	0.064547172	0.381154642	0.599833176	-0.153924516	0.23452173	0.640520926	0.000950514	0.989275546	0.996301886	-0.013935461	0.851112503	0.947269669	0.124780645	0.340711198	0.63843661
FBgn0011576	2350	3123	2502	2997	2262	3059	3175	3278	75.87431991	73.95175158	69.40032186	78.17744431	73.21739201	71.35198024	99.68367818	89.02291842	0.205988527	0.048914802	0.172397198	0.064331662	0.535942431	0.72761606	0.004311774	0.973482225	0.993022838	0.39457151	1.43E-06	2.95E-05	-0.131963599	0.009933179	0.061743883	0.239133362	0.096818912	0.307795239
FBgn0043025	9	4	34	14	17	19	42	65	0.253418698	0.082604873	0.822474217	0.318487182	0.47988787	0.386499869	1.150002572	1.539484893	1.49472407	3.71E-05	0.000523991	0.979648248	0.003175448	0.01848422	0.980368856	0.059193	0.305368129	1.460889059	7.07E-05	0.001004746	0.696252372	0.09484444	0.312487133	0.828066176	0.062778832	0.231376619
FBgn0032393	1336	2020	1907	1691	1342	2011	1373	1709	44.51411378	49.36193484	54.58699619	45.52004239	44.82687818	48.40641821	44.48516301	47.89600223	0.061699232	0.397750614	0.661792462	-0.145045072	0.046141699	0.144352979	0.108077084	0.388108107	0.788507183	-0.000599097	0.994762878	0.997794151	-0.090046664	0.401722106	0.694245799	-0.21431417	0.051977444	0.20586218
FBgn0039850	49	73	67	38	111	111	106	101	3.786413578	4.137179466	4.447889625	2.372375019	8.599033745	6.196615545	7.96509958	6.564766324	-0.088381498	0.681162642	0.858882751	0.846697697	5.47E-05	0.000620867	-0.179714139	0.626719704	0.912547801	-0.007208304	0.978850456	0.993948406	0.709222066	0.009616473	0.06004297	0.85028069	0.015253965	0.087490649
FBgn0036361	1	1	1	0	1	1	2	0	0.043843731	0.032155631	0.037666454	0	0.043954385	0.031674306	0.085268942	0	-0.120906383	0.813789462	NA	0.101733258	0.776809007	NA	-0.154760093	0.683678337	NA	0.029871453	0.946589444	NA	-0.014126827	0.963044607	NA	0.077157074	0.765115533	NA
FBgn0010223	645	1059	702	866	1026	1344	783	1096	18.05220572	21.73782315	16.87931826	19.58196312	28.78807503	27.17499249	21.31011028	25.80162405	-0.159798939	0.163679652	0.391626353	0.336879122	0.003089501	0.01807828	-0.098578405	0.612074401	0.907094957	-0.229202069	0.107460143	0.356296223	0.394670927	0.00678291	0.045214764	0.250315304	0.203300719	0.487037741
FBgn0010258	8	14	11	10	6	5	7	7	0.269718529	0.346177122	0.31861096	0.272388377	0.20279944	0.121784048	0.229494463	0.198511086	0.132228636	0.730716092	0.885567755	-0.614046043	0.079852784	0.21590257	-0.039607822	0.932700839	0.985648345	0.283747768	0.597486513	0.869389647	-0.561262484	0.177575862	NA	-0.39021197	0.396714388	NA
FBgn0031299	3617	4464	3203	3631	3107	4816	2787	3505	59.30944855	53.68452252	45.12108622	48.10269436	51.07534821	57.0507634	44.43914777	48.34252481	-0.221560367	0.001324898	0.010521197	-0.118999582	0.083781813	0.223438203	-0.248809966	0.024623653	0.170311274	-0.206069638	0.042727439	0.189704068	-0.139992831	0.133868894	0.386860094	-0.112616805	0.345062199	0.641873394
FBgn0022764	2765	3870	3263	3205	2402	3528	2647	3112	17.37152791	17.83213647	17.61193957	16.26816967	15.12901284	16.01293953	16.17149607	16.44554991	0.028508167	0.514133158	0.756251903	-0.199279265	4.99E-06	7.20E-05	-0.035034863	0.557253226	0.886106976	0.078604032	0.196752279	0.51673637	-0.255501142	0.000101153	0.001295474	-0.15844244	0.001073319	0.011144609
FBgn0020508	15	11	1368	1157	6	8	14	4	0.902437216	0.48536444	70.70645532	56.23761235	0.361885927	0.347708518	0.819043842	0.202419179	2.047608833	0.000131298	0.001584034	-1.300384743	0.000979068	0.00708142	6.029326876	6.14E-106	6.42E-103	0.288160937	0.606413359	0.872729853	-0.573646169	0.16604859	0.440818129	-6.00911537	1.33E-72	5.17E-70
FBgn0042201	15	142	66	30	18	10	28	20	1.424106313	9.887557647	5.383222349	2.301124859	1.713240622	0.685884135	2.585011977	1.597155044	-0.030588548	0.949588028	0.981861712	-0.964198382	0.017856805	0.071382416	-0.274386066	0.599507877	0.902232688	0.594969621	0.241504054	0.578146069	-0.77850425	0.051426572	0.209113297	-0.677024222	0.135763706	0.382111792
FBgn0033875	2854	3572	2498	2589	2732	3385	2485	2368	101.1633998	92.86037417	76.06924602	74.14284978	97.08337107	86.68176087	85.65430907	70.60201152	-0.275188335	0.00039189	0.003893143	-0.095703997	0.21594846	0.42120902	-0.343523191	2.15E-06	7.06E-05	-0.21859316	0.1090382	0.35994691	-0.155945824	0.106988222	0.336371797	-0.049559804	0.70185153	0.890699606
FBgn0050438	735	589	178	321	104	145	70	101	13.74168764	8.076395156	2.85903825	4.848702549	1.949309405	1.958485408	1.272635838	1.588327431	-0.922099134	0.00116458	0.009417156	-1.808459719	2.27E-11	7.54E-10	-1.236569507	0.001021183	0.014872582	-0.41366754	0.063457614	0.250574049	-2.215836457	4.19E-15	2.55E-13	-1.296567173	0.000362216	0.004482048
FBgn0053287	3	11	7	6	5	2	17	9	0.044622551	0.119998372	0.089449601	0.072102806	0.074558618	0.021491303	0.245886924	0.112600826	0.659388705	0.181086758	0.416745331	0.122645238	0.765040379	0.877839506	-0.027005255	0.958645869	NA	1.066181558	0.056226023	0.229958732	-0.297152064	0.447376592	NA	0.626304932	0.194388066	0.474428526
FBgn0002939	5709	6613	8996	9402	1787	2251	1814	2226	168.8500267	143.4462321	228.5797575	224.661738	52.98590407	48.09680085	52.17131088	55.37735134	0.342112443	0.001726282	0.01306373	-1.902358611	6.56E-69	5.22E-66	0.555888	2.14E-07	8.58E-06	0.10364661	0.266497775	0.609416951	-1.673104773	1.59E-47	7.06E-45	-2.167930524	8.79E-185	3.06E-181
FBgn0035799	1	3	4	1	3	2	3	3	0.014543834	0.03199998	0.049978837	0.011750239	0.043741622	0.02101399	0.042428097	0.036700003	0.216837635	0.678084768	0.857728241	0.142489959	0.731899142	NA	0.11223162	0.816391393	NA	0.156857912	0.779757136	NA	0.080833886	0.824890479	NA	0.100413063	0.832705911	NA
FBgn0054043	18773	25769	24578	29396	21353	27199	23699	30518	781.4884175	786.7485708	878.9873715	988.6552595	891.1328866	817.977593	959.3393578	1068.589404	0.274958516	0.000233315	0.002563787	0.034995874	0.638437088	0.800427211	0.273880002	0.029182333	0.191683204	0.258189983	0.009596658	0.060671207	0.043526246	0.549429366	0.799743372	0.009711378	0.947084708	0.983509353
FBgn0261041	27	39	29	28	12	22	108	70	0.227687726	0.241207048	0.210097596	0.190766303	0.101449943	0.134028803	0.885631359	0.496523518	0.93632629	0.034405652	0.133442881	0.311013445	0.42126059	0.632429581	-0.185001341	0.582259956	0.895719626	2.121227295	3.45E-07	8.13E-06	-0.826931697	0.016671906	0.093452687	1.369086832	0.000323206	0.004086387
FBgn0050466	57	64	70	68	77	111	74	92	1.44345213	1.188658323	1.522904957	1.391246932	1.95484785	2.030720315	1.82226958	1.959662521	0.054316868	0.718690008	0.879146293	0.397533107	0.007758982	0.03741285	0.165744232	0.520293692	0.872766869	-0.059998025	0.77955962	0.940481832	0.485437307	0.036360592	0.166827933	0.259474031	0.243343014	0.541315558
FBgn0028931	25	39	33	34	32	37	32	34	0.570830872	0.653102856	0.647334292	0.627211681	0.732507588	0.610335699	0.710510987	0.652998661	0.062113677	0.77267713	0.9053095	0.015996766	0.939048255	0.971491017	0.063980905	0.847482284	0.973043835	0.039027706	0.905219551	0.976159778	0.029686762	0.924884369	0.975995346	-0.009352977	0.975841594	0.990667171
FBgn0023395	19	24	15	14	15	35	15	20	0.316530001	0.293239217	0.214684044	0.188433055	0.250522792	0.421239343	0.242999798	0.280257474	-0.424131496	0.142829226	0.359277927	0.16004639	0.559545484	0.746267367	-0.468029297	0.248060839	0.656195789	-0.296408539	0.496315304	0.814070753	0.058983956	0.874350151	0.957202958	0.220288615	0.581801956	0.825864953
FBgn0000114	184	164	223	122	180	290	231	258	2.266299046	1.481469697	2.359671168	1.21402324	2.222627092	2.580459192	2.766717063	2.672914261	0.076353054	0.721488614	0.880267575	0.381761378	0.067037411	0.190149605	-0.046414513	0.902315651	0.98118264	0.182136829	0.232994963	0.568338888	0.258064964	0.316501642	0.620228819	0.447091168	0.182353541	0.457568664
FBgn0262140	3	3	0	2	1	1	1	0	0.380232852	0.278868312	0	0.204798209	0.127064165	0.091564681	0.123248533	0	-0.577083384	0.279202865	NA	-0.441299421	0.257163983	NA	-0.40508562	0.381014562	NA	-0.152679527	0.725665929	NA	-0.399559169	0.272056778	NA	-0.065458768	0.799528455	NA
FBgn0035334	1218	1511	1387	1356	1330	1898	1415	1535	100.9950304	91.88967427	98.80442779	90.84063941	110.5602629	113.6968752	114.0939279	107.0599473	0.002740856	0.949267279	0.981861712	0.136931692	0.001465399	0.009947412	-0.00076719	0.99239064	0.998213632	-0.009069871	0.892439441	0.975067034	0.139521131	0.060747416	0.233491152	0.115698762	0.081273369	0.274833592
FBgn0036206	4	3	2	3	2	3	2	1	0.067945389	0.037374104	0.029186178	0.041170774	0.034058436	0.036814666	0.033035689	0.014287819	-0.339882053	0.511304899	0.754479897	-0.325945734	0.433216447	NA	-0.221315153	0.668818067	NA	-0.227152407	0.677941038	NA	-0.202253603	0.607062002	NA	-0.231877743	0.618117988	NA
FBgn0035751	4	1	0	0	3	0	4	0	0.162539209	0.029802156	0	0	0.122212073	0	0.158056193	0	-0.219782056	0.617019851	0.822851378	0.081151292	0.778395099	NA	-0.577718833	0.146956222	NA	0.040588302	0.906476021	NA	-0.089971684	0.743643299	NA	0.174229859	0.448739403	NA
FBgn0033202	2	3	6	1	6	15	9	7	0.079006878	0.086917192	0.203626072	0.031915576	0.237618833	0.428080817	0.345725003	0.232594196	0.005642339	0.990426553	0.996382454	0.965956244	0.016404606	0.066969464	0.164769841	0.739122715	NA	-0.154761467	0.766522933	0.935747065	0.811955697	0.050379748	NA	0.508791619	0.298271364	NA
FBgn0039927	6303	7308	5701	7174	4117	6085	4040	5303	64.59556507	54.92922415	50.19421491	59.39973997	42.29908445	45.05215626	40.26151708	45.71333971	-0.045553557	0.636383861	0.834783932	-0.480532977	5.33E-07	9.36E-06	-0.093918575	0.57888512	0.895636398	-0.00927793	0.928831737	0.981948084	-0.522463905	3.38E-07	7.45E-06	-0.445225943	0.010995432	0.068811376
FBgn0038274	157	232	183	166	138	191	173	215	3.211548894	3.480586268	3.215979012	2.743410211	2.830014613	2.822590385	3.441235264	3.699297637	0.104136314	0.444633053	0.702262594	-0.071982875	0.593245934	0.768731486	-0.148171516	0.386460671	0.786841751	0.345343295	0.028485591	0.141532184	-0.316432398	0.049354713	0.20314325	0.155977416	0.328595439	0.6266118
FBgn0013263	1723	2505	2050	2177	1705	2706	1762	2300	19.81700106	21.13050697	20.2560027	20.22920712	19.65946722	22.48433524	19.70661059	22.25084049	0.013079518	0.855021528	0.943531672	-0.0376335	0.597994905	0.771836266	0.005098026	0.955699009	0.989678852	0.00657643	0.958256584	0.988107134	-0.038257762	0.7287698	0.895530252	-0.053073881	0.640723167	0.859758995
FBgn0039504	1	6	11	8	9	11	16	13	0.05557992	0.244578737	0.525240048	0.35923255	0.501481749	0.441682515	0.864751403	0.607753122	0.803181947	0.043872719	0.159649365	0.717290655	0.045762977	0.143787055	0.744554676	0.154446287	NA	0.506820107	0.280883679	0.627446254	0.609438656	0.139307495	NA	0.450821435	0.311500857	0.609706658
FBgn0050195	3	2	3	4	3	11	5	1	0.266493634	0.130300209	0.228946532	0.287073664	0.267166219	0.70592388	0.431905728	0.074719079	-0.235633205	0.647885911	0.841235842	0.308517506	0.458126609	NA	0.190911053	0.71216399	NA	-0.412626546	0.458490607	0.787552769	0.428972294	0.280239628	NA	-0.059416705	0.899841598	NA
FBgn0032799	427	609	495	506	453	658	460	574	26.92627546	28.16535527	26.81642244	25.77903778	28.63790981	29.9760157	28.20717655	30.44571874	-0.009528705	0.882882299	0.9572047	0.038674716	0.548932494	0.737099986	-0.047069838	0.657805407	0.922004059	0.013892549	0.89601517	0.975653037	0.007733826	0.939661339	0.980439382	0.053010596	0.620651844	0.848194443
FBgn0031289	23	34	21	10	23	43	31	31	1.094867444	1.187031257	0.858816206	0.384593095	1.097630706	1.478773865	1.434989674	1.24125591	-0.326190495	0.285685361	0.548423229	0.457663656	0.112808775	0.273750276	-0.662804514	0.138056482	0.494572332	0.044652827	0.8991015	0.975653037	0.082891181	0.80201922	0.927468369	0.763165738	0.073621829	0.258225426
FBgn0037263	60	80	58	85	42	67	64	69	2.69067321	2.631171902	2.234523508	3.079614861	1.888224813	2.170621555	2.790892148	2.602703668	0.214174041	0.256407427	0.514990233	-0.251080347	0.17431237	0.366121632	0.025950261	0.932095001	0.985648345	0.390713202	0.128966516	0.399961585	-0.418751158	0.089046912	0.300557518	-0.084129454	0.780188651	0.92549968
FBgn0036997	17	24	25	22	19	30	29	28	0.660825791	0.684224839	0.834882392	0.690921203	0.740434029	0.842478686	1.096199089	0.915507747	0.265928991	0.283451959	0.545889752	0.215791162	0.366612242	0.58688479	0.166464312	0.661671722	0.922760536	0.306592578	0.395291474	0.73532535	0.123270727	0.721626037	0.891775167	0.250556802	0.468804799	0.747518811
FBgn0086348	27	60	30	49	23	29	23	39	1.671641883	2.724458906	1.595687947	2.451000143	1.427585149	1.29711082	1.38471594	2.031000433	0.104332637	0.717343876	0.878762632	-0.491469729	0.073081033	0.203033191	-0.079392751	0.850454802	0.973495143	0.306049507	0.420566845	0.75648408	-0.600591138	0.092365031	0.307851891	-0.280363332	0.486127791	0.761376899
FBgn0036571	403	472	399	446	470	642	452	589	5.397066704	4.636008993	4.590636077	4.825645059	6.310231658	6.2113696	5.886329243	6.634893613	-0.01398571	0.8656711	0.948940704	0.280558811	0.00066152	0.005152188	-0.061873674	0.674552927	0.927369529	0.015581069	0.895082712	0.975361274	0.23930092	0.043959799	0.188207244	0.298492508	0.040493232	0.176048744
FBgn0034218	3	5	3	2	6	4	3	4	0.104811108	0.128116655	0.09004395	0.056452584	0.210151267	0.100959142	0.101920298	0.117547115	-0.382686412	0.429877395	0.689727836	0.225998064	0.578900946	NA	-0.29936942	0.565034319	NA	-0.244067621	0.663266841	0.897637285	0.115660164	0.777458466	NA	0.211329339	0.666248667	NA
FBgn0039939	2	5	5	3	5	2	8	12	0.058408172	0.10709351	0.125447166	0.070783601	0.146388961	0.042196188	0.227188833	0.294775099	0.712158743	0.138274453	0.351698675	0.476033987	0.240359647	0.450618783	0.102693783	0.84383399	NA	0.895406418	0.105881473	0.353136914	0.010025987	0.979155509	NA	0.781469514	0.107138929	NA
FBgn0022800	12	9	10	9	11	19	27	62	0.20855235	0.114716499	0.14930731	0.126370042	0.191655476	0.238554189	0.456300539	0.906340654	0.751839646	0.071805894	0.226546275	0.974142238	0.008815668	0.041485717	-0.124291712	0.798840484	0.961707877	1.310748129	0.004594987	0.034031622	0.230548405	0.569146294	0.812150706	1.539030794	0.000640754	0.007211763
FBgn0024194	339	376	381	417	365	504	457	515	10.34992459	8.419278269	9.993317671	10.28587682	11.17184901	11.11648864	13.56772596	13.22545571	0.219862859	0.008448866	0.046989329	0.242878481	0.003498989	0.019981683	0.137385044	0.403993069	0.799413498	0.276368219	0.004931867	0.036075694	0.168593294	0.247471126	0.549911757	0.290629387	0.009096143	0.05951769
FBgn0243513	47	49	47	42	43	72	41	52	2.756215249	2.107467495	2.367883664	1.989904987	2.528007945	3.050333851	2.338043062	2.564983325	-0.140935001	0.454231234	0.710451171	0.111530097	0.545222876	0.734138686	-0.115307699	0.707537196	0.938216964	-0.167215781	0.556027202	0.845818016	0.118743262	0.676519318	0.869238892	0.064560149	0.816807533	0.938584973
FBgn0261791	286	369	351	360	213	318	270	306	30.24491238	28.61951009	31.88898118	30.75789253	22.58190659	24.29478287	27.76536822	27.21909324	0.178615593	0.020519824	0.091298665	-0.334968831	1.34E-05	0.000176118	0.112519046	0.344420551	0.754119164	0.235867262	0.066638539	0.258907112	-0.393896842	0.001845908	0.015610243	-0.290043563	0.0112075	0.069721703
FBgn0264746	12	10	7	7	4	10	18	9	0.466465264	0.285093683	0.23376707	0.219838565	0.155880848	0.280826229	0.680399434	0.294270347	0.19093507	0.668872382	0.852864803	0.07871941	0.839584202	0.920655551	-0.455913682	0.35442088	0.763059324	0.724318989	0.179415697	0.488191966	-0.432535717	0.299357531	NA	0.594140615	0.218753317	0.510278396
FBgn0034937	24	32	26	23	16	24	28	29	0.845428079	0.826732358	0.786839229	0.654577448	0.565041198	0.610767996	0.959128582	0.859269414	0.20098345	0.444578114	0.702262594	-0.137939677	0.584285916	0.762436039	-0.168937317	0.635918757	0.914423884	0.556946665	0.130491067	0.402878091	-0.462944903	0.170937627	0.448319163	0.198907937	0.557756941	0.811334343
FBgn0031431	1	3	2	4	0	0	0	0	0.033804068	0.074377187	0.058082619	0.109243783	0	0	0	0	0.254048631	0.628998536	NA	-0.946240705	0.011192794	NA	0.224808714	0.654869188	NA	NA	NA	NA	-0.380845815	0.162619795	NA	-0.736609027	0.073606809	NA
FBgn0033357	1071	1407	1013	1144	1214	1686	1042	1329	101.4925429	97.78861431	82.47101481	87.58676062	115.3341862	115.4255195	96.02089678	105.9340493	-0.182572829	0.002586504	0.01810986	0.144185123	0.017091784	0.06916715	-0.201566164	0.058831586	0.304415161	-0.176688064	0.05250355	0.218726426	0.13136945	0.035929632	0.165637664	0.138663004	0.281917712	0.582095497
FBgn0020278	753	962	886	746	677	1005	676	891	7.21607761	6.761309602	7.29435963	5.775809005	6.504135699	6.957799113	6.299503055	7.182073619	-0.023781169	0.774061144	0.906068213	-0.084192109	0.307561951	0.529112824	-0.076775631	0.565079273	0.890261895	0.015405252	0.898351803	0.975653037	-0.128695581	0.136571628	0.391885479	-0.053208859	0.73551434	0.905195144
FBgn0036553	13728	18111	13894	14872	11893	17113	11993	13787	450.0629323	435.4696949	391.3276182	393.9155531	390.8877852	405.3141165	382.3377537	380.1908668	-0.092455002	0.01822685	0.083862225	-0.182496582	3.09E-06	4.67E-05	-0.14921698	0.022257411	0.157686818	-0.049710835	0.205422369	0.529235961	-0.232381931	6.58E-10	2.22E-08	-0.148413961	0.021656035	0.113615404
FBgn0038039	613	930	748	820	638	1009	761	890	15.47740047	17.22146231	16.22506232	16.72704305	16.14927128	18.40468193	18.68424606	18.90137861	0.0882941	0.247498016	0.505180156	0.048842868	0.520947401	0.715409948	0.031478209	0.80807794	0.965767356	0.130111971	0.227467833	0.561072211	-0.001559898	0.990622161	0.997385466	0.082159191	0.401680282	0.694554163
FBgn0003178	10898	15287	13471	13461	12304	18265	12587	15187	263.9390518	271.5367688	280.2876193	263.3916177	298.7430954	319.5774519	296.437032	309.3818063	0.020491861	0.598327015	0.810168309	0.097338655	0.012259674	0.053641485	0.042946296	0.416362141	0.809099579	-0.016391373	0.806295017	0.949100621	0.126288532	0.052197803	0.211193348	0.051379357	0.336018814	0.633532899
FBgn0002534	10	33	14	29	22	22	13	9	0.699697896	1.693456478	0.841561451	1.639367582	1.543220396	1.112071865	0.884519265	0.529686625	-0.313649607	0.427681403	0.687875729	-0.313109392	0.380396087	0.599146669	0.043795508	0.930871685	0.985648345	-0.704752177	0.125790001	0.394759405	0.021820719	0.95758342	0.986867522	-0.611111406	0.19510152	0.475187863
FBgn0035321	3101	4454	3804	4072	3902	5767	3891	4540	93.2819269	98.26423708	98.30678217	98.96264369	117.6732404	125.3271889	113.8178425	114.872884	0.001563919	0.976398541	0.991170914	0.192126371	0.000272412	0.00246408	0.064323205	0.454724063	0.833780384	-0.07510347	0.204610705	0.528050553	0.260161559	0.000595108	0.006012065	0.10619388	0.125974852	0.363966029
FBgn0039520	1328	1830	1701	1992	1034	1267	671	1278	35.34732301	35.72391726	38.89645281	42.83665637	27.5913975	24.36321922	17.3673817	28.61246251	0.042881919	0.800020148	0.916465446	-0.695304909	2.95E-05	0.00036064	0.223498199	0.070093485	0.339022931	-0.149842541	0.589017616	0.865235992	-0.526817294	2.77E-07	6.16E-06	-0.844723345	0.003949252	0.031141314
FBgn0051678	841	1318	1202	1101	993	1645	1209	1407	8.613706225	9.900542716	10.57659216	9.110645657	10.19619222	12.17193339	12.04130998	12.12143639	0.120155841	0.147133056	0.366503565	0.198328276	0.016289333	0.066523225	0.103551504	0.441501298	0.827973292	0.120874452	0.326545917	0.674258429	0.184444171	0.229789421	0.526580737	0.191635967	0.018203905	0.099562016
FBgn0032637	0	3	13	11	1	2	38	12	0	0.085528105	0.434138844	0.345460602	0.038970212	0.056165246	1.436398806	0.392360463	2.356084021	2.82E-06	5.47E-05	0.494286663	0.229918272	0.437896714	1.347628107	0.009921506	NA	1.973531694	0.000440185	0.004916301	5.11E-05	0.999857865	NA	0.607497606	0.217318425	0.508340368
FBgn0032405	26	29	51	34	29	37	34	30	0.526159512	0.430419171	0.886668917	0.555892445	0.588351387	0.540935403	0.669077415	0.510659319	0.33474531	0.179214963	0.414566766	-0.108389192	0.651418706	0.808600204	0.521521633	0.161804517	0.540226638	0.066188222	0.845961826	0.961504665	0.135994275	0.669770091	0.867398608	-0.329213729	0.3613579	0.653898154
FBgn0032116	3167	3540	3303	3566	2823	4217	3467	3956	48.47583348	39.74019696	43.43431988	44.09875588	43.31943717	46.63161183	51.60412742	50.9330207	0.11492591	0.139498708	0.354023118	0.044117118	0.569201523	0.752882422	0.014302289	0.914327102	0.982595656	0.199949502	0.001639015	0.014736212	-0.048310881	0.693674789	0.879172043	0.12064195	0.096736433	0.307795239
FBgn0037460	1	1	3	2	7	8	24	28	0.061539694	0.045134108	0.158607537	0.099438167	0.431865073	0.35566811	1.436216637	1.449370096	1.41873165	0.00071239	0.006325798	2.094733141	4.44E-08	9.53E-07	0.394467344	0.416254332	NA	1.534555003	0.000475135	0.005247296	0.908436028	0.024629809	NA	2.200144925	1.43E-06	3.38E-05
FBgn0034315	736	964	862	903	879	1174	844	1010	23.48117962	22.55634154	23.62634777	23.2754252	28.11419657	27.05887883	26.18411614	27.10375103	0.01460383	0.769612401	0.903582995	0.137605073	0.005731757	0.029554456	0.050202406	0.551997433	0.884685147	-0.034515706	0.6599012	0.896065044	0.178700072	0.020655594	0.109732141	0.078421515	0.348437306	0.644368673
FBgn0050263	1	3	3	7	2	3	1	5	0.007676277	0.01688968	0.019784228	0.043412665	0.015391301	0.016636865	0.007464556	0.032283943	0.554232428	0.285301173	0.548137237	-0.171483063	0.680151814	NA	0.537626496	0.295171537	NA	0.140356057	0.799110762	NA	0.069006193	0.851681524	NA	-0.281434543	0.555904604	NA
FBgn0034475	0	0	0	0	0	2	0	0	0	0	0	0	0	0.12445385	0	0	-0.189793153	0.467410527	NA	0.115050672	0.474500703	NA	NA	NA	NA	-0.182486098	0.497656308	NA	0.095316794	0.519632742	NA	NA	NA	NA
FBgn0040733	68	75	75	49	63	65	44	53	17.541921	14.18989014	16.62174945	10.2125006	16.29309137	12.11382232	11.03759082	11.50032296	-0.245335226	0.226358149	0.478859501	-0.267931953	0.175707687	0.367865208	-0.199079062	0.544723195	0.882970067	-0.285108309	0.334019882	0.680246442	-0.212274908	0.444491195	0.725868402	-0.302885907	0.351980179	0.647143441
FBgn0027492	5367	7045	5917	6454	5059	6766	5245	6155	38.68689507	37.24455668	36.64216109	37.58625174	36.55877755	35.23415644	36.76471033	37.31867939	0.032246583	0.443210227	0.700990636	-0.126747363	0.002553242	0.015434313	-0.008533987	0.912943816	0.982595656	0.059032669	0.231686999	0.567010816	-0.160611626	0.00082271	0.007980944	-0.109095702	0.17162293	0.441437421
FBgn0038114	15	21	14	18	13	22	12	15	0.514898654	0.528687842	0.412862809	0.499195635	0.447371749	0.545572891	0.400557731	0.433099503	-0.184703921	0.530873758	0.766586839	-0.155373872	0.577962781	0.757500112	-0.135603911	0.745492825	0.94798976	-0.202482453	0.640421348	0.888120887	-0.105939887	0.773740589	0.914156708	-0.184051284	0.65661719	0.869404309
FBgn0053887	0	0	0	0	0	0	0	0	0	0	0	0	0	0	0	0	NA	NA	NA	NA	NA	NA	NA	NA	NA	NA	NA	NA	NA	NA	NA	NA	NA	NA
FBgn0032068	17	13	452	8	159	331	200	152	0.283488439	0.15899348	6.475481939	0.107781493	2.658142513	3.987622426	3.243170663	2.132042947	0.40815399	0.443377509	0.701166827	0.290132611	0.453559433	0.660298702	0.981903784	0.042152401	0.243529091	-0.272580353	0.4000435	0.740085985	3.000726856	7.82E-19	6.70E-17	-0.072361842	0.856496704	0.953222942
FBgn0033280	0	1	4	3	0	0	8	10	0	0.061919521	0.290125081	0.204628954	0	0	0.656782264	0.710140011	2.011970324	0.000165954	0.001924417	0.448922228	0.278398277	NA	0.72154252	0.130958979	NA	1.971333966	0.000452694	0.00502758	-0.065924389	0.592988049	NA	0.797176233	0.10116745	NA
FBgn0053825	1	4	2	0	1	4	2	3	0.049929566	0.146476285	0.085789675	0	0.05005558	0.14428374	0.097104905	0.125992583	-0.223066683	0.677192629	0.857159644	0.205509412	0.614890154	NA	-0.250439865	0.554426394	NA	0.068566452	0.901408241	NA	-0.024401954	0.945382532	NA	0.300010405	0.474971597	NA
FBgn0039525	379	646	440	435	486	713	410	454	15.20702411	19.01021699	15.16718316	14.10139436	19.54951554	20.66779566	15.99713674	15.32240039	-0.271907022	0.003468952	0.022992573	0.078438331	0.39662873	0.612178277	-0.202619265	0.257647934	0.668044742	-0.348257445	0.000465115	0.005155862	0.141874785	0.402602704	0.6946605	-0.00778883	0.937362775	0.978540852
FBgn0028429	530	713	648	614	570	798	534	621	17.19905439	16.96944981	18.06553953	16.09773776	18.5437798	18.7081652	16.85090899	16.95064505	-0.04617492	0.429599197	0.689369629	-0.027599779	0.636126977	0.799225434	0.019786424	0.833019874	0.971315907	-0.126448919	0.140453948	0.42093558	0.043820288	0.606187011	0.831829912	-0.117625312	0.187004576	0.464654382
FBgn0031623	0	0	24	4	1	0	2	0	0	0	1.78198654	0.279301788	0.086644431	0	0.168085139	0	1.001851154	0.042466833	0.156135684	-0.489465808	0.147056076	NA	1.200645647	0.012985998	0.107517481	0.097136398	0.774349403	NA	0.071976617	0.578873845	NA	-0.757355114	0.080429537	NA
FBgn0033981	836	1074	1022	1158	920	1147	1007	1218	26.1809707	24.66796254	27.49651119	29.29920277	28.88431019	25.95030638	30.66636592	32.08430859	0.204946499	0.001919584	0.014234071	0.040212218	0.541663974	0.731074201	0.183113411	0.105885317	0.431396901	0.208979437	0.037212954	0.172862996	0.027171462	0.786739875	0.921636092	0.035920024	0.75503655	0.91309995
FBgn0035724	3	2	8	6	2	5	21	14	0.06441103	0.031493325	0.147562568	0.104077778	0.043049061	0.077554784	0.438441502	0.25283253	1.58130359	0.000431442	0.004189868	0.71168337	0.065362701	0.186729048	0.728906764	0.163110607	NA	1.613310467	0.00231506	0.019651475	0.099180334	0.797837529	NA	0.904161666	0.050833742	0.203724648
FBgn0036785	4	0	11	3	0	3	21	62	0.105098655	0	0.248300208	0.063683394	0	0.056945319	0.536549554	1.370234148	1.591244826	0.003038331	0.020651102	0.631210486	0.116586459	0.279692143	0.352361256	0.423646366	NA	2.433864152	1.25E-05	0.000219742	-0.053623326	0.788607989	NA	1.247090074	0.011682176	0.071767824
FBgn0034402	67	87	92	82	61	102	70	95	3.055555724	2.909941041	3.604545094	3.021322151	2.788944978	3.360587301	3.104322419	3.644222961	0.160547165	0.280191924	0.542944876	-0.037354149	0.799048856	0.89709858	0.163422341	0.47537438	0.848871224	0.135385993	0.586848871	0.86416903	-0.024088184	0.91730136	0.973638738	-0.067360339	0.770066202	0.920417491
FBgn0034416	10	12	42	14	18	27	43	22	0.332538714	0.292666484	1.199882538	0.376130044	0.600080374	0.648642769	1.39047775	0.61536221	0.826879107	0.035875147	0.137919379	0.42155724	0.23612293	0.445145206	0.825950398	0.103160075	0.425439549	0.532160889	0.2549145	0.595336387	0.665404573	0.076248914	0.272070621	0.147572113	0.763371376	0.917651936
FBgn0032817	614	882	730	699	627	806	701	706	2.58483962	2.723223884	2.640190846	2.377443382	2.646229321	2.451319258	2.869700837	2.499976124	0.019429702	0.791166233	0.913500709	-0.067385982	0.356930389	0.578454421	-0.062639919	0.522481081	0.873857363	0.086963283	0.461714453	0.790652639	-0.141195801	0.172933641	0.450028162	-0.008076923	0.942429831	0.981485341
FBgn0261526	4	5	9	10	5	3	4	9	0.05127021	0.047002898	0.099104835	0.103555431	0.064249509	0.027779598	0.049856119	0.097031678	0.742269243	0.089921585	0.26323988	-0.288702637	0.450580139	0.658011231	0.671045775	0.183618504	0.572652299	0.407158626	0.466938075	0.795459487	-0.083023235	0.838574897	NA	-0.343882751	0.473409991	NA
FBgn0002842	0	4	3	3	1	2	1	1	0	0.156741883	0.137703196	0.129498449	0.05356366	0.077197838	0.051955187	0.044940869	0.141427392	0.792132599	0.913500709	-0.382866128	0.345237539	NA	0.178413978	0.694177496	NA	-0.12956009	0.800156041	NA	-0.054935081	0.847763551	NA	-0.500360672	0.284181369	NA
FBgn0038090	2	1	2	0	0	1	1	0	0.087089423	0.031936326	0.074819128	0	0	0.031458283	0.042343699	0	-0.110491674	0.825151938	NA	-0.291906654	0.395917978	NA	-0.119813179	0.767963214	NA	0.029194794	0.927864392	NA	-0.218851919	0.436682114	NA	-0.06492881	0.801208295	NA
FBgn0030768	211	335	312	275	219	358	220	290	6.233341062	7.25826422	7.918451466	6.563551627	6.486004647	7.640487441	6.319962356	7.206134472	0.038525682	0.733263142	0.886603414	-0.0963263	0.390662549	0.608527851	0.11206893	0.525140132	0.874564479	-0.050557416	0.769917193	0.937155239	-0.014682932	0.934851006	0.978993794	-0.19225766	0.237973229	0.535286458
FBgn0033960	2	4	2	6	2	5	4	3	0.040878709	0.059962081	0.035119183	0.099080046	0.04098188	0.073830665	0.079502455	0.051576796	0.204510105	0.681472263	0.858882751	-0.016996033	0.967105545	NA	0.179990045	0.72662614	NA	0.080939123	0.885624093	0.974402743	0.037784265	0.923505929	NA	-0.072704346	0.881631724	NA
FBgn0040104	1	2	63	1	0	2	3	1	0.052441423	0.076922608	2.83832584	0.042368418	0	0.075771184	0.152985088	0.04411034	1.302330129	0.013695678	0.067706725	-0.795884972	0.036014324	0.119900822	0.792523625	0.078356289	0.36143437	0.297577983	0.535879491	NA	-0.105992821	0.712839157	NA	-0.612393037	0.126656429	0.364920221
FBgn0033404	9	8	4	6	1	3	3	9	0.132823322	0.086590719	0.050715306	0.071540316	0.014795394	0.031985466	0.043053301	0.111722403	0.134467493	0.787898765	0.912476076	-0.474039266	0.25071264	0.46236563	-0.476946641	0.35094364	0.759796613	0.770350713	0.169877078	0.471549163	-0.868337142	0.035005612	NA	0.120959314	0.806811897	NA
FBgn0035762	268	298	320	318	288	405	337	450	5.717999015	4.663103746	5.865519604	5.481560086	6.160223592	6.24257703	6.991857344	8.075840356	0.23532447	0.01390372	0.06842153	0.252984916	0.007868322	0.037798206	0.152855931	0.339671613	0.750622581	0.291357151	0.037368296	0.173380701	0.177709781	0.240915031	0.541476229	0.300253066	0.037831976	0.167757058
FBgn0037445	2200	2761	2145	2350	1644	2136	1615	1823	17.80001301	16.38375999	14.90981194	15.36148772	13.33503494	12.48528591	12.7064298	12.40652734	-0.081985374	0.147717639	0.367185358	-0.421018273	9.60E-14	4.12E-12	-0.149033436	0.110113538	0.439655316	-0.025469738	0.713330048	0.918999898	-0.480419819	8.82E-10	2.94E-08	-0.374093252	1.34E-05	0.000253123
FBgn0262361	0	0	1	3	1	0	0	5	0	0	0.116396336	0.328383335	0.135827211	0	0	0.569807304	0.721108286	0.13463338	NA	0.121787755	0.708996933	NA	0.533413556	0.171096695	NA	0.218643648	0.543353956	NA	0.071976617	0.578873845	NA	0.043169469	0.907167208	NA
FBgn0037227	0	0	0	0	1	0	0	2	0	0	0	0	0.047991433	0	0	0.080531342	0.093909515	0.781289916	NA	0.212037934	0.318312832	NA	NA	NA	NA	0.084301737	0.803917374	NA	0.071976617	0.578873845	NA	0.134375147	0.511853851	NA
FBgn0030055	372	508	417	438	363	525	381	434	5.7947533	5.803704013	5.580528067	5.512313371	5.668828812	5.908141928	5.771256317	5.686534395	-0.016639438	0.796524349	0.914849751	-0.06230763	0.333079231	0.553873962	-0.042008042	0.702219007	0.936390679	-0.004114551	0.968311626	0.990803279	-0.080920396	0.434155706	0.717879623	-0.05885462	0.573405776	0.820968205
FBgn0030990	853	1312	697	752	959	1385	773	814	15.06031397	16.98902132	10.57219106	10.72681059	16.97455147	17.66584325	13.27143438	12.08858111	-0.494272611	1.45E-11	8.68E-10	0.091071705	0.211687281	0.415929802	-0.559809379	1.67E-05	0.000426583	-0.437154556	4.44E-07	1.02E-05	0.02871251	0.798364275	0.92652095	0.141934133	0.17416154	0.44458815
FBgn0050340	41	57	50	79	40	60	53	52	1.699834256	1.733193724	1.780901726	2.646169068	1.662560344	1.797105509	2.136741405	1.813393244	0.29433433	0.150812589	0.372489283	-0.160539168	0.421579254	0.632652505	0.348295731	0.312982672	0.725505958	0.183215311	0.509080534	0.819678738	-0.059715802	0.821672038	0.934074039	-0.243878729	0.475249209	0.752567883
FBgn0031143	4486	6351	5305	5548	4965	6719	5095	6746	185.3848444	192.4893038	188.3421726	185.2333524	205.6974539	200.5945841	204.7446307	234.4915642	0.073203794	0.2474012	0.505071619	0.083920274	0.183818231	0.378626746	0.005413669	0.938738414	0.987003351	0.125292551	0.222303996	0.55377388	0.023061719	0.704592022	0.884587061	0.126681759	0.266946054	0.56706844
FBgn0034398	15367	20085	16176	16532	14633	20897	13863	15066	823.6251865	789.5177445	744.8329762	715.8692389	786.2643882	809.1407523	722.5220851	679.2105451	-0.140076034	7.65E-07	1.73E-05	-0.12195425	1.66E-05	0.000213758	-0.120338034	0.00409294	0.045386931	-0.173996304	0.000506867	0.005561457	-0.09515528	0.007949466	0.051105954	-0.16500163	0.001274889	0.012731844
FBgn0263605	146	252	202	154	179	294	138	167	3.21023684	4.063818386	3.815775525	2.735726745	3.945771713	4.67015348	2.950643091	3.088635216	-0.308326561	0.047394127	0.168744073	-0.013590907	0.929339655	0.965616283	-0.132354606	0.605075976	0.904660708	-0.491369329	0.005417936	0.038769652	0.148546239	0.487438769	0.755065865	-0.203940634	0.348929414	0.645050557
FBgn0034502	5	7	12	4	5	5	7	7	0.148741836	0.152725201	0.306684346	0.096137074	0.149117235	0.107456513	0.202495114	0.17515684	0.398647372	0.361947082	0.629247977	-0.168206239	0.660870673	0.813711097	0.220657278	0.672351149	0.926839102	0.379813681	0.479862062	0.804025638	-0.159180066	0.702831308	NA	-0.093886097	0.849196274	NA
FBgn0004655	726	1001	705	706	707	1029	633	734	5.344082592	5.404059846	4.458336946	4.198643671	5.21735827	5.472068435	4.530995454	4.544629989	-0.251133056	8.03E-07	1.79E-05	-0.055418925	0.274758868	0.49206048	-0.289886309	0.000558132	0.008711029	-0.223619702	0.006658664	0.045662715	-0.086882895	0.28347485	0.586795498	-0.036233342	0.651175514	0.866654893
FBgn0025456	5055	4824	6142	7604	5848	6454	7740	8196	267.0103611	186.8804129	278.7173451	324.5015975	309.6770518	246.2836151	397.5587263	364.1454042	0.453626756	0.000637497	0.005771046	0.223363952	0.089318741	0.233393903	0.418855257	0.062579107	0.314610441	0.458881478	0.001754529	0.015573912	0.200861686	0.348788944	0.651077144	0.220236626	0.148038376	0.404043137
FBgn0051855	290	388	326	357	289	399	285	335	13.15506613	12.90851533	12.704567	13.08371365	13.14279053	13.07577798	12.57167871	12.78220487	-0.005283691	0.94278556	0.980562685	-0.092243776	0.208794947	0.412263189	0.008347306	0.94814907	0.988752467	-0.033948647	0.769128633	0.937043217	-0.070886054	0.532271644	0.788718929	-0.128817894	0.307100187	0.606248177
FBgn0038088	1166	1766	1342	1324	1225	1727	1140	1452	65.66360037	72.94010296	64.92708234	60.23957555	69.16031069	70.26160777	62.42871105	68.77944813	-0.093685268	0.132504704	0.342699434	-0.046725406	0.452062154	0.659313776	-0.12698029	0.230102576	0.634832671	-0.07301708	0.420294216	0.756338111	-0.073179739	0.466780226	0.740700524	-0.034881514	0.714073117	0.895724069
FBgn0264544	1	2	1	4	3	3	6	7	0.098038285	0.143805413	0.084225371	0.31682794	0.294857151	0.212479269	0.572005666	0.577244328	0.702679693	0.162850692	0.390387395	0.660745424	0.110196363	NA	0.224204573	0.639681819	NA	0.708071246	0.200877761	0.522132367	0.252037015	0.498497499	NA	0.618349862	0.209677866	NA
FBgn0027599	367	528	427	430	375	508	390	446	10.66909866	11.25758205	10.66440849	10.09945409	10.92918155	10.66903116	11.02502669	10.90592369	-0.005367483	0.935941658	0.978160227	-0.059179391	0.374290542	0.594568069	-0.059360886	0.60016063	0.902232688	0.036076046	0.723375213	0.921742954	-0.104828413	0.340532209	0.64391665	-0.025949828	0.794449992	0.930417688
FBgn0052668	1	7	4	6	6	14	7	5	0.019087424	0.097992963	0.065592554	0.092526545	0.114813584	0.193052291	0.129926798	0.080275543	-0.130504604	0.778043174	0.908103042	0.504765091	0.20474087	0.406601661	0.167463997	0.744753714	NA	-0.378326508	0.477203816	0.801540073	0.456029272	0.257628845	NA	0.157071625	0.749434089	NA
FBgn0261243	3851	4882	4402	4647	4149	5174	4184	5232	50.23012556	46.70227661	49.327376	48.97012295	54.25364054	48.75473207	53.06837589	57.40165441	0.08676544	0.132960606	0.343196239	0.043380527	0.451644299	0.658886706	0.044026007	0.534209934	0.879503848	0.11398348	0.248911713	0.588039036	0.007903402	0.929671131	0.977599759	0.062266267	0.47868054	0.754593679
FBgn0001965	1032	1433	1203	1205	977	1499	1032	1207	9.351151448	9.523160754	9.364794484	8.821454881	8.875128767	9.812657282	9.093236079	9.199380722	-0.020309859	0.674172405	0.855615383	-0.085623301	0.075919081	0.209119661	-0.033220494	0.647006135	0.916908481	-0.019891977	0.823832456	0.955592988	-0.092271096	0.308416784	0.612502929	-0.095595804	0.144387444	0.397607351
FBgn0037141	50	76	50	51	64	78	46	78	0.832702094	0.928288085	0.715380152	0.686210889	1.068548729	0.93845588	0.744956407	1.092647771	-0.188223213	0.316135307	0.582273085	0.18893422	0.304204485	0.526177515	-0.291400947	0.27890425	0.691114157	-0.094543108	0.759787552	0.934165023	0.08602369	0.726880116	0.89459274	0.258527718	0.414242519	0.703937111
FBgn0031005	21	24	22	23	12	21	16	30	0.512732732	0.429766462	0.461468073	0.453698518	0.29372959	0.370416776	0.379878843	0.616110956	0.264290199	0.361476109	0.628961412	-0.212175943	0.440559083	0.650285263	-0.009206265	0.980538879	0.994808874	0.482810708	0.274939389	0.620344429	-0.420445521	0.247646989	0.550091863	0.021547644	0.956832585	0.985776087
FBgn0035481	41	62	50	55	65	81	69	78	0.298106164	0.33061939	0.312323264	0.323085573	0.473800115	0.425472723	0.487853658	0.47703213	0.085885055	0.595553704	0.808677251	0.447894617	0.005147211	0.027258711	0.030001177	0.914707033	0.982684365	0.114969574	0.622000818	0.879080193	0.38103072	0.12952372	0.378376444	0.463609647	0.055003093	0.212296914
FBgn0036586	2	2	1	1	0	5	0	1	0.179851924	0.131906021	0.077256019	0.072652886	0	0.32482893	0	0.075639913	-0.589120778	0.265061381	NA	-0.068246385	0.857752065	NA	-0.289772889	0.542129097	NA	-0.221982154	0.543471404	NA	0.006695988	0.982196433	NA	-0.152550926	0.668325346	NA
FBgn0039768	203	2	202	15	7	7	33	2	4.706683216	0.03400936	4.023625304	0.280981656	0.162709038	0.117251005	0.744022804	0.039004513	0.034473644	0.946656247	0.981826964	-0.675463345	0.061473124	0.178544206	-0.02143438	0.954460322	0.989431164	0.540249036	0.320803769	0.669510071	-0.545482256	0.091079442	0.305549769	-0.556511055	0.191058528	0.469925487
FBgn0025781	195	256	207	202	221	275	223	269	3.808871722	3.667340478	3.473596037	3.187725241	4.327615966	3.8805567	4.235649098	4.419569261	-0.012336436	0.898989269	0.962178483	0.166905802	0.084334858	0.224483692	-0.141584344	0.32699709	0.738029289	0.094125144	0.515703631	0.823596769	0.048923294	0.737899623	0.899358364	0.269467675	0.048707775	0.197975985
FBgn0000547	1280	1720	1465	1525	1206	1541	1268	1363	10.2508265	10.10245424	10.07937883	9.867031936	9.682576274	8.91561193	9.874646164	9.181437842	0.028286765	0.561547831	0.787057712	-0.184487782	0.000150032	0.001486061	-0.006616886	0.923691292	0.983795959	0.048695398	0.580976129	0.85971118	-0.210496201	0.009600947	0.059984404	-0.171935337	0.023719584	0.121105706
FBgn0031422	68	86	90	94	71	83	71	76	2.326390058	2.157851746	2.645229517	2.598180093	2.435155366	2.051404564	2.36202965	2.187021951	0.155260522	0.289889043	0.553023845	-0.188284734	0.193812363	0.392089476	0.239638642	0.280472901	0.692866791	0.037997928	0.87445373	0.970614154	-0.077837389	0.738417838	0.899463405	-0.29760448	0.163120051	0.428323268
FBgn0032200	2014	2775	2179	2495	1832	2398	1642	1978	133.7724111	135.1822303	124.3401964	133.8891595	121.9908517	115.0683463	106.0556028	110.5094214	-0.067183349	0.261014818	0.520908687	-0.302539659	3.94E-07	7.20E-06	-0.033774461	0.757496441	0.952174574	-0.115013283	0.117848546	0.379285712	-0.262640941	0.000138351	0.001722156	-0.356787749	0.001955876	0.018018189
FBgn0024293	274	253	400	219	363	378	245	173	10.53074291	7.131460812	13.20734945	6.80017891	13.98652346	10.4954207	9.156466427	5.592686554	-0.235547021	0.405316546	0.668239534	-0.050274271	0.852053579	0.928108687	0.165636719	0.647601506	0.917104257	-0.661270605	0.032716382	0.157086354	0.351356125	0.182977762	0.465991644	-0.435057259	0.257617551	0.555767761
FBgn0029878	1447	1811	1374	1464	1412	1855	1255	1476	19.8789103	18.24702322	16.21653283	16.24923413	19.44703721	18.41058385	16.76567891	17.05596631	-0.169252862	0.000501663	0.004736168	-0.060527112	0.212606926	0.416878524	-0.205426241	0.018512583	0.138572713	-0.146891661	0.037579771	0.173956624	-0.088838606	0.258558817	0.562491097	-0.046744821	0.548433636	0.802611794
FBgn0031718	3	4	2	2	2	6	1	0	0.13596614	0.132959396	0.07787297	0.073233077	0.090872864	0.19645377	0.044072013	0	-0.869496329	0.100268059	0.284500981	-0.221595347	0.593416413	NA	-0.336846668	0.514046259	NA	-0.764637421	0.145533507	NA	0.01894153	0.962298312	NA	-0.385071786	0.346315315	NA
FBgn0032276	3	4	24	5	6	5	28	12	0.055986057	0.054747987	0.384784087	0.075386991	0.112254714	0.067410607	0.508124386	0.188367427	1.441965215	0.002644109	0.018430911	0.333765176	0.409404896	0.621998748	0.879667478	0.090781323	0.395706668	1.223222242	0.024333782	0.124613359	0.244396405	0.552831462	NA	0.225714065	0.645674847	0.863453328
FBgn0035853	1151	1435	1280	1453	1097	1545	1150	1401	34.00272778	31.09137061	32.48595473	34.67942005	32.48925615	32.973612	33.03616686	34.81308412	0.075731259	0.198718157	0.442025378	-0.072233	0.219331935	0.42557569	0.070532187	0.542562428	0.882970067	0.06503962	0.376502058	0.716918986	-0.068398957	0.355874898	0.656766854	-0.091550817	0.430740219	0.718590059
FBgn0026196	608	839	678	404	616	919	403	511	17.12928374	17.33592888	16.4101499	9.1956994	17.39846933	18.7046997	11.04063484	12.10939522	-0.504023057	0.001495504	0.011575629	-0.111389271	0.476285568	0.680338558	-0.385242014	0.177012314	0.564253127	-0.621669002	3.03E-08	8.99E-07	-0.011883791	0.895970778	0.965310201	-0.213214699	0.474508911	0.752307077
FBgn0050385	1	0	1	2	0	1	3	2	0.030134482	0	0.025888743	0.048692436	0	0.021770246	0.087910015	0.050694361	0.827772707	0.119535937	NA	0.161968194	0.675837026	NA	0.251333548	0.534128916	NA	0.645170336	0.206061439	NA	-0.019545933	0.914100893	NA	0.246913258	0.595512373	NA
FBgn0050484	12	16	14	31	6	19	9	14	0.187212999	0.183072987	0.187641985	0.390736718	0.093842746	0.21414501	0.136537089	0.183716735	0.340976622	0.374073181	0.639615182	-0.49744155	0.15397495	0.336877856	0.479277301	0.316021328	0.728284999	0.032557218	0.949862182	0.98588656	-0.184781507	0.653613368	0.8580324	-0.633772209	0.177647474	0.450462997
FBgn0032168	150	180	186	144	172	242	174	204	3.852032159	3.390163797	4.103541402	2.987644463	4.428144636	4.489661679	4.345114939	4.406509815	-0.003871378	0.972312356	0.990978855	0.220081128	0.047031282	0.146397182	-0.010542279	0.961868292	0.991564723	-0.013922103	0.923777937	0.980327409	0.218160083	0.164961462	0.439293531	0.196102142	0.333351064	0.631064239
FBgn0260049	880	1415	1160	1058	1112	1547	1151	1168	19.75762323	23.30011147	22.37470132	19.19134761	25.02946232	25.09238518	25.12931941	22.05772913	-0.048087896	0.542619795	0.775692215	0.113994632	0.147469467	0.327048511	-0.033635875	0.818968498	0.965767356	-0.075279159	0.428441647	0.763004736	0.132169164	0.310170306	0.613911096	0.077756609	0.491932802	0.766868281
FBgn0004462	1070	1344	1299	1207	905	1281	1111	1236	25.67092657	23.64866162	26.77405481	23.39552599	21.76712402	22.20273631	25.91941537	24.94262554	0.140269354	0.017225623	0.080315829	-0.153732237	0.008905871	0.041839586	0.046248968	0.604583822	0.904660708	0.220692462	0.001185013	0.011290413	-0.240706725	0.001350386	0.012046085	-0.083470465	0.274248544	0.574149875
FBgn0041624	0	0	3	1	0	2	3	0	0	0	0.107816753	0.033797575	0	0.060443188	0.122037245	0	0.500841967	0.287940152	NA	0.07276774	0.817902748	NA	0.533561939	0.171039204	NA	0.103861923	0.768588809	NA	0.095316794	0.519632742	NA	-0.05673936	0.879287026	NA
FBgn0085550	3	2	0	0	1	1	2	1	0.149350721	0.073023996	0	0	0.049909219	0.035965464	0.096820972	0.041874728	-0.461039756	0.380226682	NA	0.029898187	0.936537758	NA	-0.69138922	0.104262929	NA	0.202374407	0.6921686	NA	-0.311340127	0.374500023	NA	0.450346013	0.194773646	NA
FBgn0035904	2012	3091	2743	2879	2666	3171	2501	3055	116.6502023	131.433495	136.6251204	134.8549715	154.9574178	132.8169083	141.0017774	148.9822962	0.094773489	0.222005785	0.473349436	0.067787929	0.3807367	0.599429195	0.149158956	0.184585957	0.573956393	0.024987633	0.828169403	0.957257844	0.128284199	0.34933846	0.651355375	-0.01028584	0.894045297	0.964532579
FBgn0029535	0	0	0	0	2	0	0	0	0	0	0	0	0.215607826	0	0	0	-0.223112122	0.425996891	NA	0.135347186	0.435006846	NA	NA	NA	NA	-0.201225129	0.473223023	NA	0.105430019	0.496497524	NA	NA	NA	NA
FBgn0036789	7	13	15	6	6	20	13	12	0.095728414	0.130387424	0.176230597	0.066292111	0.082260014	0.197593395	0.172877929	0.138035247	0.094001028	0.813499533	0.922491876	0.199748243	0.578077817	0.757500112	0.054964869	0.914188303	0.982595656	0.091986752	0.858065216	0.966363125	0.125496088	0.76361656	0.910390975	0.168698523	0.724614708	0.90036499
FBgn0042199	1	1	0	0	0	0	1	0	0.1115239	0.081793253	0	0	0	0	0.108447945	0	-0.118516152	0.749791294	NA	-0.075483554	0.749357916	NA	-0.351440001	0.291014239	NA	0.140606136	0.553709567	NA	-0.242514823	0.283322261	NA	0.098110603	0.579649121	NA
FBgn0039030	17	15	27	6	21	5	9	5	0.780867886	0.505323426	1.065466098	0.222662801	0.967035999	0.165919813	0.401998587	0.193181073	-0.261333852	0.598955892	0.810424101	-0.396167046	0.335987193	0.556717451	0.001699169	0.997401714	0.999217257	-0.42953142	0.444834548	0.776619075	-0.103125599	0.799185986	0.926709106	-0.520581107	0.289256214	0.589090246
FBgn0031318	897	1245	1020	1167	969	1348	1048	1211	13.38110921	13.62129991	13.07215155	14.06495364	14.49166063	14.52744263	15.20247614	15.1953163	0.062609439	0.272329635	0.533227206	0.047141363	0.407641363	0.620418138	0.030905258	0.791856066	0.959915992	0.079841919	0.225744318	0.558703043	0.021700278	0.76086635	0.90877037	0.054749716	0.629565	0.852610203
FBgn0031676	332	433	344	391	321	448	314	421	10.56565621	10.10638456	9.405114005	10.05316767	10.24137172	10.29997119	9.717206126	11.2695459	0.00017998	0.998336748	0.999372202	-0.033315767	0.698348568	0.8364134	-0.0605569	0.655953739	0.921313852	0.045886531	0.741960841	0.929241528	-0.086454465	0.423263637	0.711203993	0.003166279	0.984823665	0.993182507
FBgn0050493	464	586	529	466	411	585	421	550	15.02864118	13.92030922	14.71989246	12.19425938	13.34560487	13.6885424	13.25980711	14.98408934	0.00361504	0.965030436	0.988026942	-0.094028722	0.25227871	0.464071327	-0.083186715	0.507622853	0.867479162	0.076776717	0.529953672	0.831231106	-0.172586914	0.081048236	0.283088666	-0.029732345	0.837887858	0.947156096
FBgn0265199	0	0	0	0	1	2	1	3	0	0	0	0	0.093272966	0.134428293	0.090472056	0.234773064	0.166911018	0.74125629	NA	0.728304027	0.036154886	NA	NA	NA	NA	0.180465837	0.735199142	NA	0.304627349	0.226834509	NA	0.522383872	0.153826504	NA
FBgn0261704	45	70	46	49	28	51	29	39	0.555866406	0.634169697	0.488160883	0.489014539	0.346745355	0.455121859	0.348344765	0.405217741	-0.17573093	0.374545715	0.639987074	-0.5221329	0.007114481	0.035109648	-0.247747038	0.3782295	0.779248831	-0.076570508	0.820457345	0.955051035	-0.551741298	0.058768346	0.228767565	-0.429662919	0.144274019	0.397560468
FBgn0067864	706	1004	819	814	753	1043	698	871	11.04134421	11.51596914	11.00394421	10.28512157	11.80611284	11.78422866	10.61514782	11.4578025	-0.065385767	0.216813802	0.466339607	-0.026304915	0.618665482	0.786860089	-0.063941056	0.468993259	0.843984819	-0.080630536	0.371450166	0.71374809	-0.018354672	0.826065508	0.935217319	-0.050516279	0.587322743	0.828873427
FBgn0041780	10	12	7	5	3	10	6	1	0.338264546	0.297705775	0.203423795	0.136645163	0.101735481	0.244374612	0.197360895	0.02845263	-0.603228997	0.187271237	0.425566305	-0.54312409	0.168663613	0.35857897	-0.588826301	0.231345219	0.636793092	-0.268728542	0.628006021	0.882093182	-0.4733528	0.256695589	NA	-0.270386943	0.5734515	NA
FBgn0260655	685	925	727	807	628	793	626	775	8.048859743	7.971408261	7.338806367	7.660993602	7.397724225	6.731573312	7.152724487	7.659693993	0.013178873	0.856750315	0.944276721	-0.184885119	0.011086	0.049976622	-0.070329994	0.505733466	0.865824305	0.084243641	0.439399687	0.771939473	-0.261315957	0.00761686	0.049423493	-0.122707445	0.297214378	0.596291546
FBgn0030309	227	406	341	244	462	509	387	257	9.3130071	12.21629867	12.01892668	8.08763755	19.00206319	15.08625568	15.43932885	8.868764634	-0.267320844	0.217498298	0.46744624	0.358354015	0.089132444	0.233136527	-0.082897863	0.760525108	0.952334892	-0.437380146	0.163072271	0.461130462	0.529221111	0.019992435	0.107245058	0.148834985	0.664528737	0.8730726
FBgn0041710	10	11	19	12	9	22	13	15	0.354954457	0.286361647	0.579393296	0.344129305	0.320265273	0.564150425	0.448713734	0.447847158	0.240397193	0.482662566	0.732990464	0.115201903	0.717194602	0.84958804	0.398598626	0.391428625	0.791213278	0.00619582	0.989443102	0.996301886	0.25520205	0.530142947	0.787827779	-0.102822382	0.809854015	0.935674314
FBgn0039530	16	24	27	16	151	203	82	40	0.145521215	0.160091068	0.210968358	0.117569342	1.376822587	1.333834578	0.72522632	0.306007626	-0.696871092	0.055445429	0.18858059	1.843414137	3.73E-08	8.10E-07	0.085842735	0.841132569	0.972277354	-1.169197847	0.004398952	0.032867327	2.727131769	5.70E-27	9.12E-25	1.04272279	0.02426026	0.123198292
FBgn0028984	50	65	46	77	61	88	60	39	1.679090941	1.600910682	1.327117195	2.089116774	2.053660996	2.134944015	1.959335649	1.101627454	-0.160997659	0.529887514	0.766245347	0.007839401	0.974610893	0.988673585	0.080842883	0.819870871	0.965767356	-0.399079564	0.260747475	0.603044633	0.251905431	0.285575743	0.589079196	-0.218109643	0.599237196	0.836308612
FBgn0037428	2	3	0	0	5	4	2	0	0.080437711	0.088491283	0	0	0.201601806	0.116222257	0.078219148	0	-1.195573668	0.025861925	0.108452398	0.437694762	0.275417865	NA	-0.702919968	0.100935382	NA	-0.666560181	0.214887968	NA	0.280691839	0.483325846	NA	0.137448053	0.506537657	NA
FBgn0250871	46	85	77	74	60	69	51	42	0.539638387	0.731330121	0.776037948	0.701365663	0.705652622	0.5847816	0.581793085	0.414438624	-0.044494612	0.834189149	0.933681646	-0.342192945	0.0983767	0.249362575	0.206290795	0.468477397	0.843763403	-0.331216068	0.284350872	0.631476356	-0.066422369	0.817537393	0.932810404	-0.620725991	0.026869404	0.132898056
FBgn0038808	285	374	343	356	279	434	327	389	31.37330761	30.1951076	32.43820379	31.66162658	30.79033093	34.51475396	35.00391141	36.01894418	0.112144712	0.132167934	0.342537029	0.036383951	0.624103449	0.791238579	0.080589346	0.499848312	0.863290033	0.128486081	0.311401812	0.65861217	0.009883881	0.938186132	0.980165713	0.042601602	0.705592629	0.892053161
FBgn0033885	5	13	12	13	5	5	7	5	0.347469023	0.662580992	0.716431323	0.729889672	0.348345977	0.251024262	0.473039607	0.292268508	0.382497873	0.339033942	0.606481162	-0.721105494	0.046060057	0.144218925	0.345829976	0.478104134	0.850665145	0.229044195	0.675568951	0.902717309	-0.415249421	0.319635234	NA	-0.694463773	0.134870661	0.380417905
FBgn0053647	0	2	0	0	0	1	1	0	0	0.130755009	0	0	0	0.064398894	0.08668265	0	-0.18040851	0.631218068	NA	0.011996998	0.96002429	NA	-0.145949146	0.516222313	NA	0.029194794	0.927864392	NA	-0.06074689	0.753185606	NA	0.098110603	0.579649121	NA
FBgn0265349	1	0	1	1	2	8	0	2	0.209335846	0	0.179841879	0.16912639	0.419728349	1.209854637	0	0.352159596	-0.50118411	0.344451507	0.611724424	0.480759702	0.208953263	NA	0.133370102	0.725029743	NA	-0.643381749	0.221130443	NA	0.503529752	0.136831391	NA	-0.006817974	0.985056563	NA
FBgn0262719	303	315	287	225	582	860	1066	1025	1.941859193	1.480591297	1.580171533	1.164998596	3.739321419	3.981742427	6.643327876	5.525414989	0.212032486	0.315768207	0.581868658	1.475794343	7.59E-13	2.87E-11	-0.281470124	0.22745336	0.631610204	0.656974296	7.25E-07	1.59E-05	1.055791561	2.63E-10	9.41E-09	1.966566733	1.98E-24	2.11E-22
FBgn0030640	327	438	427	378	375	549	361	461	6.547427864	6.432008531	7.345106122	6.114804075	7.527468435	7.941360634	7.028838217	7.764076829	0.016070365	0.837675214	0.935247456	0.113326718	0.147171184	0.326451912	0.070157541	0.586389296	0.896662799	-0.050551903	0.675497989	0.902717309	0.172202803	0.105797012	0.333521786	0.035347448	0.800645033	0.932329849
FBgn0034931	85	91	94	95	102	130	110	117	3.27669845	2.572814495	3.113096863	2.958754504	3.941961945	3.620432934	4.123477326	3.793755526	0.092543862	0.483364319	0.733277546	0.288607826	0.027512936	0.098793231	0.081464285	0.731073464	0.944444192	0.079339329	0.681079679	0.905454511	0.274927162	0.216250278	0.510795737	0.264761803	0.169296467	0.438050943
FBgn0259965	3	5	12	4	6	3	6	1	0.416396302	0.50898519	1.430915822	0.448552599	0.834894434	0.300819835	0.80982324	0.116748562	0.284734939	0.579139032	0.798725984	-0.268539684	0.518129932	0.713156008	0.493071374	0.345635205	NA	-0.109046182	0.842492904	0.96004817	0.058818662	0.883746851	NA	-0.375975017	0.422704413	NA
FBgn0028852	0	1	3	2	1	0	3	1	0	0.02401366	0.084387343	0.052906204	0.032824909	0	0.095517613	0.027540686	0.903519106	0.089989702	NA	-0.066990562	0.863598592	NA	0.521637876	0.248125602	NA	0.421718827	0.37388183	NA	0.01084326	0.952225267	NA	-0.094943002	0.838822433	NA
FBgn0038834	14260	19403	16070	16398	15467	21360	14616	16759	1392.679763	1389.793111	1348.325805	1293.86927	1514.371859	1507.067111	1388.077292	1376.720469	-0.076615181	0.000614265	0.005576832	0.00751872	0.736689569	0.861388031	-0.052525212	0.208702006	0.6089277	-0.114947999	2.58E-05	0.000411724	0.038330641	0.253892393	0.557816853	-0.040016609	0.25444282	0.551961437
FBgn0046301	342	513	455	479	332	421	357	371	10.95900733	12.05624342	12.52574996	12.40076283	10.66541848	9.746009079	11.12414658	9.999653468	0.106404127	0.172587565	0.404758165	-0.295066982	0.000148813	0.001476607	0.131632034	0.305259207	0.716885139	0.063102689	0.624953368	0.880333402	-0.253372786	0.061906562	0.236647042	-0.342293062	0.003596092	0.029193119
FBgn0052521	287	374	373	286	363	386	249	220	4.894614566	4.677973264	5.465031424	3.94067312	6.206373848	4.755799214	4.129422543	3.155914375	-0.2752003	0.119230803	0.319362902	-0.158611457	0.360381596	0.581002596	-0.008849165	0.963483532	0.991884967	-0.550137651	0.01970686	0.105668007	0.106063099	0.574597816	0.815616299	-0.439974711	0.068987116	0.247369441
FBgn0051414	31	47	46	26	43	44	27	29	0.678122629	0.754039215	0.864473342	0.459502277	0.942995683	0.69534258	0.574332884	0.533593426	-0.294978741	0.246303651	0.503699696	-0.09776423	0.689261676	0.830614313	-0.090116881	0.819042676	0.965767356	-0.483963266	0.158965199	0.454350905	0.079499016	0.797042607	0.926355427	-0.281114988	0.47430161	0.752307077
FBgn0050154	31	38	38	44	44	72	37	28	3.116961298	2.802223973	3.282468316	3.574293154	4.435239722	5.230001543	3.617635575	2.368065314	-0.21475692	0.410855963	0.672260824	0.165412448	0.509157628	0.706122237	0.217323389	0.492924097	0.860011343	-0.622492151	0.067632974	0.261794174	0.554906892	0.049811603	0.204248501	-0.268515662	0.439711382	0.725291405
FBgn0034292	7	2	1443	0	11	4	38	3	0.418671692	0.087731405	74.14623765	0	0.65957312	0.172836377	2.21010308	0.150925541	0.771840088	0.08423889	0.251953601	-0.435887963	0.139009275	0.314221816	0.228244651	0.405601539	0.800112858	0.535017054	0.322785281	0.671946531	0.185863037	0.622807456	NA	-0.179023558	0.45419617	0.736062485
FBgn0003016	1143	1583	1153	1118	1193	1582	1157	1225	8.527913054	8.662175528	7.39048723	6.739165375	8.923427157	8.527124761	8.394276456	7.687737599	-0.175874065	0.002037541	0.014915419	0.016653893	0.769753246	0.880789776	-0.261882214	0.000359437	0.006072103	-0.104406317	0.20308025	0.525322193	-0.060913377	0.403426995	0.695345116	0.080535431	0.312869123	0.611240575
FBgn0030599	2	3	3	4	0	2	5	10	0.125344654	0.137894392	0.161526694	0.202536634	0	0.090553537	0.304718765	0.52715915	1.046866331	0.043608732	0.158826927	0.151110444	0.716350089	NA	0.213484142	0.680755502	NA	1.237228457	0.027118128	0.136396358	-0.267018518	0.41042063	NA	0.577734306	0.241737403	NA
FBgn0037504	198	318	246	256	230	315	208	217	11.10146366	13.07650556	11.84942806	11.59638948	12.92818604	12.75925184	11.34048848	10.23388929	-0.125913785	0.209402512	0.456531776	-0.10302414	0.301465546	0.522981059	-0.027391452	0.873391596	0.976806894	-0.236844547	0.0881552	0.31239262	-0.000306366	0.998492534	0.999516734	-0.223670478	0.111858416	0.338423495
FBgn0044051	5	7	5	1	2	3	3	4	0.54922523	0.563933698	0.47184321	0.088745891	0.220244553	0.238068171	0.320446185	0.369578243	-0.198139159	0.692816477	0.864798568	-0.328401267	0.42666996	NA	-0.433801191	0.403226216	NA	0.293760383	0.601551705	0.8713504	-0.540619581	0.188210098	NA	0.083820225	0.860318378	NA
FBgn0051869	21	27	36	23	22	17	22	23	0.277885201	0.26203507	0.409256753	0.245890492	0.291852562	0.162515448	0.283088469	0.255999955	0.277710703	0.324275084	0.59137783	-0.319335269	0.234365233	0.443082909	0.24215056	0.539158487	0.880545528	0.230455938	0.595889743	0.86844096	-0.248476129	0.512461014	0.77356644	-0.308626978	0.419878476	0.70851553
FBgn0033451	1108	1343	1149	1387	1087	1538	965	1355	47.59828818	42.31332151	42.40517233	48.13886113	46.81400783	47.73176719	40.31180668	48.9617349	-0.007676114	0.936438027	0.978227286	-0.057643753	0.547111402	0.735704542	0.037142117	0.804361441	0.964173339	-0.067164752	0.628871027	0.882093182	-0.004032085	0.962429839	0.987629106	-0.123750579	0.508642507	0.776331382
FBgn0042125	243	294	253	269	236	355	248	295	8.955224374	7.946338476	8.01010021	8.009220583	8.719205361	9.451443786	8.887410792	9.144461656	-0.016921294	0.839350863	0.935899294	0.057881789	0.486294456	0.688938738	-0.048709471	0.737582151	0.94738395	-0.00094299	0.994239168	0.997752838	0.031236791	0.821705669	0.934074039	0.064207569	0.621437401	0.848824228
FBgn0024833	1522	2174	1818	1934	1739	2352	1738	1970	44.29665781	46.4050643	45.45664895	45.47582159	50.74001545	49.45306682	49.18803295	48.22680186	0.005772392	0.892561624	0.960145422	0.034537922	0.418533898	0.6300322	0.025170362	0.771550242	0.955565576	-0.026691327	0.630360683	0.882580063	0.060356862	0.405517513	0.69722435	-0.007273043	0.917337398	0.970750908
FBgn0038760	229	309	264	277	198	311	245	239	4.228795999	4.184940267	4.18824819	4.132651642	3.665566885	4.14897909	4.399473565	3.712317244	0.037298408	0.683128467	0.859355612	-0.153828596	0.090770632	0.235982485	0.006215106	0.96269734	0.991884967	0.058493651	0.728674387	0.924100116	-0.176537277	0.212224356	0.50524786	-0.142531369	0.357738234	0.650670135
FBgn0032521	22	27	20	23	33	53	25	31	0.357188437	0.321505203	0.278966424	0.301696535	0.53713488	0.621656078	0.39470088	0.423352699	-0.338831785	0.146530288	0.365510043	0.522279551	0.021145372	0.080931479	-0.165732843	0.658881246	0.922039708	-0.448980997	0.166462913	0.466393365	0.585354381	0.060507906	0.232845685	0.331720501	0.342460026	0.639993214
FBgn0033434	1220	1551	1615	1651	1222	1688	1296	1599	34.96918891	32.60521422	39.7690746	38.23319384	35.11491651	34.95407192	36.12302451	38.55139711	0.176052318	0.000405814	0.004007801	-0.088794	0.074060239	0.20516489	0.230132853	0.001267518	0.017696179	0.105686871	0.164946041	0.464498712	-0.025854267	0.697708777	0.881188036	-0.166153938	0.036659686	0.164031083
FBgn0035607	2	2	137	11	10	3	1	6	0.027350975	0.020059604	1.609572782	0.121535537	0.137100023	0.029639009	0.013298302	0.069017624	1.073056154	0.04319396	0.157912184	-0.627379029	0.102027862	0.255081091	1.499961697	0.00318041	0.037076423	-0.364989115	0.505371079	0.818121056	0.463663365	0.220214717	NA	-1.039362832	0.022555729	0.117217288
FBgn0262610	5	4	5	8	0	6	3	3	0.362769506	0.212848352	0.311657802	0.468941354	0	0.314493464	0.211658347	0.183082972	0.270603123	0.589860691	0.805503478	-0.527695001	0.201738695	NA	0.276394104	0.594919904	NA	0.080298427	0.873668211	NA	-0.166636166	0.610921574	NA	-0.562904734	0.254888027	NA
FBgn0025874	196	259	207	211	183	280	190	192	5.160452319	5.001277979	4.682192597	4.488300546	4.830337693	5.32585495	4.864505234	4.252054832	-0.130683099	0.157873023	0.383362264	-0.086342099	0.348119903	0.56946044	-0.122907702	0.391681282	0.791213278	-0.146491305	0.363927129	0.706587403	-0.073597453	0.607759701	0.832848203	-0.114203495	0.457200843	0.738333685
FBgn0039966	285	361	308	358	311	444	277	319	13.51644822	12.55666935	12.54918933	13.71729658	14.78675304	15.21248979	12.7747047	12.72548482	-0.084427834	0.361056149	0.628579367	-0.002278495	0.980234659	0.990978646	0.037067988	0.806910406	0.964848359	-0.220333906	0.054009976	0.223371476	0.123825519	0.283084899	0.586544698	-0.147779899	0.315427052	0.613144685
FBgn0001085	138	94	88	112	84	109	71	68	1.846674511	0.922547324	1.011675355	1.210868741	1.126899692	1.053749474	0.9238958	0.765395863	-0.291662459	0.205065575	0.44984735	-0.415268513	0.0625815	0.180447638	-0.232686188	0.549444491	0.883937921	-0.341074345	0.142172806	0.423516277	-0.323810094	0.346940866	0.64878098	-0.471721254	0.071703525	0.253544828
FBgn0000473	7306	11815	12744	14012	7555	11687	14183	13983	222.9244185	264.3998669	334.0649928	345.4187276	231.1038332	257.6206213	420.8229856	358.8758726	0.596496712	2.13E-10	1.03E-08	0.014778563	0.87431705	0.939789712	0.492480469	0.000514786	0.008146361	0.678481499	5.37E-09	1.80E-07	-0.075687605	0.576533257	0.817076395	0.08878102	0.467145628	0.745709228
FBgn0035235	325	443	352	389	340	506	350	371	4.363914981	4.362607863	4.060530843	4.219979081	4.576848561	4.908434968	4.569980427	4.190180764	-0.072880065	0.322827027	0.589765682	0.015869336	0.828990533	0.913700111	-0.051671345	0.683841211	0.930810352	-0.10527529	0.372556209	0.714061906	0.041287204	0.710713404	0.888141825	-0.027254471	0.833581036	0.946469929
FBgn0260461	71	105	112	101	79	106	124	176	1.984966719	2.152948848	2.690048646	2.281308568	2.214199141	2.140919564	3.371086852	4.138790828	0.544228203	0.000993978	0.008264709	0.255710447	0.115573883	0.278089064	0.265921743	0.222871935	0.625656867	0.772875059	0.000421464	0.004733981	-0.01309545	0.950607409	0.984471408	0.471020609	0.031289083	0.147335539
FBgn0040396	862	992	639	691	829	1235	651	769	47.29236286	39.9158104	30.11839575	30.62877105	45.59665498	48.94973099	34.73106586	35.48754991	-0.445674633	2.62E-10	1.24E-08	0.078811099	0.261943543	0.476661174	-0.486608646	0.000271213	0.004782585	-0.415297895	1.90E-06	3.83E-05	0.040300646	0.734979577	0.897593004	0.101800195	0.296156119	0.595272661
FBgn0053876	0	0	1	0	0	0	0	0	0	0	0.073750283	0	0	0	0	0	0.131678149	0.550274839	NA	-0.079405934	0.555549781	NA	0.100442358	0.596271392	NA	NA	NA	NA	NA	NA	NA	-0.094702926	0.587198453	NA
FBgn0031528	19	18	22	12	16	15	38	19	0.513753829	0.35696325	0.511059401	0.262150381	0.433726701	0.293016674	0.99916783	0.43213655	0.37652624	0.331310205	0.598477416	0.197401691	0.574385896	0.755865125	-0.110959595	0.808771448	0.965767356	0.728395607	0.142121189	0.42346897	-0.235818062	0.542320108	0.795421967	0.505186	0.286700138	0.586135088
FBgn0036230	0	0	0	0	0	1	0	0	0	0	0	0	0	0.039423682	0	0	-0.112731199	0.58427966	NA	0.068172065	0.587345807	NA	NA	NA	NA	-0.117031688	0.595056211	NA	0.061069008	0.610523841	NA	NA	NA	NA
FBgn0029899	648	1010	678	586	650	835	675	606	3.073784295	3.513737283	2.762964503	2.245762234	3.091052943	2.861438798	3.113547745	2.417892203	-0.227308529	0.056486304	0.191187931	-0.086862988	0.462389167	0.668614855	-0.371372753	0.016192624	0.126256611	-0.092354169	0.580157476	0.859143475	-0.225300149	0.087559158	0.297893007	0.038015841	0.839622598	0.947471873
FBgn0034560	1	0	5	1	0	0	3	3	0.046519077	0	0.19982431	0.037583642	0	0	0.135708084	0.117386532	1.226832066	0.020581499	0.091479023	-0.103404589	0.788285293	NA	0.437955246	0.301287395	NA	0.984214189	0.052195045	NA	-0.0755508	0.566121647	NA	0.005541944	0.990637817	NA
FBgn0052267	1265	1451	1164	1238	1235	1686	1070	1236	132.1341559	111.1582019	104.4539288	104.4751469	129.3261153	127.2277199	108.6830262	108.5947848	-0.201146328	0.000916181	0.007777619	-0.015971909	0.791905502	0.893570276	-0.190823747	0.125888025	0.472376405	-0.225029715	0.000394464	0.004495073	-0.000439393	0.996826031	0.999198836	-0.049452202	0.523216228	0.786479138
FBgn0265184	92	145	82	91	80	107	65	94	3.153806088	3.645563721	2.414950551	2.520323733	2.749361536	2.649906449	2.16677538	2.710447145	-0.278376248	0.073143358	0.229489799	-0.260930512	0.088280303	0.231613788	-0.422972287	0.062790389	0.315166598	-0.120517896	0.615240245	0.876368984	-0.393908298	0.060694319	0.233378982	-0.111254211	0.652756028	0.867355068
FBgn0039748	56	74	59	58	64	108	52	68	2.964108808	2.872680764	2.682905382	2.480286705	3.39610254	4.129804327	2.6764728	3.027477728	-0.265414312	0.104734864	0.292986963	0.17925912	0.26522113	0.480118693	-0.145402501	0.563400391	0.889789585	-0.369914193	0.150936541	0.440237716	0.268692416	0.261897126	0.565955282	0.039963612	0.873260464	0.957362872
FBgn0002775	238	308	302	279	275	351	298	342	6.170838198	5.856895161	6.726999187	5.844389909	7.148165541	6.574669452	7.513405732	7.458632984	0.122699025	0.12009096	0.320659987	0.135346051	0.085411133	0.226718839	0.083854106	0.532499162	0.878842131	0.141200182	0.254278607	0.594437066	0.10508363	0.421685614	0.710502402	0.146867535	0.225240519	0.518633531
FBgn0052392	8	8	17	9	2	6	15	11	0.162993048	0.119541476	0.297560477	0.148145813	0.040851104	0.08831408	0.29718284	0.188511439	0.980483271	0.018949758	0.086396298	-0.297969794	0.420810516	0.632094233	0.447674262	0.366013696	0.769791877	1.197098879	0.025543089	0.129740935	-0.519061793	0.212309361	NA	0.016441053	0.971765786	0.990426265
FBgn0033344	6	9	8	9	3	9	7	17	0.333842787	0.367267745	0.382408876	0.404576854	0.167342675	0.361770259	0.378740862	0.795619828	0.544422766	0.194175721	0.436460546	0.061414916	0.868939981	0.937171222	0.123177432	0.802395061	0.962919982	0.702715734	0.19874299	0.519661172	-0.217857944	0.601662851	NA	0.305471672	0.522350747	0.785755188
FBgn0011746	9	11	6	5	6	7	9	7	0.189489496	0.169857547	0.108527828	0.085051194	0.126645157	0.106473193	0.184263161	0.123967145	-0.184137195	0.654354562	0.845452239	-0.076441052	0.835184456	0.918077295	-0.568323734	0.252556073	0.662729952	0.283170893	0.589191826	0.865277375	-0.406452693	0.325127075	NA	0.341794421	0.47837334	NA
FBgn0004106	20	24	17	5	21	42	8	15	0.94413949	0.830934787	0.689449275	0.190697039	0.993848457	1.432369492	0.367239621	0.595611886	-1.01152809	0.00499075	0.03086197	0.208661333	0.527231348	0.720261052	-0.634005219	0.209563243	0.60945966	-1.0560883	0.018274571	0.099702425	0.301823042	0.388965616	0.683825517	0.030577806	0.950657793	0.984263579
FBgn0027291	10067	13437	10969	11707	10119	14265	11144	12757	253.426164	248.0865559	237.2278364	238.1029501	255.3781184	259.4315329	272.8009387	270.1256755	0.025073877	0.568252557	0.791943222	0.029679312	0.498919618	0.699227255	-0.05375644	0.398902704	0.79641498	0.089267754	0.003739831	0.028871007	-0.041989794	0.166722466	0.441651615	0.084822927	0.176075713	0.447725597
FBgn0039459	89	86	72	81	56	95	82	84	3.839474014	2.721007311	2.668464641	2.823153691	2.421946015	2.960771801	3.439924842	3.04808407	0.031003476	0.867513708	0.949747814	-0.093346317	0.608243742	0.779318089	-0.203285935	0.472207615	0.845961115	0.256793714	0.293153278	0.641171345	-0.30502048	0.269077819	0.572597129	0.122693477	0.588139314	0.828977477
FBgn0263025	93	102	97	93	101	150	100	136	3.968462003	3.192191826	3.55597126	3.206195522	4.32071238	4.624131133	4.149470234	4.881396838	-0.000719758	0.995698163	0.998563252	0.288101261	0.029457284	0.103917527	-0.04999848	0.827016406	0.968486531	0.026900003	0.894694518	0.975267228	0.236244435	0.259162686	0.563038435	0.302378454	0.150520483	0.408048267
FBgn0001197	631	875	764	710	729	1027	599	695	27.57073071	28.03990266	28.67870296	25.06369186	31.93310515	32.41820508	25.45066387	25.54286752	-0.168440973	0.026785751	0.111543582	-0.013717397	0.856378898	0.930715095	-0.030451272	0.750321947	0.949318402	-0.321334574	5.23E-05	0.0007681	0.127776796	0.111298544	0.345192581	-0.177152607	0.047036979	0.193772021
FBgn0036876	1112	1514	974	1225	1199	1638	1038	1012	35.67756057	35.62589402	26.84704878	31.75369218	38.56596952	37.96678884	32.38479066	27.31094996	-0.29228797	0.00128761	0.010277123	-0.022807058	0.800749389	0.897879409	-0.249979342	0.116588184	0.453557529	-0.343598955	0.002615716	0.021795514	0.020090198	0.754649395	0.907110612	-0.082140639	0.65995602	0.871308045
FBgn0030040	2080	2405	3006	1436	2367	3110	1829	1695	109.7542651	93.07277939	136.2681241	61.2181622	125.2134652	118.5545058	93.84802817	75.23045747	-0.254489248	0.245601763	0.503603717	-0.050517604	0.812525395	0.904942653	-0.028026329	0.936197063	0.986006581	-0.508445648	0.000220041	0.002710484	0.184209321	0.085912074	0.294387617	-0.263224673	0.466110021	0.745532126
FBgn0032790	511	616	527	512	506	607	458	592	21.48216512	18.99272999	19.03333956	17.38981205	21.3256547	18.4350978	18.72302443	20.93364169	-0.048430894	0.573662531	0.79462837	-0.034948977	0.683424221	0.826962089	-0.125666411	0.266542196	0.678323616	0.013497645	0.925437313	0.980685228	-0.102944994	0.456316131	0.735830802	0.020349266	0.864066208	0.954621007
FBgn0013576	15512	20575	18228	21366	15477	20314	18412	19524	98.15672757	95.48642869	99.09198429	109.2303376	98.18242699	92.86398745	113.2939234	103.9170964	0.170996858	0.006440197	0.038260016	-0.065522768	0.295397674	0.516390323	0.129529556	0.256966092	0.667269536	0.196946023	0.005393665	0.038619292	-0.09911687	0.064604868	0.243898995	-0.048391642	0.69675216	0.887664776
FBgn0032602	6	7	12	6	14	6	7	5	0.161044497	0.137797777	0.276708893	0.130110896	0.376718876	0.116344403	0.182703159	0.112883528	-0.087240034	0.848347167	0.939955754	0.029137938	0.941071418	0.971920504	0.279818065	0.583026408	0.896062393	-0.399147646	0.473957434	0.800939303	0.26486287	0.522045324	NA	-0.322751321	0.509162748	NA
FBgn0038833	0	0	4	2	1	1	0	1	0	0	0.257746952	0.121194829	0.075193625	0.054185854	0	0.063088797	0.554932304	0.272432224	NA	-0.189262532	0.589162276	NA	0.759743434	0.083150921	NA	-0.168072497	0.699335254	NA	0.22822133	0.306102123	NA	-0.570073651	0.186033672	NA
FBgn0028476	916	1308	1160	1132	1100	1628	1086	1357	9.619119845	10.07388845	10.46514093	9.604042333	11.58049845	12.35076525	11.08978338	11.98631368	0.009547932	0.862812136	0.947229803	0.157121931	0.004397871	0.024079262	0.045803029	0.581789199	0.895719626	-0.03940824	0.666861203	0.899217052	0.198142381	0.020214972	0.108038285	0.097618404	0.266711477	0.566931329
FBgn0033194	2641	3668	3505	3241	2376	3360	2739	2751	12.87183745	13.11145849	14.67598969	12.76200626	11.6094939	11.83071596	12.98128108	11.27791106	0.086518988	0.1106552	0.304445744	-0.246501414	5.30E-06	7.61E-05	0.097255583	0.202749923	0.601169716	0.060719176	0.519153215	0.825957644	-0.228560739	2.59E-05	0.000398549	-0.278516875	0.009139661	0.059690376
FBgn0039916	7	14	8	6	62	58	197	187	0.120345212	0.176525863	0.118159323	0.083339291	1.068604925	0.720374572	3.29344472	2.70419691	0.901892494	0.024691961	0.104878142	2.632446488	3.83E-13	1.51E-11	-0.370304056	0.45536793	0.834058619	1.654451487	2.85E-09	9.92E-08	1.7798302	1.54E-06	3.02E-05	4.047340047	7.14E-33	1.20E-30
FBgn0037543	286	380	309	323	292	442	278	310	12.55007962	12.22963727	11.64893327	11.45119334	12.8457068	14.01207076	11.86256539	11.44216144	-0.13006248	0.089029973	0.261300366	-0.015958982	0.834069209	0.917512992	-0.077131808	0.527840892	0.876209291	-0.193854452	0.116812951	0.377175332	0.039137659	0.744533057	0.902829729	-0.092597883	0.436782575	0.723174665
FBgn0053689	1	1	0	1	0	0	0	1	0.107081649	0.078535241	0	0.08651329	0	0	0	0.090070169	0.01285441	0.976982867	NA	-0.220141582	0.452834216	NA	-0.15424408	0.684665983	NA	0.132189051	0.566765824	NA	-0.242514823	0.283322261	NA	-0.003775536	0.987947645	NA
FBgn0016123	76001	137561	113681	99497	84189	106483	94400	100253	1803.053881	2393.504533	2316.991891	1907.072315	2002.347524	1825.026947	2177.783828	2000.565178	0.08868678	0.405702023	0.668651507	-0.155816872	0.141412763	0.318235785	0.024688064	0.89860433	0.980538528	0.138281498	0.098210916	0.335099153	-0.204997589	0.250160475	0.554214773	-0.116557763	0.256715225	0.554719774
FBgn0263231	2610	3957	3418	3475	2647	3967	3030	3474	33.58021163	37.33864068	37.78002231	36.12147758	34.14220522	36.87268188	37.90870299	37.59574237	0.096773266	0.066894388	0.216097808	-0.06852575	0.193731827	0.392068784	0.079052104	0.430991885	0.821369539	0.099763791	0.130549081	0.402878091	-0.078286714	0.45230917	0.732389567	-0.074222185	0.098359891	0.311180339
FBgn0032732	213	281	246	206	211	330	198	211	22.11301339	21.39558557	21.94070927	17.278392	21.96066497	24.75037993	19.98880777	18.42539089	-0.194723782	0.052452965	0.181502303	-0.040694875	0.683310576	0.826927393	-0.128154456	0.443729698	0.828723402	-0.27052682	0.074610567	0.278292485	0.027013666	0.848893818	0.945924831	-0.128059937	0.451904587	0.733776669
FBgn0037185	60	67	93	76	43	66	66	67	1.706390192	1.397498757	2.272256083	1.746258226	1.225999399	1.356034179	1.825258616	1.602757537	0.40345404	0.014340375	0.070067516	-0.308771451	0.056704093	0.168331316	0.37028309	0.165021253	0.546430411	0.389972739	0.131392927	0.40452226	-0.296029467	0.252784898	0.556994314	-0.310496967	0.206581535	0.492816912
FBgn0030795	31	26	19	19	9	13	15	21	0.723021159	0.444746146	0.380706371	0.358022805	0.210439145	0.219044458	0.340199717	0.411978486	0.017734329	0.959768508	0.985875589	-0.617216525	0.058043236	0.171621476	-0.502334995	0.220522535	0.622585277	0.664640334	0.134236398	0.409313337	-1.03226238	0.007396868	0.048317291	-0.059445885	0.877133626	0.958652604
FBgn0038645	4	5	3	4	16	11	11	20	0.214388023	0.196544124	0.13813668	0.173208139	0.859716409	0.425924691	0.573306134	0.901646814	0.056313921	0.891854366	0.960145422	1.303889997	0.000488014	0.003990335	-0.186907345	0.720709581	NA	0.17753213	0.723098597	0.921742954	0.761991995	0.068115637	NA	1.28552829	0.007432701	0.050761805
FBgn0038640	231	289	247	289	232	383	273	360	4.928573778	4.522271754	4.527447945	4.981669387	4.962402338	5.90347408	5.664026869	6.460672285	0.11034243	0.301618275	0.565680791	0.192828769	0.069260911	0.195067408	0.035863114	0.826607909	0.968316918	0.16473478	0.336413566	0.683204929	0.124008904	0.431712859	0.716389354	0.235910086	0.179751637	0.454071019
FBgn0050394	1008	1274	1127	1095	1028	1418	1056	1206	16.8532144	15.6221633	16.18800612	14.79122385	17.23098221	17.12766063	17.16878284	16.96037501	-0.012415694	0.772691435	0.9053095	0.027558546	0.520970676	0.715409948	-0.044545191	0.57166052	0.892684243	0.003592506	0.955889604	0.988107134	0.003225845	0.964336718	0.987923791	0.035237943	0.590491017	0.830085248
FBgn0040754	576	724	671	776	527	808	569	650	69.55294833	64.11817591	69.60858591	75.70465053	63.79672455	70.48618838	66.81265083	66.01951762	0.078642224	0.309720339	0.575201464	-0.143861068	0.06223693	0.179779456	0.144943741	0.272274129	0.683922788	-0.00625871	0.950590304	0.986082785	-0.067116042	0.523761816	0.783355028	-0.234157594	0.065261398	0.238508624
FBgn0262967	4	0	8	2	2	5	10	4	0.19130317	0	0.328699764	0.077278725	0.095892994	0.172755461	0.465067029	0.160911875	0.686591014	0.194980253	0.437229075	0.242906568	0.557703684	NA	0.228195096	0.590934788	NA	0.608082046	0.279545845	0.62644067	0.073470427	0.807252293	NA	0.210652194	0.663364978	NA
FBgn0030836	1	1	26	3	3	4	2	4	0.054745923	0.040151458	1.222847676	0.132690801	0.164652278	0.158201785	0.106471937	0.184194944	0.929080899	0.083438013	0.250453769	-0.357237054	0.378502397	0.597937285	1.035160023	0.035808103	0.219238582	-0.059792963	0.915375869	0.978018578	0.426192716	0.250271601	NA	-0.699561969	0.132892737	NA
FBgn0036352	202	175	186	103	2	2	1	0	9.509442561	6.042146768	7.522528893	3.917497172	0.094390523	0.068019477	0.045778026	0	-0.384047999	0.295711163	0.55970553	-4.709682107	1.29E-39	3.98E-37	-0.361473529	0.341966126	0.751721626	-0.436356296	0.374576237	NA	-4.157749809	5.65E-29	1.04E-26	-4.097445971	7.01E-19	5.72E-17
FBgn0034030	9	18	16	10	5	14	7	6	0.261938187	0.384218564	0.400058517	0.235138685	0.145888486	0.294363493	0.198110605	0.14688366	-0.148171263	0.697148831	0.867082314	-0.603517166	0.082495411	0.221410312	-0.022697497	0.961698159	0.991564723	-0.244795478	0.647674182	0.890643341	-0.348011926	0.401330209	0.694060165	-0.6447641	0.169029757	0.437902662
FBgn0025839	1521	2081	1614	1676	1613	2517	1592	1951	96.26958676	96.60097401	87.76283708	85.70411697	102.3502639	115.0913578	97.98426351	103.8683164	-0.105632119	0.050393841	0.176076726	0.111726224	0.038173636	0.125147137	-0.130584529	0.053848343	0.285833567	-0.094288082	0.34711407	0.693759779	0.092723451	0.309358998	0.613126414	0.112951062	0.154658845	0.414481215
FBgn0028509	1725	2476	1895	2085	2276	2734	2116	2381	19.82661062	20.87178296	18.71181101	19.36124204	26.22565486	22.70165361	23.64985144	23.01890723	-0.056169514	0.389819892	0.654069864	0.191441337	0.003302392	0.0190541	-0.072755213	0.46857868	0.843796669	-0.053775079	0.607507187	0.872729853	0.180133439	0.120192269	0.362241991	0.184693263	0.032577822	0.151191168
FBgn0037275	11	16	20	10	14	26	23	19	0.26291877	0.280477754	0.410682438	0.193106407	0.335468423	0.448954014	0.534576813	0.381986871	0.174549264	0.580362955	0.799496486	0.416594469	0.161293499	0.347614762	0.109668477	0.817368372	0.965767356	0.180294648	0.665472797	0.898721494	0.324120047	0.393312885	0.68744337	0.362427625	0.417080618	0.706348387
FBgn0038234	124	207	172	147	167	237	163	165	8.628971876	10.56470185	10.28283922	8.264612198	11.65060679	11.91476055	11.03007203	9.658000906	-0.103776656	0.384975613	0.649377034	0.135926513	0.251238365	0.462768206	-0.036788416	0.868089188	0.976154162	-0.175348225	0.276196337	0.62222939	0.196184572	0.298974492	0.602170364	0.051765505	0.780032492	0.92549968
FBgn0051419	5	5	7	8	7	9	6	12	0.329960894	0.241998126	0.396860374	0.426530637	0.463111124	0.429076354	0.385032238	0.666100321	0.341367355	0.397057395	0.661252872	0.307830774	0.395501667	0.611420706	0.345377647	0.498443471	NA	0.185930477	0.719671507	0.921168961	0.293837566	0.481649467	NA	0.163642165	0.731357677	NA
FBgn0262854	6	11	4	3	2	4	3	3	0.449366098	0.604214677	0.257369024	0.181525685	0.150166741	0.21642561	0.218486035	0.188988874	-0.513521917	0.279497423	0.542069074	-0.609390449	0.130771454	NA	-0.718705312	0.164240658	NA	0.067769899	0.904094797	0.975741279	-0.705553977	0.09000383	NA	-0.095159516	0.846829421	NA
FBgn0028500	1171	1562	1805	1805	1316	1633	1277	1541	12.29187737	12.02518828	16.27742714	15.30757186	13.84879283	12.38360563	13.03483676	13.60598199	0.224437024	0.011002633	0.057116273	-0.152079971	0.083503095	0.223049325	0.397705775	1.01E-10	6.51E-09	0.037393525	0.704199811	0.915984065	0.027103911	0.776078359	0.915067625	-0.347902864	1.61E-07	4.55E-06
FBgn0250851	1752	2294	1878	1938	1658	2252	1768	1955	12.43933307	11.94554421	11.45528274	11.11692164	11.8016363	11.55130326	12.20671012	11.67550531	-0.014434776	0.745925009	0.894090775	-0.075639403	0.0891625	0.233160459	-0.087889139	0.159074349	0.535557137	0.045309582	0.436041678	0.76891278	-0.142001644	0.011659439	0.070411177	-0.024920087	0.682280497	0.881384344
FBgn0038221	23	28	22	24	29	32	24	32	0.637435034	0.569135474	0.523815088	0.537386945	0.805750895	0.640704355	0.64680402	0.745974532	-0.072498567	0.76214385	0.90053817	0.217700057	0.347310128	0.568886747	-0.133820957	0.715298235	0.938314895	-0.022832631	0.94865265	0.985397578	0.141130104	0.669477976	0.867398608	0.24788605	0.475234936	0.752567883
FBgn0053238	0	0	1	0	1	5	1	4	0	0	0.072173386	0	0.084221807	0.303458606	0.081692695	0.282654412	0.088282107	0.866552013	NA	0.74500619	0.046113819	NA	0.100442358	0.596271392	NA	-0.03535576	0.9479311	NA	0.425712817	0.13719578	NA	0.408648298	0.303803759	NA
FBgn0000256	396	446	453	386	562	718	546	699	4.45820295	3.682553282	4.381371523	3.510910273	6.343014004	5.839675271	5.977377265	6.619234299	0.031262924	0.738394184	0.889334857	0.541513097	6.30E-09	1.54E-07	-0.021871304	0.899205661	0.980538528	0.06440487	0.586377334	0.863751762	0.490469395	0.00053405	0.005515121	0.561484652	0.000162138	0.002207446
FBgn0028858	1	1	3	2	2	2	2	4	0.039290728	0.028816392	0.101264812	0.063487445	0.078779782	0.056770102	0.07641409	0.132195294	0.552777623	0.29456379	0.558291823	0.23646898	0.569006744	NA	0.394467344	0.416254332	NA	0.289632079	0.603619429	NA	0.18657697	0.583507102	NA	0.104071821	0.829950399	NA
FBgn0263289	3959	6082	4829	4933	4317	6098	4574	4534	21.42589425	24.14067463	22.45214771	21.56911607	23.42233615	23.84187902	24.07149098	20.63958213	-0.041384122	0.531433399	0.76695363	-0.048037905	0.466441548	0.672676881	-0.028804705	0.786612297	0.958682338	-0.067761452	0.490645768	0.810448716	-0.028562324	0.775423112	0.91481554	-0.083256115	0.42475384	0.712534277
FBgn0037911	2161	2511	1934	2564	2702	3115	2832	3574	56.05862988	47.77315861	43.10140348	53.73701146	70.26964548	58.37748322	71.43883059	77.9844816	0.08649428	0.495234604	0.741846773	0.372064472	0.003062962	0.017951241	-0.068086161	0.725207395	0.9419319	0.226801101	0.093734564	0.325543547	0.223352069	0.126709646	0.373357316	0.494230723	0.009921457	0.064016169
FBgn0032087	1901	1897	3372	2946	3693	4798	4868	2379	150.7751183	110.3479891	229.7641977	188.7765654	293.6442994	274.9206798	375.4494791	158.7113304	0.288844276	0.265199861	0.525582476	0.585084231	0.018759285	0.074087217	0.67780463	0.000428175	0.007028931	-0.07106529	0.84772071	0.96207586	0.999909265	5.82E-09	1.69E-07	0.200718256	0.599935328	0.836724529
FBgn0085228	4	2	7	2	0	0	1	1	0.294397386	0.107957666	0.442607968	0.118924608	0	0	0.071569393	0.061907018	0.460740253	0.390820264	0.655167185	-0.946034406	0.018433929	NA	0.198158549	0.697028584	NA	0.430044852	0.265957747	NA	-0.53333186	0.084976722	NA	-0.634649057	0.169867589	NA
FBgn0037578	220	250	208	261	240	277	200	267	6.05449796	5.045973863	4.917745181	5.803149254	6.621576544	5.507250487	5.352280032	6.180628597	-0.026922064	0.831020853	0.931891224	0.030623753	0.806458861	0.90187864	-0.017879349	0.932532048	0.985648345	-0.051064879	0.784767848	0.941927762	0.045988283	0.805622715	0.928522273	-0.002914418	0.988975668	0.994890134
FBgn0031220	74	98	76	68	134	113	75	85	0.943055897	0.915970154	0.832082787	0.700135993	1.712005752	1.040360281	0.92943785	0.911151449	-0.391336857	0.04461968	0.161851149	0.313954912	0.099307833	0.250753964	-0.245912844	0.287723537	0.699867221	-0.508489675	0.118463772	0.380329368	0.402979749	0.187692824	0.471721419	0.153298677	0.491020505	0.766399522
FBgn0030678	375	491	589	562	438	538	675	759	13.10138845	12.58105553	17.67862895	15.86317619	15.34104246	13.57900461	22.93206712	22.30456516	0.541842932	3.36E-11	1.87E-09	0.220141326	0.006798835	0.033880966	0.40296526	7.99E-05	0.001648738	0.656424532	2.35E-09	8.32E-08	0.086063389	0.483237046	0.752866844	0.324822471	0.000133434	0.001887932
FBgn0052006	22	14	26	31	20	26	16	21	0.667289086	0.311436069	0.677504087	0.759662716	0.608157466	0.56972371	0.471915997	0.535767746	0.202087308	0.519043469	0.758937001	-0.171392298	0.561154594	0.747201193	0.459369554	0.305953219	0.717987615	-0.175991748	0.651278295	0.892330262	0.141146732	0.721075006	0.891420041	-0.518100715	0.153139463	0.411943973
FBgn0029949	1	4	9	6	4	7	13	13	0.034582225	0.10145243	0.267388468	0.167637803	0.138678019	0.174884201	0.437169305	0.378148354	1.169821722	0.005819949	0.035157873	0.641010049	0.085574401	0.226947975	0.776397378	0.137510727	NA	0.98639697	0.049907485	0.210989545	0.371440595	0.35214587	NA	0.561427844	0.216581109	0.507069429
FBgn0035831	165	239	234	213	200	276	197	201	9.962010828	10.58304147	12.13741364	10.38987794	12.10564033	12.03848267	11.56598613	10.20763311	0.011200596	0.914651223	0.969819226	0.00538388	0.958652955	0.980274723	0.145041568	0.36085545	0.769178319	-0.136288768	0.358669723	0.702796705	0.143167953	0.3220299	0.625101163	-0.150643715	0.333393717	0.631064239
FBgn0030982	0	0	0	1	0	0	2	0	0	0	0	0.060508562	0	0	0.145657357	0	0.357350712	0.294392096	NA	0.073914746	0.730313586	NA	0.10068611	0.595797713	NA	0.208041426	0.462287748	NA	NA	NA	NA	0.076486983	0.766970796	NA
FBgn0003510	36	31	35	41	17	27	27	27	0.991270119	0.626038064	0.827951293	0.912097253	0.469281184	0.537097193	0.722947323	0.625344317	0.266605339	0.275919637	0.537906103	-0.537821025	0.023099563	0.086714718	0.127288255	0.7302127	0.944210981	0.371382659	0.314542995	0.662401723	-0.561632919	0.11612955	0.355157719	-0.422218409	0.191428708	0.470446066
FBgn0036695	433	587	517	550	440	624	423	480	14.2596717	14.17781363	14.62713951	14.6336309	14.5267684	14.84587586	13.54613419	13.29623851	-0.018638695	0.779377646	0.908899649	-0.122111053	0.065785987	0.187458127	0.063046438	0.546270444	0.883023577	-0.117400772	0.22080569	0.551556268	-0.033014218	0.727059943	0.89459274	-0.228653625	0.023754146	0.12115773
FBgn0013997	434	665	516	513	437	590	391	501	4.487414727	5.042868648	4.583565175	4.285402526	4.529837492	4.407152672	3.931303857	4.357226481	-0.082353919	0.263894994	0.52423852	-0.180429393	0.014075831	0.05960051	-0.085199789	0.504381281	0.865462036	-0.091381405	0.430025049	0.764555807	-0.174208788	0.162799996	0.436713897	-0.197324127	0.088317738	0.290210645
FBgn0033048	5609	7478	5858	6253	6781	9818	7205	9517	137.474185	134.4221093	123.3480565	123.8203192	166.6188619	173.8434555	171.7208678	196.2012239	0.013458788	0.858571838	0.945531605	0.361559702	1.56E-06	2.52E-05	-0.11370513	0.081902821	0.371565205	0.124482759	0.223063103	0.554615563	0.244327498	2.16E-08	5.69E-07	0.461508257	7.87E-05	0.00121939
FBgn0010762	626	870	654	715	649	989	749	754	6.257298329	6.377952968	5.616134584	5.774127199	6.50357167	7.141812174	7.280273947	6.339424052	-0.052525645	0.477993354	0.729253723	0.097184401	0.187859265	0.383524508	-0.125852376	0.230533251	0.635561878	0.006505346	0.956724551	0.988107134	0.031615113	0.744633312	0.902829729	0.146511425	0.246616494	0.544357624
FBgn0010247	426	466	389	381	517	676	441	488	6.992032512	5.609566337	5.485177318	5.052270473	8.507052024	8.015675744	7.038592219	6.737202346	-0.229619161	0.004126243	0.026441251	0.305098191	0.000131085	0.00132788	-0.225924916	0.158381157	0.534485336	-0.245619245	0.013561264	0.079163042	0.30495861	0.041518581	0.181533368	0.278320448	0.005737932	0.041290993
FBgn0030789	98	120	123	103	94	148	104	127	3.039246357	2.729421491	3.277118689	2.580743431	2.92255295	3.315897895	3.136364605	3.312908791	0.056980263	0.654046189	0.84531495	0.050102926	0.690817968	0.831322054	0.041838734	0.847276902	0.973043835	0.054538996	0.780846918	0.941059863	0.040504074	0.837423896	0.941957101	0.037840431	0.852691713	0.951263147
FBgn0050159	960	1377	1019	1110	886	1269	964	1092	31.31215107	32.94011738	28.55374553	29.25044154	28.97144108	29.90218315	30.57539527	29.95920179	-0.032773849	0.609334867	0.817479179	-0.115746133	0.07044352	0.197599743	-0.129321787	0.207479539	0.607905166	0.051242294	0.463928562	0.792954486	-0.205879944	0.012515113	0.074201085	-0.040323612	0.651561196	0.866654893
FBgn0263106	2882	4121	4085	4656	3984	5008	4199	4745	68.11968607	71.43825004	82.95029835	88.9118015	94.40450009	85.51505634	96.51124358	94.33672765	0.2170829	0.004124416	0.026441251	0.170529828	0.023769698	0.08851534	0.320695976	0.004113079	0.045534408	0.098208854	0.208057152	0.532739234	0.281428823	0.002340928	0.01900592	0.042312977	0.681343352	0.881384344
FBgn0033265	150	187	159	186	210	293	192	232	3.664128151	3.350198452	3.336750621	3.670794873	5.142726115	5.170667608	4.560726193	4.766870015	-0.049387049	0.621073086	0.825561716	0.396637974	6.82E-05	0.000752494	0.026133068	0.887768004	0.979218189	-0.128681371	0.349096554	0.694962748	0.465080863	0.00141284	0.012523076	0.295646544	0.083313438	0.279578552
FBgn0052302	5	3	6	3	2	14	6	1	0.236691133	0.104155635	0.244011595	0.114736346	0.094915401	0.478783995	0.276195507	0.03981786	-0.25905009	0.620100985	0.824903138	0.130854306	0.753046396	0.871008997	0.055509457	0.915299002	NA	-0.319865389	0.554363435	0.844516969	0.219513457	0.567894329	NA	-0.100947089	0.829182596	NA
FBgn0025615	575	807	677	660	726	1115	784	888	24.80559054	25.53317326	25.09098003	23.00347452	31.39880012	34.75011113	32.88903752	32.22260302	-0.022617774	0.686090137	0.86120384	0.330556718	3.43E-09	8.76E-08	-0.04648501	0.614112182	0.90783733	-0.012982996	0.89003352	0.974540044	0.309794237	0.00233432	0.018984199	0.330389631	2.00E-05	0.000360955
FBgn0040828	1	1	3	1	0	0	1	0	0.09619199	0.070548606	0.247917619	0.077715328	0	0	0.093538905	0	0.456607834	0.369811056	NA	-0.522035354	0.139875517	NA	0.258383383	0.577572043	NA	0.140606136	0.553709567	NA	-0.242514823	0.283322261	NA	-0.335759646	0.388513305	NA
FBgn0083946	3	4	8	1	1	1	10	9	0.053597006	0.052411766	0.12278816	0.014434012	0.017910759	0.012906809	0.173729132	0.135247022	0.969013318	0.066349262	0.215056625	0.072552871	0.861262601	NA	0.124845336	0.802276944	NA	1.655933041	0.003076763	0.024718402	-0.475585602	0.201342156	NA	0.437362765	0.367565333	NA
FBgn0034345	2675	3607	2822	3236	2719	3630	2683	2991	61.07890331	60.40364105	55.35689009	59.69579412	62.24025416	59.87888073	59.57190559	57.44467629	-0.043686004	0.40254502	0.665653433	-0.070159012	0.178151193	0.371109498	-0.052936242	0.620528041	0.910892707	-0.047916608	0.377928207	0.718701556	-0.073607442	0.173505896	0.451050622	-0.083204956	0.444365375	0.729468081
FBgn0031045	9	6	15	13	5	9	18	14	0.512487757	0.250577324	0.733802986	0.598070132	0.285433994	0.370239797	0.996705526	0.670555841	0.958140552	0.009109043	0.049670212	0.039317384	0.906285481	0.954556802	0.582492569	0.232089046	0.637833155	0.987676041	0.044329395	0.1941254	-0.125546453	0.763758766	NA	0.161955442	0.700536278	0.889899212
FBgn0029067	640	822	666	633	540	861	578	710	10.74265058	10.11935484	9.604017334	8.58426197	9.086987725	10.44081095	9.43436534	10.0243392	-0.078180827	0.300191174	0.564053838	-0.079702568	0.289266645	0.509112506	-0.174206538	0.059139409	0.305242253	0.005646693	0.963376463	0.989812813	-0.167627359	0.142973669	0.402445928	-0.00477891	0.960610187	0.98706976
FBgn0020639	1	0	0	0	0	0	0	1	0.098416082	0	0	0	0	0	0	0.082781254	-0.011631916	0.962364926	NA	-0.007490316	0.96053144	NA	-0.108868394	0.579466103	NA	0.132189051	0.566765824	NA	-0.0755508	0.566121647	NA	0.093120175	0.590052644	NA
FBgn0034904	4	2	11	5	1	2	15	22	0.332755351	0.122023811	0.786149192	0.336049179	0.083398793	0.120197285	1.213415929	1.539407745	1.728224889	0.000422643	0.004136433	0.337276536	0.408044771	0.620693308	0.634621138	0.224449012	NA	2.25120525	2.47E-05	0.000398461	-0.290537563	0.425415983	NA	0.816112506	0.077593093	0.266703938
FBgn0036791	2	0	1	1	0	0	0	0	0.072605468	0	0.031187931	0.029329665	0	0	0	0	-0.019592953	0.963665914	NA	-0.408409661	0.145159527	NA	-0.02430409	0.949763036	NA	NA	NA	NA	-0.11033655	0.483544703	NA	-0.339429054	0.276125587	NA
FBgn0051467	40	61	40	51	38	79	32	51	1.206090825	1.348960984	1.036161005	1.24239008	1.148678056	1.720864669	0.938260377	1.293469307	-0.233313531	0.293267136	0.557096557	-0.003950097	0.98537134	0.9927594	-0.130294732	0.671337429	0.926839102	-0.312194749	0.390968513	0.731792273	0.078872046	0.798783137	0.92652095	-0.116196794	0.728490174	0.901537846
FBgn0013750	2852	3833	2563	2843	2654	3838	2415	2823	75.12857308	74.05322386	58.00313343	60.50625254	70.08922266	73.03990408	61.86230957	62.55073635	-0.241110063	2.44E-06	4.86E-05	-0.080481501	0.115109969	0.277219036	-0.305633606	0.000601145	0.00931285	-0.189480024	0.000491912	0.005412404	-0.138489451	0.005807647	0.040139395	-0.036927548	0.68634114	0.882140517
FBgn0033124	194	321	1199	272	208	272	242	195	9.667435714	11.73178585	51.33055691	10.95081	10.39124545	9.792150314	11.72676722	8.173538327	0.691567337	0.081479163	0.246367042	-0.723798091	0.043213137	0.137426894	1.017172274	0.039068266	0.230265326	-0.010178124	0.96535827	0.989948123	-0.164788964	0.359347717	0.660428319	-1.042550396	0.030747166	0.146211579
FBgn0030091	338	532	461	439	347	459	389	442	4.046014974	4.670592196	4.740879763	4.24563918	4.164232467	3.969383641	4.528076572	4.450399355	0.113054968	0.152472764	0.37496585	-0.137840731	0.079988206	0.216209699	0.058385567	0.688444181	0.932349493	0.156544579	0.140606801	0.421074197	-0.180841622	0.208550972	0.500545633	-0.104158831	0.301163497	0.600260299
FBgn0030645	56	105	71	81	70	142	79	83	4.109719828	5.651490727	4.476409075	4.802606279	5.15011509	7.528563843	5.637734967	5.123517339	-0.140829054	0.455757391	0.71160567	0.198822113	0.282252803	0.501029048	-0.054900563	0.851207202	0.973495143	-0.218413811	0.445094361	0.776619075	0.246155044	0.424483663	0.711878602	0.097693478	0.667276343	0.874206421
FBgn0004885	103	105	120	75	131	173	75	98	0.98007237	0.732756622	0.980955705	0.576567238	1.249645767	1.189232115	0.693961793	0.784355464	-0.391955385	0.062774541	0.20689051	0.142624193	0.4868025	0.689435972	-0.106023506	0.752678857	0.951147302	-0.680835809	0.000553562	0.005963374	0.407424588	0.061966684	0.236686056	-0.147209461	0.646368076	0.863803268
FBgn0025740	2060	2618	2023	2021	1924	2668	2168	2293	14.9249035	13.91116446	12.59178861	11.82982722	13.9747512	13.9646399	15.27414696	13.97379267	-0.061599243	0.405056927	0.668013835	0.022416888	0.761152731	0.875442098	-0.215575775	0.000692713	0.010652495	0.077612049	0.264909064	0.607307489	-0.123423319	0.033402092	0.157778805	0.153283348	0.030872609	0.146462795
FBgn0022943	205	275	259	306	215	328	256	289	17.4516317	17.16976706	18.94214567	21.04608796	18.34912433	20.17230966	21.19217438	20.69407172	0.186226508	0.042447532	0.156135684	0.024978648	0.784428013	0.889352751	0.227460648	0.167929341	0.550309344	0.126979893	0.340540873	0.687834943	0.075582748	0.582375298	0.820559345	-0.041266556	0.793209659	0.93011919
FBgn0038165	9	12	16	13	16	20	16	19	0.093207931	0.09114674	0.142356589	0.108773096	0.166121196	0.149637334	0.161132713	0.165512154	0.227267868	0.454128702	0.710379357	0.414369462	0.149801087	0.330445317	0.348045771	0.440746378	0.827002489	0.058428547	0.886095662	0.974402743	0.477195249	0.21566118	0.51018518	0.222305529	0.578985734	0.824363483
FBgn0030563	1	2	2	1	2	1	5	0	0.056315266	0.082604873	0.096761673	0.045498169	0.112914793	0.040684197	0.273810136	0	0.219133961	0.681850597	0.858950857	0.148572618	0.704590324	NA	0.004709195	0.99202749	NA	0.170432933	0.707924142	NA	-0.002910799	0.993068429	NA	0.129395397	0.720803257	NA
FBgn0031409	5	5	5	8	2	7	7	5	0.334279754	0.245165641	0.287182059	0.432113499	0.134049368	0.338094195	0.455083915	0.281174546	0.368479496	0.410842208	0.672260824	-0.120067634	0.757906313	0.874356102	0.20718415	0.688589067	NA	0.334955937	0.548868127	0.840755856	-0.125486658	0.758428197	NA	-0.054608498	0.911095289	NA
FBgn0030733	2613	3344	2735	2742	2823	3684	2660	3077	255.1944054	239.523175	229.475487	216.3550151	276.3995446	259.9267434	252.6194305	252.7697884	-0.091192339	0.0147205	0.071366309	0.063849615	0.087401237	0.230065141	-0.126565077	0.027443696	0.18272892	-0.071226604	0.251127105	0.591094798	0.036307297	0.596119198	0.824947143	0.075943355	0.098459688	0.311401845
FBgn0037731	131	178	154	129	219	309	233	260	5.297870928	5.279582876	5.350545095	4.21490281	8.879098998	9.027929557	9.163035611	8.844419937	-0.03563654	0.717819128	0.878910624	0.741034774	7.34E-14	3.21E-12	-0.123671353	0.520952937	0.872766869	0.019244274	0.881658314	0.973281145	0.657687424	5.69E-06	9.90E-05	0.787694353	2.24E-06	5.08E-05
FBgn0261506	0	4	3	0	0	3	3	2	0	0.297903061	0.261718202	0	0	0.220082901	0.296237527	0.170828909	0.139476898	0.785070101	0.911556039	0.044656327	0.90034006	NA	-0.022349038	0.940160141	NA	0.282253433	0.578796838	NA	-0.033607957	0.868869159	NA	0.161733861	0.689913552	NA
FBgn0051104	145	88	166	88	85	147	75	81	5.359118836	2.385380084	5.270850563	2.627700322	3.149481173	3.925024072	2.695504271	2.518119484	-0.16139007	0.584134654	0.801342056	-0.375728194	0.178970169	0.372019199	0.0343995	0.939099158	0.987003351	-0.417344326	0.074591027	0.278292485	-0.14511882	0.693336339	0.879172043	-0.575015385	0.11853458	0.349520784
FBgn0024234	199	307	293	265	206	366	288	293	6.028773036	6.821246831	7.62589302	6.486187647	6.256591265	8.010443249	8.484411451	7.466368276	0.16173873	0.150154911	0.371303443	0.079336704	0.47703961	0.680883385	0.145309982	0.373841848	0.775955579	0.16193932	0.401525936	0.741249781	0.06692731	0.737631149	0.899255763	0.070112794	0.628193843	0.8526011
FBgn0051249	152	189	156	169	144	248	159	194	6.601911443	6.020567672	5.8210045	5.930353584	6.270227584	7.781752107	6.715472988	7.087511322	-0.040388392	0.715934342	0.877657859	0.114265461	0.299849346	0.521312511	-0.073904813	0.66528057	0.924018921	-0.018144143	0.924321577	0.980327409	0.079463835	0.675611714	0.869034594	0.123488397	0.444953348	0.729468081
FBgn0262362	2	12	16	4	2	2	2	0	0.167468677	0.736943802	1.150988027	0.270602224	0.16789134	0.120985464	0.162849701	0	0.16302906	0.758717808	0.900372673	-1.018134707	0.01382626	0.058901556	0.242198799	0.635856292	0.914423884	-0.213828588	0.663526807	NA	-0.488843877	0.197383128	NA	-0.754903026	0.089203416	NA
FBgn0037369	234	305	281	280	264	370	295	361	7.484182507	7.154476855	7.72115129	7.235262968	8.465003552	8.549285901	9.174954175	9.711842781	0.119035523	0.126511278	0.333356501	0.193729036	0.012653313	0.055003866	0.053140236	0.680675837	0.92993374	0.162930132	0.177156193	0.483914769	0.135446263	0.267387759	0.571696496	0.229850575	0.059945499	0.224334336
FBgn0003450	24	44	44	59	29	52	36	37	0.854861028	1.149440473	1.346431252	1.697868556	1.035564086	1.338095854	1.246924486	1.108541434	0.296954123	0.218162431	0.468231958	-0.151588282	0.514942494	0.710786341	0.536439767	0.128932101	0.479290074	-0.01207743	0.970313591	0.991736426	0.12834368	0.69628709	0.880988682	-0.429617998	0.171228923	0.440668668
FBgn0024846	1352	2015	1650	1772	1482	2104	1491	1840	37.92278065	41.45224578	39.76075815	40.15641898	41.67411557	42.63525085	40.66815795	43.41174414	0.027079051	0.631155772	0.831123322	-0.005759458	0.918517844	0.960186477	0.030884917	0.773257259	0.955565576	0.009574039	0.897913278	0.975653037	0.00457334	0.960056892	0.987242095	-0.032312695	0.729429681	0.902059934
FBgn0023529	1763	2503	3002	2611	2597	3145	3303	3891	26.77681224	27.88155184	39.17098378	32.03916652	39.54332792	34.50855827	48.78300065	49.70885057	0.418154853	1.27E-09	5.15E-08	0.366919026	9.19E-08	1.89E-06	0.394533612	0.000434378	0.007086672	0.422270111	2.27E-05	0.000369709	0.350099066	0.001421705	0.012567411	0.362632694	0.000377161	0.004639522
FBgn0262820	190	200	130	158	162	226	147	146	9.55197817	7.374273614	5.614748435	6.41748089	8.164873124	8.208196866	7.186384182	6.173884568	-0.357350727	0.00608102	0.036489028	-0.035209099	0.784616839	0.889352751	-0.435110584	0.06394627	0.319181933	-0.277735592	0.099862913	0.338590993	-0.112881945	0.554218345	0.803657775	0.036817507	0.861040439	0.954176237
FBgn0264357	5481	7605	6412	6918	5680	7812	5805	6761	44.49431411	45.27864943	44.71831781	45.37253547	46.22615335	45.81488001	45.82477213	46.16592902	0.027410911	0.438874048	0.697031985	-0.052413697	0.138537989	0.313410587	0.028061251	0.713554115	0.938314895	0.01264708	0.740458583	0.929181118	-0.044973051	0.34297516	0.646032538	-0.076257661	0.29066423	0.590362313
FBgn0003261	11442	17700	11452	12488	11418	16174	9666	12216	133.9830039	152.0094421	115.2063285	118.1431195	134.0394112	136.8247963	110.0646694	120.3213567	-0.237407817	0.0003606	0.003628263	-0.133331809	0.044576656	0.140600521	-0.267292617	0.026350235	0.17800026	-0.219045464	0.004197096	0.031759633	-0.1574645	0.1214748	0.364312407	-0.12367082	0.226711833	0.520759869
FBgn0004197	48	18	31	13	31	40	25	20	0.420466717	0.115641156	0.233291712	0.0920029	0.272236772	0.253133709	0.212953004	0.147362273	-0.50696583	0.201229086	0.444965682	-0.008251959	0.981596731	0.991557775	-0.388655588	0.45441827	0.833396868	-0.472947458	0.195900357	0.515298386	-0.047553986	0.909105601	0.970010624	0.038599988	0.93361912	0.977607592
FBgn0013725	1	2	3	4	1	4	4	3	0.027774849	0.040740957	0.071584696	0.089759302	0.027844948	0.080262243	0.108035147	0.070087228	0.584780193	0.255816306	0.514214545	0.131979102	0.750810008	NA	0.463840637	0.362048291	NA	0.298953702	0.593273704	0.867254208	0.134838872	0.699625563	NA	0.008596237	0.986102095	NA
FBgn0031298	1114	1420	1176	1292	1128	1536	1115	1368	27.40887877	25.62382473	24.85768218	25.68244517	27.82337982	27.30215321	26.6768362	28.31118878	-0.008801169	0.869207329	0.950574772	0.004424817	0.933912283	0.968292618	-0.04382059	0.651950342	0.919464584	0.011166872	0.884355056	0.974307058	-0.022962084	0.740038929	0.900225498	0.015077103	0.884248024	0.960487563
FBgn0083976	417	557	425	479	373	523	372	436	12.31185183	12.06124257	10.78011727	11.42590517	11.04055391	11.15548916	10.68030465	10.82778799	-0.064532076	0.349066124	0.616752459	-0.175210089	0.010799802	0.049043239	-0.108180097	0.385194437	0.785334029	-0.031999167	0.754983324	0.933098914	-0.211835569	0.031388212	0.150331892	-0.150929251	0.231087211	0.526412115
FBgn0030974	782	1164	907	989	829	1204	901	1096	9.631770944	10.51482151	9.597406949	9.84154905	10.23643255	10.71335471	10.79139426	11.35470554	0.038201195	0.567266473	0.79099357	0.035959815	0.589265555	0.765668561	-0.02995241	0.799088187	0.961707877	0.092169739	0.263343214	0.605411781	-0.0256431	0.798635631	0.92652095	0.081048322	0.420723636	0.709137576
FBgn0037290	86	73	63	87	82	66	95	80	3.936114151	2.450426189	2.477176853	3.217038535	3.762511116	2.182291564	4.228109388	3.079818688	0.097915729	0.707142333	0.873967184	0.036399557	0.884309999	0.946076934	-0.108712903	0.758615308	0.952334892	0.278031219	0.450230347	0.779962425	-0.137081777	0.701601254	0.88324647	0.215564354	0.489096174	0.764194501
FBgn0260794	3112	4166	3773	3642	2941	4161	3383	3822	14.67589043	14.4089943	15.28617784	13.87626518	13.90447522	14.17627707	15.5138735	15.16077786	0.089248622	0.015978922	0.07574408	-0.072344681	0.050630122	0.155101002	0.024678413	0.626605639	0.912547801	0.139307727	0.001507399	0.013708889	-0.130008816	0.002835211	0.02231357	-0.031367361	0.483119173	0.758710435
FBgn0004635	35	76	67	50	62	86	70	78	0.595909375	0.949019852	0.980018347	0.687780652	1.058275078	1.057816238	1.158947036	1.117050238	0.112573045	0.560437384	0.785764651	0.337441163	0.074733919	0.206723064	0.095071314	0.796868839	0.961456866	0.112402817	0.621765445	0.879017004	0.297307936	0.338692187	0.642179339	0.322368042	0.22630899	0.520063032
FBgn0039490	6	13	6	4	6	4	5	6	0.117826866	0.187234537	0.101225879	0.063463036	0.118124241	0.056748276	0.095480889	0.099108352	-0.299161139	0.500859071	0.745819934	-0.29798713	0.442075994	0.651469184	-0.538160072	0.293095676	0.704575053	0.123303919	0.823298942	0.955592988	-0.442264057	0.289151168	NA	0.082309085	0.866844072	NA
FBgn0015270	22	17	17	16	21	39	13	21	0.563265575	0.319219183	0.373926875	0.330962118	0.539019564	0.721364457	0.323658678	0.45224706	-0.44399236	0.139560305	0.354051159	0.250037541	0.37834802	0.597824298	-0.215765855	0.624725238	0.911886071	-0.580737564	0.156267666	0.449459184	0.332955707	0.377882375	0.677914484	0.03475195	0.931834991	0.976907718
FBgn0029756	217	280	260	285	191	325	247	269	4.235351309	4.008088188	4.359636538	4.494095971	3.737298431	4.582607602	4.687918303	4.416191676	0.136181228	0.151757004	0.373865135	-0.052319022	0.57984271	0.758678177	0.12615308	0.377965245	0.779248831	0.132481966	0.435742154	0.768613356	-0.056984764	0.735603702	0.897793462	-0.066811089	0.624494823	0.850666736
FBgn0036411	27	49	45	22	52	58	33	42	0.590622935	0.786125991	0.845680443	0.388809619	1.140366873	0.916587946	0.701962414	0.772790479	-0.290986666	0.265605278	0.525782112	0.304241431	0.225139107	0.433123398	-0.1234004	0.778355915	0.957560918	-0.418585159	0.166716626	0.466712029	0.399334809	0.194796444	0.481701048	0.131137248	0.751939212	0.912097031
FBgn0032085	157	42	129	40	63	42	31	16	6.435985224	1.262740785	4.543100314	1.324778143	2.589110828	1.243839318	1.235749534	0.551697858	-0.495974184	0.282974376	0.545473867	-0.903441211	0.022910483	0.08622356	-0.195753267	0.708015074	0.938314895	-0.796108258	0.11022612	0.36222394	-0.477091821	0.250901132	0.554973742	-1.015026986	0.038193458	0.168930116
FBgn0029133	693	869	738	643	784	1068	677	799	25.57587924	23.52158841	23.39919572	19.17238264	29.00735343	28.4752926	24.29625754	24.80333315	-0.190943399	0.001755212	0.013250687	0.134884763	0.026727372	0.096406978	-0.182925417	0.136445087	0.491918897	-0.211732497	0.006823903	0.046446441	0.147927089	0.075554257	0.270294539	0.103214116	0.369027673	0.66143838
FBgn0265991	2664	3827	3531	3487	3681	4611	3894	3886	18.34344153	19.3265615	20.88774452	19.39841845	25.41014378	22.93724884	26.07329523	22.50688152	0.075021743	0.248494975	0.506629808	0.22797386	0.000439242	0.003644991	0.116290477	0.102311385	0.423710952	0.019107114	0.866140712	0.967787099	0.27470066	0.004068679	0.030103293	0.162576561	0.103710272	0.322161202
FBgn0035000	4	2	0	2	2	7	4	2	0.238961153	0.087628795	0	0.096530618	0.119782125	0.302109901	0.232370333	0.100499347	-0.488645479	0.3555131	0.623837824	0.385108932	0.353065834	NA	-0.377493745	0.399431661	NA	-0.179742948	0.748871896	0.931079619	0.114448939	0.767402282	NA	0.359085118	0.392526573	NA
FBgn0263774	15	16	13	23	11	16	15	25	0.215943967	0.168934881	0.160783101	0.267513332	0.158758581	0.166406162	0.209987988	0.302730205	0.400952178	0.211503944	0.459522076	-0.04314202	0.88590089	0.94662769	0.148417938	0.744327626	0.947731638	0.549628249	0.21009339	0.535284169	-0.21476334	0.575940408	0.816738213	0.108396957	0.804926039	0.933692773
FBgn0020378	22	19	19	15	23	35	23	22	0.312316515	0.197822371	0.231725112	0.172040741	0.327336784	0.358954926	0.317507129	0.262700488	-0.238980311	0.37324092	0.638801503	0.363394652	0.15772522	0.342337592	-0.236674981	0.582119106	0.895719626	-0.210937622	0.561954226	0.849612562	0.284083708	0.425873027	0.712504053	0.34173082	0.372608869	0.665799693
FBgn0036433	46	87	59	73	70	86	68	36	2.088520476	2.89700797	2.301336617	2.67775934	3.186204535	2.820843301	3.002224704	1.374831062	-0.196029442	0.463721912	0.718243339	-0.046340684	0.856444815	0.930715095	0.011536882	0.970894981	0.992701391	-0.377765495	0.362590967	0.705550955	0.14926134	0.592154673	0.824370535	-0.234220732	0.574417272	0.821966196
FBgn0004567	7	12	11	9	3	10	6	10	0.15240649	0.191617954	0.205752602	0.158312682	0.065481916	0.157291417	0.127031096	0.183134999	0.212319297	0.59003864	0.805503478	-0.360377052	0.311864454	0.533516474	0.059399916	0.901310138	0.98118264	0.285397711	0.601373455	0.8713504	-0.333725313	0.42429443	NA	-0.215422704	0.642662245	0.861165761
FBgn0039107	197	238	156	104	339	591	305	308	6.780562969	6.007945937	4.612871491	2.892015681	11.69752363	14.69557599	10.20828396	8.916946748	-0.572125807	0.000242949	0.002641333	1.073118141	3.12E-12	1.11E-10	-0.700662943	0.009188804	0.083992417	-0.444563373	0.014925975	0.085198846	0.923029275	4.15E-07	8.95E-06	1.157604039	1.02E-05	0.000198684
FBgn0039007	0	3	2	2	0	4	4	4	0	0.089979127	0.070266483	0.066079806	0	0.118176354	0.159068563	0.137593181	0.48614302	0.364671488	0.631462414	0.288769334	0.478348363	NA	0.119268802	0.784431746	NA	0.418053939	0.432572824	0.766674838	0.01848513	0.927462889	NA	0.430440818	0.379836726	NA
FBgn0040096	55	99	55	66	83	136	70	66	4.590338323	6.059917787	3.943591536	4.450345397	6.94472102	8.200125876	5.681112923	4.633315467	-0.429100073	0.013995374	0.068647366	0.303104637	0.076846505	0.210478652	-0.298783611	0.316475612	0.728680612	-0.524753335	0.03179164	0.15357967	0.375448766	0.144948086	0.406697711	0.169006475	0.526532857	0.78985231
FBgn0016126	539	451	511	460	854	1020	716	680	8.140453319	4.995579773	6.630220247	5.612875814	12.93041314	11.12908864	10.5154103	8.638426988	-0.186978089	0.243590787	0.501202625	0.653985346	3.47E-05	0.000416654	-0.070489149	0.798324382	0.961707877	-0.310090503	0.050314692	0.212105692	0.714498021	0.005457751	0.038208173	0.527376346	0.000715131	0.007895891
FBgn0031720	2	1	2	3	0	0	11	8	0.106969521	0.039226503	0.091898259	0.12963405	0	0	0.572105493	0.359903419	1.290777959	0.016199122	0.076524994	0.3168282	0.431009174	NA	0.226972534	0.645417706	NA	1.959481029	0.000485507	0.005346896	-0.323166258	0.205398559	NA	1.01776535	0.038908253	NA
FBgn0250822	2	3	11	2	1	0	7	7	0.174924474	0.192438236	0.826533568	0.141324792	0.087682977	0	0.595349505	0.514973108	1.264950768	0.016772839	0.078613675	-0.200029278	0.629816531	NA	0.502787226	0.320416945	NA	1.441712677	0.010146503	0.063583321	-0.355880182	0.266348636	NA	0.052743892	0.914108042	NA
FBgn0028398	349	526	531	523	451	624	492	514	26.84669172	29.67567626	35.09191754	32.50385071	34.7805621	34.67764075	36.80305133	33.25786738	0.153905478	0.06049562	0.201123092	0.084416987	0.301304555	0.522916994	0.270913812	0.027151006	0.181301449	0.023356149	0.822191082	0.955411204	0.207583528	0.078396939	0.277402366	-0.054423463	0.597378761	0.835052451
FBgn0000520	211	323	291	287	281	375	218	335	5.383340008	6.043957601	6.37836803	5.915875541	7.187376258	6.911944264	5.408529769	7.189192149	-0.004545666	0.970625464	0.990377915	0.083101809	0.497024559	0.697711128	0.11856426	0.42591018	0.816460073	-0.140244897	0.490783121	0.810448716	0.208857411	0.143909142	0.404379304	-0.062616139	0.768641222	0.920186927
FBgn0038057	155	186	166	155	123	217	131	153	4.798231331	4.222911304	4.414736653	3.876581859	3.817238551	4.852983587	3.943430176	3.983885465	-0.103157227	0.377122234	0.642726525	-0.131974146	0.254653175	0.467052601	-0.093612179	0.590112052	0.896818979	-0.119413026	0.562021095	0.849612562	-0.1184861	0.560711979	0.808031335	-0.162801739	0.317854417	0.615255721
FBgn0030407	94	127	121	124	84	126	68	106	2.312777921	2.291708268	2.557635666	2.464878638	2.071953816	2.239629755	1.626928127	2.193703224	0.009413448	0.948452478	0.981850087	-0.311929407	0.030229435	0.105888472	0.141945482	0.456925101	0.835180176	-0.149230503	0.560262832	0.848787646	-0.161906866	0.402453347	0.694598236	-0.460785969	0.062287601	0.230267711
FBgn0027617	102	120	87	105	117	154	90	98	2.550147105	2.200370629	1.8686654	2.120909501	2.932551374	2.781540495	2.188068665	2.060900699	-0.305331941	0.021421716	0.094333565	0.097541979	0.456982012	0.662888291	-0.209024523	0.366007266	0.769791877	-0.400851098	0.035812231	0.167936264	0.180189752	0.342121933	0.645297015	-0.018723661	0.932527117	0.977200194
FBgn0034145	294	197	255	114	197	363	312	147	3.28095177	1.612383234	2.444780801	1.027839122	2.204009427	2.926568848	3.385793645	1.379862397	-0.249137805	0.465681318	0.719139921	0.152511079	0.630848916	0.795439131	-0.366177999	0.414383384	0.807379736	-0.082590312	0.845276629	0.961504665	-0.001576864	0.996311634	0.999198836	0.246887015	0.593873566	0.832742709
FBgn0032430	312	408	356	377	344	508	348	330	8.780341204	8.421054801	8.607044077	8.571679535	9.705321962	10.32809243	9.523342825	7.811540126	-0.082632146	0.372608767	0.638329082	0.032167959	0.727200981	0.855043215	0.021941043	0.853556319	0.973495143	-0.196712384	0.194488371	0.514157807	0.140937179	0.20456449	0.495125214	-0.093867113	0.552372969	0.806473438
FBgn0031834	288	335	317	315	227	306	221	279	7.106496894	6.062579148	6.720004675	6.279736391	5.615438118	5.454866344	5.302842547	5.790728659	0.022697728	0.78936905	0.912914875	-0.316007794	0.000191306	0.001826744	0.008433849	0.952988854	0.989187817	0.019545347	0.887633995	0.974402743	-0.316282119	0.027516549	0.136432644	-0.325056954	0.013005038	0.077703244
FBgn0051226	3	3	43	17	6	0	96	127	0.393917325	0.288904704	4.850645237	1.80343513	0.789823012	0	12.25768441	14.02663439	2.932049833	1.80E-09	7.23E-08	0.857176863	0.035461257	0.118626096	1.822374565	0.000394509	0.006543957	2.71163423	9.31E-07	1.98E-05	0.014869809	0.95924773	NA	1.423507681	0.000851224	0.009204135
FBgn0029751	29	51	30	45	37	44	44	59	1.280259677	1.651276411	1.137806877	1.605019673	1.637557276	1.403305898	1.888887626	2.190877071	0.190811231	0.417308678	0.678505917	0.202424737	0.37390327	0.59429146	-0.063721714	0.864478159	0.975069929	0.415721856	0.161147878	0.458048057	-0.040001255	0.896678797	0.96575305	0.399539412	0.235221	0.532146626
FBgn0033275	7	5	8	8	24	36	27	33	0.436563645	0.228701526	0.428634125	0.403094888	1.500567285	1.622002921	1.637444792	1.731128856	0.181622235	0.540687422	0.774341409	1.741427661	4.25E-09	1.07E-07	0.232228657	0.648086394	0.917104257	0.107827435	0.749342419	0.931079619	1.439892757	0.000236722	0.00271785	1.505859674	0.000168396	0.002286683
FBgn0031563	30	34	39	29	54	49	49	44	2.655699121	2.207425544	2.965988428	2.074069905	4.792322989	3.133670287	4.218004812	3.276243866	0.011048687	0.962116297	0.986646415	0.506016	0.025035906	0.091850479	0.064784629	0.854106947	0.973495143	-0.052981247	0.880479554	0.973166749	0.494921404	0.139236505	0.395523068	0.409849852	0.212575523	0.501072649
FBgn0032058	1	3	5	5	1	3	0	0	0.02399152	0.052787191	0.103056408	0.096916015	0.024052071	0.051997041	0	0	0.109797832	0.837844799	0.93530799	-0.624869504	0.116656354	NA	0.592100686	0.254969381	NA	-0.622480193	0.162422774	NA	-0.022890808	0.94815859	NA	-1.136472584	0.013930201	NA
FBgn0030016	0	1	3	2	2	3	1	1	0	0.030162085	0.105993765	0.066452237	0.08245871	0.089131803	0.039991271	0.034592166	0.164471548	0.759256383	0.900372673	0.081343016	0.838767543	NA	0.521637876	0.248125602	NA	-0.412741152	0.443667895	NA	0.35718994	0.265345239	NA	-0.387065066	0.396614583	NA
FBgn0260798	1139	1330	985	1141	1030	1330	929	1121	24.47529701	20.96068248	18.18392817	19.80877722	22.18892064	20.64693032	19.41213649	20.26169569	-0.155046045	0.052813157	0.182396553	-0.09579369	0.229784099	0.437857861	-0.226141662	0.11589778	0.452053624	-0.094196423	0.277196414	0.623415735	-0.160094952	0.157821302	0.427651648	-0.044828051	0.722588949	0.899130079
FBgn0032020	265	335	265	285	270	382	250	320	15.24285563	14.13236355	13.09524315	13.24442472	15.56965295	15.87389232	13.98343432	15.48233178	-0.096177116	0.236817721	0.491782845	0.047562166	0.55693004	0.744246214	-0.129085727	0.341481705	0.751596137	-0.077791028	0.556568391	0.846120662	0.021302885	0.85996362	0.950978467	0.056227839	0.696820245	0.887664776
FBgn0041004	1072	1317	1165	1313	949	1358	1051	1219	9.811065861	8.840090524	9.159980756	9.708539651	8.707276262	8.978851322	9.353572083	9.384065719	0.076688148	0.189727018	0.429694025	-0.126290624	0.030479171	0.106495676	0.042579045	0.716516517	0.938442137	0.094900297	0.163127333	0.461130462	-0.151531877	0.067564088	0.250836214	-0.116458012	0.27075583	0.571093843
FBgn0036592	1	2	1	1	0	0	0	0	0.069117654	0.101383789	0.059379457	0.05584146	0	0	0	0	-0.147370666	0.76086469	NA	-0.603298414	0.06465729	NA	-0.144471039	0.751651199	NA	NA	NA	NA	-0.323798635	0.205230857	NA	-0.339429054	0.276125587	NA
FBgn0051606	6	4	3	3	3	12	4	6	0.444156056	0.217167014	0.190788776	0.17942104	0.222638516	0.641748982	0.287937152	0.373595397	-0.414498304	0.379084036	0.644006992	0.347958285	0.386124374	0.604752864	-0.374689697	0.473388036	NA	-0.226701055	0.684700656	0.907237068	0.141180559	0.728477581	NA	0.36570806	0.459751322	NA
FBgn0038173	88	99	122	115	88	64	50	50	2.587714039	2.135100568	3.08205703	2.732116581	2.594244996	1.359606363	1.429739744	1.236714758	-0.068589552	0.793331648	0.914295232	-0.69338171	0.005800475	0.02982605	0.314419864	0.145382051	0.509299867	-0.468681728	0.236113022	0.570907545	-0.266009975	0.442706097	0.724529397	-1.164855853	2.27E-07	6.26E-06
FBgn0003134	2824	3635	3433	3694	2780	3915	2914	3640	44.93586315	42.42114072	46.92987846	47.48900429	44.34737287	45.00489646	45.08907428	48.71870197	0.117333587	0.012294657	0.062337121	-0.072350141	0.122172134	0.288989567	0.135694513	0.077056277	0.357646467	0.08345358	0.260286323	0.602891503	-0.045713349	0.353976977	0.654874184	-0.114383849	0.228682299	0.523093612
FBgn0042696	60	72	57	57	152	145	121	121	0.669874707	0.589555042	0.546719313	0.514144225	1.701298909	1.16952615	1.313654252	1.136301629	-0.199294549	0.2449139	0.502825278	1.060788586	4.29E-10	1.24E-08	-0.205914214	0.421882735	0.814244436	-0.197320452	0.470229033	0.797968501	0.964290315	0.000549413	0.00564986	1.040610865	2.85E-06	6.28E-05
FBgn0036814	612	816	622	601	519	760	526	627	4.005600104	3.917020621	3.497468264	3.178033101	3.405479192	3.593596937	3.347767488	3.451831897	-0.122042834	0.061375461	0.203133188	-0.15962381	0.014162048	0.059851961	-0.224412858	0.011513517	0.099353728	-0.029887249	0.749986276	0.93109873	-0.253700987	0.003637756	0.027477445	-0.075860251	0.399157135	0.69225195
FBgn0086610	1	0	1	2	1	1	1	3	0.071738689	0	0.061631206	0.115918087	0.071919745	0.051826638	0.069760054	0.18102586	0.548518651	0.304342673	NA	0.179855748	0.645636934	NA	0.251333548	0.534128916	NA	0.328275193	0.528819625	NA	0.084668844	0.743157315	NA	0.115620503	0.79638121	NA
FBgn0031597	99	110	108	85	90	136	71	94	2.578641865	2.10134834	2.416722694	1.788720717	2.350136295	2.559141783	1.798322421	2.059442247	-0.218385868	0.146645617	0.365725016	-0.092834443	0.531499101	0.724228402	-0.123012114	0.627864375	0.912750602	-0.321836138	0.137257253	0.414817253	0.001168496	0.995569647	0.999150316	-0.205664502	0.40742912	0.698144686
FBgn0259481	1938	2705	2617	2895	1711	2736	2092	2663	22.72997937	23.26816152	26.36915553	27.43226161	20.11823997	23.18253726	23.85944432	26.27134844	0.242866679	0.000485066	0.004600247	-0.177989416	0.010344581	0.047303448	0.247421857	0.008790854	0.081192456	0.221452222	0.063985672	0.252069796	-0.164172668	0.114086396	0.351442279	-0.205752976	0.072322809	0.25505207
FBgn0034282	1630	1982	2294	2413	1515	2249	2089	2491	34.99665938	31.20988497	42.31356626	41.85661322	32.60966406	34.88414205	43.61449034	44.98613094	0.394782482	1.68E-15	1.78E-13	-0.030780935	0.533964868	0.725877296	0.368625692	4.92E-05	0.001109465	0.402755153	1.72E-08	5.35E-07	-0.048507872	0.5826053	0.820559345	-0.031499221	0.653260914	0.867554068
FBgn0030481	1292	1827	1119	1164	1377	2018	1012	1185	41.16825127	42.69607816	30.63213184	29.96544027	43.98742626	46.45373867	31.3569486	31.76026998	-0.469889487	1.17E-24	3.66E-22	0.000885582	0.984533498	0.992675048	-0.445052944	4.56E-08	2.00E-06	-0.505115348	1.03E-12	5.49E-11	0.027965318	0.710427547	0.888141825	-0.04637684	0.523003498	0.786295403
FBgn0000411	4	42	2	14	2	6	7	13	0.069612193	0.53607326	0.029902159	0.196843526	0.034893941	0.07543557	0.118461367	0.190298167	-0.148832999	0.780214053	0.909199008	-0.438173003	0.287484596	0.506767141	-0.441747524	0.368206535	0.771919755	0.891247366	0.103458272	0.347697254	-0.676176801	0.075435794	0.270088269	0.121391393	0.801669831	0.932329849
FBgn0052176	243	312	221	266	224	318	223	299	6.437728725	6.062203686	5.02997588	5.693453948	5.949344568	6.086296747	5.744928626	6.662903391	-0.058797404	0.593577858	0.807528344	-0.007027649	0.948778957	0.97509507	-0.188384879	0.269433326	0.680218323	0.058187139	0.703102164	0.91572878	-0.128536375	0.310311124	0.613911096	0.099113645	0.610800891	0.84393434
FBgn0029814	18	32	22	25	19	15	25	36	0.213071387	0.277812727	0.223729133	0.23908945	0.225476318	0.128275434	0.287770329	0.358443788	0.378895073	0.227655187	0.480711818	-0.059632773	0.839962674	0.920788648	-0.06264688	0.8703385	0.976503152	0.753050951	0.077374491	0.284482694	-0.403574723	0.2965447	0.600061506	0.323757546	0.355209882	0.649295085
FBgn0028331	9446	13452	8228	9124	10114	14273	9812	10770	168.9363732	176.4459179	126.4202772	131.8342578	181.3396947	184.4123896	170.6420816	162.015609	-0.251339335	0.000646493	0.005831449	0.13663449	0.062839861	0.181005417	-0.392431013	3.92E-05	0.000906317	-0.124315595	0.004016622	0.030707725	0.00181767	0.975192374	0.9910343	0.255246908	0.004116839	0.032075758
FBgn0036709	1	5	1	3	2	0	2	2	0.042039462	0.154161769	0.036116394	0.10189343	0.084291125	0	0.081759932	0.070721762	0.046989418	0.930259586	0.975672242	-0.252020749	0.531477394	NA	-0.159666734	0.741880717	NA	0.237652509	0.627331501	NA	-0.189037331	0.517210394	NA	0.003619851	0.99374611	NA
FBgn0030520	1694	2159	1390	1335	1792	2246	1591	1666	25.25570381	23.60740461	17.80361114	16.08033574	26.78420625	24.19108938	23.06585858	20.89233572	-0.343377468	4.23E-05	0.000588629	0.13077856	0.117380236	0.28106234	-0.503455702	1.95E-12	1.57E-10	-0.198912769	0.047540604	0.203745445	-0.01905759	0.834015149	0.93943853	0.268333568	0.00122623	0.012352077
FBgn0039537	1882	2624	3196	3136	1718	2435	2238	2595	64.42942036	65.88369794	93.99799843	86.73780666	58.96339349	60.22310944	74.50373805	74.72533945	0.422327942	3.24E-21	6.88E-19	-0.288211864	1.04E-10	3.22E-09	0.490160135	3.01E-16	3.22E-14	0.335962355	1.15E-10	4.90E-09	-0.208758906	0.000527312	0.005451308	-0.379703387	3.62E-16	2.40E-14
FBgn0014135	386	584	525	815	474	776	647	764	4.590474347	5.093691505	5.363852092	7.830610919	5.651234221	6.66701736	7.482175944	7.642396184	0.39069984	0.008632561	0.047756943	0.175592603	0.231796281	0.439813529	0.442675885	0.100204508	0.418467149	0.301659211	0.017591088	0.096685709	0.257266059	0.086672614	0.295851012	0.074998379	0.777292847	0.924510751
FBgn0003656	1770	2620	2151	2387	1701	2411	1818	2175	16.228319	17.61777636	16.94290635	17.68155538	15.63505053	15.96971203	16.20867538	16.77356826	0.071595429	0.205329242	0.450002794	-0.169933729	0.002598874	0.015659233	0.054821016	0.628981678	0.912756811	0.074429082	0.220096955	0.550242387	-0.178913951	0.038723858	0.173480869	-0.175503799	0.071258646	0.252398512
FBgn0087041	38	68	48	47	44	77	51	65	1.287964143	1.690357715	1.397682873	1.287021526	1.495090762	1.885430402	1.680907162	1.853102585	-0.026894347	0.886105239	0.958487678	0.192351534	0.295876778	0.516660984	-0.128035071	0.676653168	0.92796881	0.0643835	0.816351843	0.952982297	0.083730493	0.776451966	0.915365395	0.272931763	0.295283158	0.594761769
FBgn0036501	7733	11033	11651	12479	4257	6299	5358	6590	331.6421156	347.0282391	429.2715428	432.3836151	183.0290488	195.1609303	223.4486585	237.7239898	0.340180394	1.16E-11	7.14E-10	-0.954350417	5.45E-81	6.75E-78	0.364891404	6.47E-06	0.000187432	0.29781839	7.18E-05	0.001016924	-0.917147697	2.63E-37	7.79E-35	-1.000626654	1.73E-32	2.79E-30
FBgn0260713	0	1	1	0	0	0	0	1	0	0.103199201	0.120885451	0	0	0	0	0.118356669	0.155035769	0.678183114	NA	-0.089758435	0.705714877	NA	0.008914298	0.973644062	NA	0.132189051	0.566765824	NA	-0.065924389	0.592988049	NA	-0.003236774	0.989668247	NA
FBgn0038118	37	31	36	40	58	76	53	61	0.435758362	0.267765877	0.364245116	0.380602621	0.684804657	0.646632015	0.606978421	0.604282156	-0.00231303	0.990723539	0.996389893	0.696099965	0.000377263	0.003216829	0.106830147	0.773271707	0.955565576	-0.113885279	0.646097707	0.889745244	0.713563394	0.022852785	0.118627834	0.545070166	0.045399545	0.189047248
FBgn0033043	6	0	2	1	0	0	1	0	0.255389732	0	0.073135698	0.034389033	0	0	0.041390966	0	-0.159502665	0.733678842	NA	-0.426097096	0.174019325	NA	-0.195992785	0.617923219	NA	0.140606136	0.553709567	NA	-0.165667591	0.382160531	NA	-0.255845842	0.500181895	NA
FBgn0037955	6632	9579	7027	7700	10755	15537	9669	11883	203.4528172	215.5206535	185.1980349	190.8436405	330.7686272	344.3387993	288.4390964	306.6275809	-0.143469976	0.005189234	0.031869468	0.587423987	2.07E-30	3.66E-28	-0.131709862	0.16651981	0.548545906	-0.168265419	0.010420015	0.064874769	0.603019087	3.69E-18	3.00E-16	0.550263333	4.40E-09	1.54E-07
FBgn0004172	0	1	21	9	1	0	47	86	0	0.104640531	2.574049691	1.037434504	0.143035918	0	6.520811338	10.32083374	3.639199058	1.41E-13	1.10E-11	1.155597978	0.004031127	0.022502083	1.70605916	0.001055148	0.015156162	3.91731798	2.46E-14	1.57E-12	0.01084326	0.952225267	NA	1.510126366	0.000744477	0.008202588
FBgn0031559	1	2	0	0	3	2	2	2	0.120751646	0.177122033	0	0	0.36316921	0.174470763	0.234842358	0.203136977	-0.476286937	0.374482004	0.639965364	0.554356083	0.163045264	NA	-0.463938344	0.210851381	NA	-0.101323242	0.854938368	NA	0.17229467	0.632493539	NA	0.589292762	0.124545285	NA
FBgn0026570	458	589	477	497	408	525	409	436	19.17516349	18.08582915	17.15691528	16.81116316	17.12491665	15.87934212	16.65138189	15.35415838	-0.062646455	0.346086958	0.613413344	-0.216887102	0.001078209	0.007718397	-0.107922847	0.295957946	0.708185702	-0.029531465	0.795352616	0.946010792	-0.252653375	0.017765102	0.097948942	-0.191289879	0.071998785	0.254330842
FBgn0039003	188	272	213	233	184	235	200	266	3.595153099	3.814854477	3.499341875	3.599840329	3.52754099	3.246586714	3.719143295	4.27865339	0.114070297	0.315370196	0.581476833	-0.063427411	0.573778803	0.755787144	-0.040675571	0.794172653	0.960007385	0.253132114	0.126562116	0.395898073	-0.210088356	0.165067054	0.439293531	0.065738571	0.695503852	0.887176805
FBgn0025355	505	599	491	464	493	694	455	540	6.831134255	5.942617761	5.705978947	5.070925149	6.685641232	6.782042667	5.985028392	6.144140407	-0.169624374	0.01083394	0.05647422	0.041992319	0.526919191	0.72009922	-0.217643392	0.078887333	0.362923378	-0.136764576	0.142382408	0.423927522	0.001192802	0.991383178	0.997618935	0.067158722	0.499491474	0.772929236
FBgn0264001	238	250	220	243	200	284	208	221	1.150099456	0.886029091	0.913331323	0.948707844	0.96890934	0.991462712	0.97740634	0.898290163	-0.065770718	0.534610133	0.769325994	-0.100917657	0.337496677	0.557892462	-0.094214032	0.640996161	0.914423884	-0.052995796	0.705240745	0.916452821	-0.120091485	0.513724085	0.77427542	-0.096275258	0.521046338	0.784570507
FBgn0029979	1226	1608	1282	1426	1176	1747	1130	1495	7.486140146	7.201169924	6.725161813	7.034849087	7.198955854	7.706549859	6.709641283	7.678468463	-0.045904911	0.49831259	0.743528132	-0.040738984	0.546806878	0.735493795	-0.06871467	0.481802713	0.853118013	-0.036992074	0.749145567	0.931079619	-0.055720189	0.438336854	0.721736015	-0.041109231	0.762845725	0.917277396
FBgn0037360	2022	2833	2257	2429	2258	3030	2114	2513	42.65989578	43.83638625	40.90886479	41.40320209	47.75922624	46.18286506	43.3707565	44.59611807	-0.057657877	0.174174438	0.407454348	0.021457056	0.61268075	0.782102369	-0.048684242	0.556640327	0.886106976	-0.080098713	0.176193631	0.482323513	0.036607671	0.56818736	0.812015877	-0.010440708	0.895610921	0.96501523
FBgn0030928	96	32	215	12	32	14	17	17	5.965307612	1.458347833	11.47749998	0.602435608	1.99345435	0.628476801	1.027221044	0.888538932	0.216900415	0.676011943	0.856578592	-1.043468996	0.012128118	0.05323294	0.245571132	0.623810255	0.911542192	-0.285375069	0.588637823	0.865103943	-0.642057591	0.119158041	0.360801527	-0.85110705	0.069760485	0.249287638
FBgn0040071	496	753	822	725	457	597	508	558	5.889042638	6.557035425	8.384594617	6.954546345	5.439687211	5.120789904	5.865163324	5.572667747	0.231860579	0.004723789	0.029594991	-0.413982608	4.15E-07	7.52E-06	0.311409723	0.025092824	0.172515227	0.128976063	0.195086546	0.514157807	-0.315479134	0.011158201	0.067892713	-0.519023878	5.19E-06	0.00011003
FBgn0085241	16	4254	23	1626	18	7	521	1573	2.282813248	445.1408172	2.819197281	187.4298336	2.574646522	0.721519456	72.28388738	188.7752497	0.028951634	0.950657317	0.982239173	-0.224820209	0.472148531	0.676934384	-0.139046403	0.684729876	0.930810352	4.29737515	2.39E-17	2.01E-15	-0.361345308	0.172006656	0.449584066	0.057655755	0.881460045	0.959836148
FBgn0051677	5	3	2	3	0	2	2	0	0.385785094	0.169764245	0.132572261	0.187009845	0	0.111482074	0.150057881	0	-0.226981987	0.672075562	0.854446456	-0.666156007	0.101686641	NA	-0.309689829	0.549613178	NA	0.039012669	0.910567004	NA	-0.448782443	0.195684661	NA	-0.274497896	0.508163526	NA
FBgn0000392	357	482	453	415	415	582	382	429	4.556428504	4.511831934	4.967087106	4.279294913	5.310056552	5.366349243	4.741034139	4.605529467	-0.059774975	0.425063858	0.685687352	0.043189955	0.563086929	0.748712384	0.046709688	0.686866527	0.932128751	-0.17852042	0.072852292	0.274148435	0.152777916	0.125451936	0.370814009	-0.0866907	0.428199126	0.71636001
FBgn0085451	1388	1989	1305	1102	1367	2107	1048	1190	8.775366956	9.222743596	7.088160811	5.628921492	8.664410907	9.623653112	6.443034821	6.328324066	-0.486188575	5.86E-12	3.77E-10	-0.067143252	0.340262392	0.561146976	-0.476709495	0.000253565	0.004501753	-0.503841069	1.71E-08	5.33E-07	-0.05640908	0.557974032	0.806273188	-0.093312647	0.448504447	0.731943576
FBgn0085440	21	15	28	22	25	34	14	11	0.36055021	0.188880554	0.413001586	0.305166542	0.430309736	0.421720759	0.233737217	0.15885653	-0.26819718	0.467293012	0.720125934	-0.122148056	0.717888591	0.850046062	0.32903159	0.455207657	0.833935963	-0.939235813	0.021649868	0.113669004	0.415116315	0.27046285	0.574414574	-0.76925339	0.058164722	0.219794122
FBgn0038578	219	292	271	235	229	340	237	282	5.430131198	5.310049761	5.772749721	4.707624853	5.692412923	6.090384753	5.714364375	5.881407153	-0.007360953	0.931683014	0.976185952	0.058995263	0.490216878	0.692314036	-0.016426183	0.914693086	0.982684365	-0.01224978	0.925433501	0.980685228	0.055268741	0.671153517	0.867801375	0.044188199	0.764534943	0.917926063
FBgn0038199	51	26	69	26	200	32	45	60	3.03964442	1.136515821	3.533043033	1.251969449	11.95025872	1.377850789	2.608065509	3.007944273	-0.417972048	0.39308706	0.657320074	0.534041539	0.191871328	0.389406724	0.130349473	0.797554537	0.961707877	-0.660863868	0.238683673	0.57421015	0.543950184	0.172028573	0.449584066	0.105135312	0.816281739	0.938225994
FBgn0033524	92	54	70	58	51	114	59	37	1.813651513	0.780745171	1.185526553	0.9237656	1.007931219	1.623567956	1.131022911	0.613526984	-0.379163141	0.22924404	0.483265123	-0.166873326	0.573572304	0.755787144	-0.209367856	0.627023501	0.912547801	-0.495366254	0.235410338	0.570584865	-0.028737465	0.941551557	0.981478492	-0.315894812	0.400696036	0.693780532
FBgn0051874	4	11	14	10	6	7	16	41	0.125885265	0.25389674	0.37852117	0.254262718	0.189304468	0.159152166	0.489652828	1.085337214	1.206269495	0.005185387	0.031861435	0.458858619	0.226317095	0.434186697	0.459190538	0.359364829	0.768363359	1.526892181	0.003007551	0.024223757	-0.119770647	0.774218659	NA	0.809926393	0.083432357	0.279874471
FBgn0039638	18	25	4	12	29	57	31	35	0.418671692	0.426472108	0.079929724	0.225501853	0.676229007	0.957801588	0.701158433	0.68475477	-0.600147267	0.077008681	0.237358086	1.138412473	0.00032779	0.002865077	-0.92957212	0.060924648	0.310638487	-0.21472292	0.53019214	0.831495085	0.696552037	0.040059951	0.177621562	1.384478254	0.00259642	0.022680176
FBgn0250849	1	3	37	13	2	1	73	116	0.051593885	0.113519121	1.640012612	0.541887787	0.103448199	0.037273299	3.662473318	5.034103637	3.353478214	2.26E-12	1.55E-10	0.910428793	0.023176008	0.086931484	1.72497264	0.000958286	0.014074156	4.219283449	2.69E-19	2.70E-17	-0.086448224	0.800697046	NA	1.319463999	0.003817515	0.030423728
FBgn0037645	19	37	28	39	24	32	26	23	0.212405555	0.303363639	0.26891655	0.352244851	0.268978903	0.258441262	0.282643494	0.216274858	0.109168755	0.668565534	0.852662305	-0.223964532	0.361241716	0.581751326	0.234172713	0.550769598	0.884564228	-0.063453941	0.861879196	0.96704472	-0.053447369	0.876676936	0.957484319	-0.363370573	0.322512868	0.619547041
FBgn0010612	4799	6086	5270	4988	5241	7103	5266	5998	334.4107297	311.036197	315.4912356	280.8171809	366.132532	357.5780674	356.8319096	351.5619335	-0.04742628	0.194944003	0.437229075	0.123109714	0.000760036	0.005754705	-0.09244487	0.164058002	0.544162246	-0.017369705	0.664413296	0.898019553	0.085553631	0.112633965	0.348397739	0.144404975	0.003567078	0.029025191
FBgn0039039	11	10	8	11	5	9	13	14	0.175745202	0.117176447	0.10980649	0.141987873	0.080085797	0.103880231	0.201970304	0.188141567	0.38596809	0.311787919	0.577587925	-0.027024946	0.93791496	0.971220204	-0.117214407	0.808280074	0.965767356	0.80436656	0.099558205	0.33809686	-0.404047615	0.329207583	NA	0.37666988	0.39199211	0.685480867
FBgn0034403	17	21	10	1	25	53	10	12	0.80624428	0.73044337	0.407441212	0.038316471	1.188645743	1.815905312	0.461180675	0.478701623	-1.459679582	0.000109788	0.001351821	0.73611369	0.031094482	0.107901915	-0.79957504	0.124819671	0.470321769	-1.374884582	0.001335353	0.012420674	0.686119826	0.05457934	0.217670525	0.381066097	0.427852607	NA
FBgn0035702	109	142	120	152	93	144	95	124	2.532982785	2.420157422	2.395709838	2.853757757	2.166623226	2.417507538	2.146756177	2.423780876	0.067356501	0.611300426	0.818481105	-0.231170163	0.078189768	0.213215278	0.106786951	0.63096435	0.91307101	0.006589724	0.974324075	0.992419952	-0.175288868	0.347854882	0.649955159	-0.28966479	0.21537369	0.505260781
FBgn0036192	976	1160	448	467	742	1006	399	532	52.36562575	45.64613398	20.65007931	20.24329189	39.91122803	38.9936658	20.81722093	24.00899833	-1.000741106	1.94E-18	3.08E-16	-0.179930784	0.112157902	0.272827762	-1.219659462	3.45E-25	5.82E-23	-0.790357379	4.72E-11	2.10E-09	-0.384480652	0.000139022	0.001728301	0.0283292	0.838217734	0.947196004
FBgn0032629	17	20	16	18	26	25	21	25	0.226362119	0.195314442	0.1830299	0.193640017	0.347074641	0.240488572	0.271911453	0.280001764	-0.07446997	0.782520575	0.909978299	0.37578005	0.146489983	0.325770769	-0.106770415	0.793293403	0.959915992	-0.050646887	0.896345909	0.975653037	0.29031327	0.424824504	0.711878602	0.368256049	0.323334647	0.620002102
FBgn0032336	34	21	365	69	43	53	51	61	1.444800481	0.654482121	13.32505638	2.368895092	1.831859334	1.627063246	2.107426867	2.180342523	1.219505998	0.010842087	0.056493215	-0.505226889	0.212131759	0.416401458	1.542997865	0.003012997	0.035520751	0.310646929	0.25186306	0.591825751	0.468049613	0.217994808	0.512135612	-1.043673995	0.034128857	0.156445125
FBgn0031512	0	0	0	0	0	0	0	0	0	0	0	0	0	0	0	0	NA	NA	NA	NA	NA	NA	NA	NA	NA	NA	NA	NA	NA	NA	NA	NA	NA	NA
FBgn0041252	6	2	3	3	1	20	6	8	0.367908378	0.089943121	0.158036321	0.148620069	0.061472819	0.885967982	0.357761047	0.412614364	-0.238257	0.64800603	0.841235842	0.554279019	0.18266653	0.377068845	-0.200946789	0.694949224	NA	-0.121797604	0.824838638	0.955592988	0.206522045	0.542603054	NA	0.65881421	0.181144206	NA
FBgn0039241	510	572	769	1220	739	984	565	862	11.46556016	9.4312805	14.85246957	22.15913017	16.65575198	15.98158335	12.3517054	16.30040129	0.330089812	0.167655355	0.397125116	0.04077149	0.86000439	0.932771426	0.793286882	0.004449028	0.04861388	-0.167512259	0.361616603	0.705143451	0.553552085	2.19E-05	0.000340108	-0.432867686	0.154086887	0.413535034
FBgn0032734	10	8	29	19	2	10	5	6	0.36746724	0.215604662	0.91551161	0.564079096	0.073678933	0.265471701	0.178666038	0.18545383	0.709079472	0.09969022	0.28325206	-1.040698592	0.00624079	0.03163797	1.003089859	0.030723726	0.198075218	0.038843398	0.944808945	0.984868578	-0.329815432	0.422712684	NA	-1.466407309	0.001133987	0.01164732
FBgn0259200	74	125	107	85	80	120	83	102	1.164797546	1.443039675	1.446937376	1.080949561	1.262418702	1.36458181	1.270428404	1.350469649	-0.009745086	0.947406991	0.981850087	-0.052551888	0.718621815	0.850130792	-0.034163088	0.898058658	0.980538528	0.007188245	0.972445785	0.992072689	-0.070650686	0.758390805	0.908003418	-0.0430586	0.852437247	0.951236271
FBgn0039225	17	31	23	13	31	41	31	14	0.289152544	0.386713489	0.336088121	0.178644325	0.52860893	0.503803937	0.512735238	0.200295901	-0.415007981	0.209300759	0.456394964	0.376724325	0.222341604	0.430292541	-0.303025403	0.493597404	0.860255234	-0.410662911	0.385688476	0.726923912	0.411393413	0.213548494	0.50718417	0.227178917	0.636416351	0.856638693
FBgn0038810	953	1359	1043	1045	896	1322	939	1072	22.65113213	23.6900513	21.29749629	20.06693667	21.35009088	22.70011579	21.70281062	21.43175458	-0.075326199	0.155648871	0.379798987	-0.091522575	0.083972578	0.223626113	-0.143507067	0.08308385	0.374324781	-0.019638482	0.795980242	0.946132885	-0.152205565	0.075557281	0.270294539	-0.044385932	0.508572609	0.776331382
FBgn0033481	69	100	103	113	125	147	87	196	2.696540401	2.866205812	3.458137804	3.567829245	4.897365972	4.150254986	3.306210258	6.442877013	0.236097343	0.287654319	0.550518417	0.464606067	0.03123263	0.108179356	0.340174066	0.117321077	0.455054339	0.111416621	0.766639736	0.93579325	0.568126903	0.007701376	0.049773333	0.305067723	0.419986539	0.70851553
FBgn0263846	34	59	43	37	33	37	22	34	0.211941686	0.269736061	0.230278374	0.186340377	0.20622728	0.166624476	0.133356296	0.178271663	-0.196767001	0.371405322	0.63751534	-0.451217282	0.035198075	0.118028904	-0.181363323	0.573602241	0.89387939	-0.202319389	0.574446304	0.854812672	-0.392286122	0.208366472	0.500477805	-0.444840012	0.183072293	0.458491951
FBgn0051827	4	5	4	1	4	2	2	3	0.215065038	0.197164789	0.184763868	0.043438778	0.215607826	0.077685403	0.10456665	0.135674118	-0.356354276	0.484712191	0.734502881	-0.184522856	0.656543104	NA	-0.35419142	0.492314478	NA	-0.095190669	0.86462092	0.967277113	-0.219569453	0.583413983	NA	0.001517608	0.997413996	NA
FBgn0032361	327	435	386	378	341	433	356	402	8.903245459	8.686391169	9.028905947	8.314960125	9.307856495	8.517028395	9.42549067	9.206458006	0.048853903	0.486971589	0.736414672	-0.025631948	0.714546528	0.847941963	0.001162533	0.991671765	0.997970517	0.079798343	0.493391237	0.812385522	-0.063463493	0.591590929	0.824311617	-0.001442197	0.988990823	0.994890134
FBgn0034636	9	8	13	5	13	12	8	14	0.187556719	0.122272738	0.232745182	0.084183678	0.271599005	0.180663728	0.162118837	0.245405381	-0.019860756	0.959522049	0.985875589	0.295382368	0.404577511	0.618497212	0.029057188	0.955071726	0.989678852	-0.080543569	0.869343877	0.968426053	0.277580098	0.498958956	0.765051763	0.166302707	0.733450696	0.904149607
FBgn0032593	24	14	35	38	11	9	13	23	0.283111019	0.121122018	0.354699688	0.362157018	0.130086708	0.076698637	0.149122185	0.228212431	0.809262846	0.015469923	0.073915126	-0.846064459	0.006666115	0.033354502	0.66357257	0.139252929	0.49630807	0.686834498	0.157497054	0.451788936	-0.558479715	0.179745873	0.460695357	-0.848441209	0.021636307	0.113568886
FBgn0039441	1	1	0	0	0	0	1	1	0.046946642	0.034431351	0	0	0	0	0.0456518	0.039488484	0.006654172	0.987779092	NA	-0.001010718	0.997162534	NA	-0.351440001	0.291014239	NA	0.430044852	0.265957747	NA	-0.242514823	0.283322261	NA	0.342137636	0.273041513	NA
FBgn0016697	1242	1604	1514	1509	1460	1912	1386	1772	71.76335912	67.97278413	75.15437519	70.4430546	84.57241353	79.81208488	77.87494792	86.12134624	0.054268314	0.306083454	0.570452781	0.118899308	0.024712371	0.091052883	0.082081656	0.213222396	0.613410884	0.011501455	0.906400785	0.97630355	0.15267723	0.036878263	0.168569071	0.067438507	0.48213342	0.757731406
FBgn0034266	93	100	106	103	95	159	127	138	1.526429633	1.2037696	1.494675567	1.3658369	1.563191378	1.885343851	2.026986875	1.905192467	0.154331997	0.241806989	0.498349588	0.318264237	0.014916614	0.062403903	0.093376675	0.683416801	0.930810352	0.186462656	0.349686595	0.695149496	0.248927837	0.281985325	0.585375683	0.341142088	0.059085882	0.221831949
FBgn0050339	1457	1853	1920	1949	1164	1675	1586	1796	72.74737825	67.85513915	82.35808758	78.62079128	58.26469542	60.41881602	77.00418934	75.4275595	0.300959128	6.07E-10	2.64E-08	-0.241952707	6.28E-07	1.09E-05	0.218268434	0.00115222	0.016256864	0.371113207	1.24E-09	4.54E-08	-0.319496555	2.34E-06	4.40E-05	-0.183706166	0.000790651	0.008629483
FBgn0028904	1	4	2	6	3	5	3	2	0.022977034	0.067406766	0.039479459	0.111381482	0.069105072	0.082997225	0.067029904	0.038653595	0.062586093	0.902703937	0.964075724	-0.010589484	0.97965984	NA	0.26624127	0.596699012	NA	-0.265821645	0.636631092	0.885405465	0.195257097	0.615268684	NA	-0.250494605	0.602774343	NA
FBgn0038811	168	251	185	173	172	296	192	221	5.85340723	6.413907776	5.537559638	4.86982481	6.007898827	7.45059186	6.505101276	6.476757861	-0.124505697	0.261485316	0.521350114	0.139806357	0.204107924	0.405778195	-0.21627068	0.193682474	0.58893214	-0.044473774	0.804855429	0.948689772	0.052204824	0.782202625	0.918874547	0.2109133	0.147762034	0.403604971
FBgn0085430	545	699	648	696	498	777	552	688	2.024102436	1.903981361	2.067560475	2.088396716	1.854214759	2.084762606	1.993555995	2.149266912	0.101644003	0.129669342	0.337877445	-0.080608087	0.228233203	0.436318978	0.105439901	0.300324914	0.712020435	0.083039707	0.487247368	0.80866685	-0.069929658	0.522095859	0.782422219	-0.108370557	0.325796235	0.622310089
FBgn0265784	1289	1780	1324	1283	1244	1798	1060	1290	20.61994142	20.8835364	18.1957401	16.58169578	19.95030758	20.77895974	16.48897846	17.35761892	-0.237178105	3.24E-08	1.01E-06	-0.115654396	0.006923154	0.034393734	-0.234230105	0.000819515	0.012348222	-0.25293788	0.000846122	0.0084827	-0.106666149	0.108779612	0.339705675	-0.141312209	0.062551113	0.230750463
FBgn0035996	136	124	170	163	116	162	139	180	6.757393691	4.518679411	7.256654817	6.54328286	5.778205835	5.815069809	6.715966011	7.522786698	0.322584636	0.021091384	0.093312267	-0.030332695	0.82627966	0.912407861	0.3007012	0.255094386	0.666047939	0.304325946	0.0853068	0.305219077	-0.025999866	0.918560769	0.97373257	-0.053956813	0.748718572	0.910551609
FBgn0033817	2	3	3	0	3	5	3	1	0.101345132	0.111491994	0.13059946	0	0.152401365	0.183038524	0.147824877	0.042622491	-0.460836642	0.383889594	0.648186314	0.244570716	0.55526591	NA	-0.166855608	0.704718045	NA	-0.37243375	0.50560007	0.818121056	0.201591324	0.613209798	NA	0.08118648	0.828781316	NA
FBgn0032127	11	2	0	2	8	48	0	3	0.367227066	0.048969033	0	0.053943581	0.26774828	1.15766483	0	0.084242099	-1.634490236	0.002330442	0.016585396	0.555782537	0.169471275	0.359747455	-0.574689152	0.19589777	NA	-1.40085451	0.011461691	0.070148124	0.47633878	0.208243803	0.500477805	0.038108809	0.883746331	NA
FBgn0023441	1571	2184	1572	1794	1320	2088	1335	1542	14.55795607	14.84316055	12.51480224	13.43118821	12.26289067	13.97829875	12.02981257	12.01917123	-0.128090864	0.053137159	0.183387313	-0.220748945	0.000834441	0.006208486	-0.154337256	0.163178838	0.542908402	-0.113788399	0.25202721	0.591854088	-0.239745356	0.016303029	0.091966048	-0.215002833	0.050348036	0.202476563
FBgn0037644	303	381	370	327	324	429	348	351	8.210407304	7.571755488	8.613328838	7.15875671	8.801603283	8.398059949	9.169690837	8.000094543	0.022622331	0.780421862	0.909356714	0.038778966	0.63146313	0.795786247	0.020034037	0.884895213	0.979218189	0.009513615	0.941745133	0.983856788	0.043804877	0.709231848	0.887462706	0.017838221	0.903180715	0.967687013
FBgn0010287	64	97	81	71	85	104	80	78	3.325522453	3.69658908	3.6158646	2.980616052	4.427856543	3.904027375	4.042250962	3.409105508	-0.104111809	0.481100869	0.731485968	0.114847801	0.431155309	0.641327709	-0.073279267	0.763145287	0.953041159	-0.139888462	0.545920524	0.839376005	0.142021848	0.526550423	0.785219355	0.065723201	0.780376368	0.92549968
FBgn0031170	2479	3206	3435	2510	1928	2580	1993	2131	18.6401044	17.68010595	22.18941155	15.24801505	14.53361157	14.01493617	14.57244712	13.47786781	0.030288578	0.761176232	0.90053817	-0.456131733	4.15E-06	6.07E-05	0.056499132	0.765191761	0.954172071	-0.012578574	0.856979826	0.96598726	-0.425540795	2.60E-13	1.30E-11	-0.493377744	0.011428095	0.070663606
FBgn0037612	187	261	388	162	453	655	423	467	4.486414271	4.592485627	7.997177263	3.140078882	10.89558805	11.35268719	9.868508281	9.424114991	0.045893856	0.85141025	0.941782985	0.880684369	0.000194448	0.001855157	0.240928265	0.555268466	0.886106976	-0.194000541	0.048645401	0.206830347	1.187215694	2.92E-24	3.96E-22	0.560416744	0.162851121	0.42783199
FBgn0035600	9921	13530	10553	10884	10391	14945	10293	12346	333.1652245	333.2357158	304.4579946	295.2980126	349.8293674	362.5765716	336.1240306	348.7357063	-0.07934357	0.028144064	0.11570235	0.059121878	0.101626713	0.254505321	-0.129510526	0.00740153	0.071997949	-0.043758214	0.409637014	0.748642601	0.016158626	0.701714676	0.883275316	0.085711125	0.138007841	0.385831546
FBgn0004896	0	0	0	0	4	0	2	1	0	0	0	0	0.091933319	0	0.044586318	0.019283425	-0.108719227	0.811393239	NA	0.500635228	0.096868052	NA	NA	NA	NA	-0.096211551	0.831898066	NA	0.140444129	0.426508034	NA	0.450346013	0.194773646	NA
FBgn0032054	265	407	332	324	266	407	294	300	8.0235067	9.037790844	8.63582155	7.925581435	8.074110486	8.902507731	8.656035956	7.640214113	-0.033776796	0.694107304	0.865460037	-0.100842351	0.238306666	0.44759755	-0.026557176	0.853467962	0.973495143	-0.051142019	0.715950494	0.920226888	-0.086651643	0.557687918	0.806273188	-0.12818	0.319511462	0.616841184
FBgn0034429	11	11	22	10	16	11	10	20	0.755184692	0.553863454	1.297568828	0.554661816	1.101222766	0.545572891	0.667596219	1.154932008	0.309943961	0.419001115	0.679840553	0.05177185	0.881930425	0.944786287	0.344785398	0.483894936	0.854151009	0.136687861	0.788407573	0.942998724	0.138852927	0.736270421	0.89847932	-0.063989019	0.893204931	0.964410446
FBgn0035532	122	171	128	156	115	199	111	135	5.395246289	5.546219916	4.863048981	5.573702949	5.098518389	6.357759932	4.773399667	5.021704367	-0.12287038	0.348756269	0.616663601	-0.089929912	0.488380292	0.690314057	-0.041979642	0.837785022	0.971778108	-0.211615807	0.31031955	0.658153554	-0.007786822	0.968731803	0.98951725	-0.190796613	0.355422174	0.649295085
FBgn0010391	943	1373	1069	1118	1085	1609	1053	1274	23.42728769	25.0167211	22.81577647	22.43984735	27.0230747	28.87792384	25.43853313	26.62230626	-0.077449843	0.144297882	0.361883976	0.118907996	0.024765735	0.091219367	-0.077180438	0.419654568	0.811657236	-0.090085141	0.271932564	0.616491463	0.123599687	0.180850748	0.462617135	0.096356776	0.240064318	0.537382254
FBgn0035005	0	1	8	5	1	1	12	22	0	0.027956201	0.261978618	0.153980743	0.038214074	0.027537736	0.444798436	0.705370414	2.471009718	7.70E-07	1.74E-05	0.781886938	0.053529825	0.161530881	1.151826506	0.023503974	NA	2.206485402	5.98E-05	0.000864468	0.10509317	0.684631769	NA	0.911200339	0.0509712	0.203962827
FBgn0001217	19	22	57	42	88	138	170	205	0.445993098	0.378744862	1.149467306	0.796510682	2.070865605	2.340201364	3.880403024	4.04756962	0.957758181	3.76E-08	1.15E-06	2.003825159	2.27E-29	3.83E-27	1.084863535	0.002685967	0.032433209	0.831088949	2.82E-06	5.48E-05	2.046962044	1.55E-13	7.92E-12	1.816879887	3.62E-15	2.28E-13
FBgn0032814	205	343	240	261	230	303	240	265	5.078069359	6.231440017	5.107439597	5.223397195	5.711725257	5.422343177	5.781085397	5.521493567	-0.033027965	0.751453686	0.896302554	-0.03846943	0.710444184	0.845124356	-0.109237786	0.570708858	0.892463365	0.036010805	0.783625267	0.941656864	-0.105578359	0.557803883	0.806273188	0.021421511	0.874777568	0.957948517
FBgn0034194	691	954	951	1048	565	773	656	777	20.06529902	20.31727669	23.72440536	24.58649654	16.44791081	16.21611021	18.52357482	18.97817893	0.25572511	6.49E-06	0.000113099	-0.420847003	1.11E-13	4.66E-12	0.278869166	0.006783292	0.067231538	0.212636997	0.011683948	0.07107535	-0.384765224	3.97E-06	7.19E-05	-0.466968726	5.85E-06	0.000122022
FBgn0039621	0	3	1	1	1	4	3	1	0	0.179814288	0.07021027	0.066026943	0.081930974	0.236163625	0.238411962	0.068741553	-0.125480305	0.815109787	0.923364256	0.299522122	0.452965438	NA	-0.079309216	0.840909286	NA	-0.038764433	0.942588132	NA	0.100924409	0.733395402	NA	0.261936487	0.545736028	NA
FBgn0037538	216	297	269	291	254	330	280	283	7.41454061	7.477156625	7.93286397	8.070329429	8.740955703	8.183593364	9.346347067	8.171143956	0.100443672	0.238024239	0.493634732	0.066587075	0.432202225	0.642370924	0.123719374	0.37315548	0.775454462	0.061679634	0.6636417	0.8978455	0.097033312	0.460566649	0.735830802	0.02049847	0.888200227	0.962086561
FBgn0025632	70	99	61	81	53	110	73	84	1.65760605	1.719364713	1.24096733	1.549658772	1.258212103	1.881809137	1.680968282	1.673125423	-0.068151121	0.71807602	0.878910624	-0.003212182	0.986133789	0.993031649	-0.231373722	0.389245571	0.790050647	0.089096883	0.762593489	0.934802197	-0.153104835	0.585283738	0.821927852	0.142104338	0.586798797	0.828873427
FBgn0085265	47	28	70	35	42	55	30	28	3.897180977	1.702786816	4.986524834	2.344706769	3.491376723	3.294693432	2.418952534	1.952885032	-0.070576037	0.840210742	0.936162347	-0.240828037	0.457271095	0.663191745	0.287772303	0.547192577	0.883023577	-0.570808213	0.07029399	0.268271748	0.151309332	0.693000258	0.879172043	-0.641322544	0.125545752	0.363311611
FBgn0025640	1413	1892	1130	1222	1279	1857	993	1240	61.42394749	60.32067953	42.20085358	42.91751271	55.73921035	58.31859735	41.97572306	45.34017333	-0.424379092	7.42E-14	6.13E-12	-0.114503317	0.043024426	0.136982993	-0.48962498	3.60E-09	1.93E-07	-0.36988219	1.64E-05	0.000279195	-0.171773375	0.005919087	0.040707801	-0.068219929	0.513138559	0.778832454
FBgn0039833	5	6	4	4	3	4	3	4	0.140169996	0.12336326	0.096336813	0.090596793	0.084314257	0.081011123	0.081782369	0.09432156	-0.149636962	0.748554658	0.895422988	-0.302196267	0.449516111	NA	-0.257655896	0.620258947	NA	0.058747468	0.916719644	0.978341576	-0.320785488	0.438194119	NA	-0.091363711	0.853453302	NA
FBgn0053827	0	0	0	0	0	0	0	0	0	0	0	0	0	0	0	0	NA	NA	NA	NA	NA	NA	NA	NA	NA	NA	NA	NA	NA	NA	NA	NA	NA	NA
FBgn0263656	19	32	15	14	8	15	11	15	2.200637148	2.718280995	1.492565256	1.310058385	0.928922605	1.255121308	1.238913256	1.461342541	-0.277078455	0.403761768	0.666754264	-0.595153338	0.055217621	0.165149405	-0.654827401	0.105585021	0.430765103	0.238376762	0.610913165	0.874842417	-0.882615272	0.019527478	0.105286551	-0.116706158	0.779442748	0.92549968
FBgn0034091	893	1193	1014	912	977	1120	892	994	18.2523434	17.88369059	17.80542553	15.06016699	20.0196482	16.53806899	17.72904744	17.08911159	-0.078155184	0.311592602	0.577311337	-0.035031391	0.64901016	0.807418682	-0.11653209	0.230056195	0.634832671	-0.054631941	0.687509005	0.909115999	-0.063475711	0.641129796	0.850282937	-0.019426811	0.836153345	0.946884637
FBgn0035167	28	29	30	43	1	3	3	5	0.765622323	0.581572799	0.704733702	0.949932593	0.027412665	0.059262152	0.079768456	0.114998583	0.408229783	0.250871605	0.509138633	-2.595347232	1.06E-13	4.47E-12	0.286623386	0.445244037	0.829045032	0.519019823	0.354828896	0.698624054	-2.104696557	2.66E-07	5.95E-06	-2.190966184	8.95E-07	2.19E-05
FBgn0038268	145	191	168	149	125	199	118	147	2.667976308	2.577489266	2.655647808	2.214970833	2.305784339	2.64524954	2.111297092	2.275082922	-0.117455951	0.287152044	0.550312616	-0.189469017	0.083762923	0.223438203	-0.084832424	0.62454372	0.911748384	-0.160964121	0.385140591	0.726923912	-0.149767331	0.378475905	0.678217199	-0.242445227	0.175295989	0.446394268
FBgn0262482	0	0	3	1	0	0	2	0	0	0	0.340166035	0.106632659	0	0	0.256688159	0	0.801204923	0.079005153	NA	-0.143470142	0.636642702	NA	0.533561939	0.171039204	NA	0.208041426	0.462287748	NA	NA	NA	NA	-0.165021033	0.66614864	NA
FBgn0031800	1286	1987	1140	1404	2253	3514	2047	2646	37.02719228	41.95920118	28.19888226	32.65988847	65.03328773	73.0939067	57.31272145	64.0819298	-0.250926518	0.013418083	0.066743239	0.801364405	1.98E-15	1.03E-13	-0.341696101	0.04408642	0.25164394	-0.171299907	0.136200725	0.413267121	0.707871483	1.24E-08	3.39E-07	0.86121208	2.00E-07	5.55E-06
FBgn0085263	48	56	40	85	58	77	54	64	4.065906183	3.47899396	2.910873535	5.817050293	4.925369484	4.71201263	4.447984361	4.559970356	0.084967015	0.732453064	0.886262351	0.097904546	0.682688966	0.826623606	0.200529517	0.634568726	0.914423884	-0.076803804	0.754631219	0.933098914	0.250781232	0.316080046	0.619684371	-0.059826667	0.884335671	0.960487563
FBgn0002941	1	2	2	2	1	1	1	3	0.019130317	0.028060906	0.032869976	0.03091149	0.019178599	0.013820437	0.018602681	0.048273563	0.389144999	0.467709857	0.72022037	-0.104908124	0.797368917	NA	0.13769871	0.777853563	NA	0.328275193	0.528819625	NA	-0.116346303	0.7186234	NA	-0.003296592	0.994324791	NA
FBgn0261279	2095	3122	2465	2667	2083	3392	2305	2821	21.29942233	23.27910225	21.53019441	21.90658041	21.23086912	24.91375823	22.78809928	24.12419404	0.01747639	0.811037622	0.921496789	-0.004739285	0.948144338	0.974532652	-0.015264703	0.886014963	0.979218189	0.035857757	0.758322726	0.933948201	-0.030385968	0.809634705	0.929446545	0.004709095	0.958508169	0.986321935
FBgn0051279	8	7	20	9	8	9	10	10	0.267949883	0.171953554	0.575494014	0.243542001	0.268626144	0.217773835	0.325699401	0.281727677	0.550163815	0.159182845	0.385275299	-0.190043823	0.590502659	0.766725969	0.57065818	0.259991093	0.671456375	0.25301562	0.6088336	0.873553477	0.043004736	0.917535696	NA	-0.336042943	0.477551967	0.753929126
FBgn0259878	54	47	54	60	52	89	59	93	0.774560266	0.494434588	0.665430104	0.695313212	0.747755307	0.922255101	0.822937479	1.122045149	0.191243954	0.349083213	0.616752459	0.365754316	0.066678719	0.189517777	0.124478613	0.709571271	0.938314895	0.214103653	0.470162858	0.797968501	0.280671311	0.367969217	0.669091036	0.374272271	0.197913423	0.479245657
FBgn0052100	173	266	217	213	201	266	191	214	4.073990195	4.594148663	4.390164972	4.052483512	4.745310549	4.52538067	4.37381711	4.238903978	-0.050650526	0.582724056	0.800770023	-0.026858375	0.76965235	0.880789776	-0.022297398	0.891235497	0.979653193	-0.089766033	0.523801647	0.829043611	0.008108705	0.958996098	0.98717006	-0.074821474	0.587212522	0.828873427
FBgn0026575	615	922	779	813	509	911	653	753	3.584724073	3.94149581	3.900904376	3.828590691	2.974357073	3.836176655	3.701239374	3.691828533	0.098681224	0.288541816	0.551459888	-0.185471417	0.044991949	0.141830189	0.057116919	0.613508278	0.907547945	0.12557067	0.451908684	0.781540851	-0.213558902	0.225275275	0.520838996	-0.168783061	0.041089466	0.17746033
FBgn0261788	99	119	221	177	170	137	143	138	0.120032204	0.105817886	0.230198288	0.173381849	0.206636108	0.120000418	0.168597837	0.140736777	0.380571726	0.126551805	0.333370879	-0.017876839	0.940613045	0.971627053	0.819204576	0.00017935	0.003319396	-0.055522258	0.867323164	0.9682317	0.373328273	0.233411393	0.531147467	-0.461832426	0.032946924	0.152633156
FBgn0052221	318	476	423	388	365	450	463	439	10.11381505	11.10310308	11.55780825	9.96982166	11.63792241	10.33951115	14.31931537	11.74406204	0.154797139	0.138237597	0.351698675	0.074952862	0.470085195	0.675365217	0.035924972	0.792294912	0.959915992	0.253589969	0.117414386	0.378330068	-0.035386837	0.803532518	0.928008738	0.165921352	0.291367937	0.591217378
FBgn0001112	7	12	18	92	4	4	33	11	0.123334124	0.155065788	0.272461378	1.309606485	0.070654513	0.05091489	0.565395735	0.163021103	1.846232132	0.000111227	0.001364192	-0.769689563	0.056817676	0.168578755	1.287533788	0.013698429	0.111997245	1.445206073	0.009299106	0.059117174	-0.649398223	0.120027213	NA	-0.530315846	0.27816886	0.57777783
FBgn0036330	2	2	1	2	1	6	0	2	0.095921026	0.070349878	0.04120321	0.077496412	0.048081557	0.207890515	0	0.080682574	-0.519059186	0.333589146	0.601137979	0.068951474	0.864821556	NA	-0.136598835	0.779015795	NA	-0.395817681	0.419663175	NA	0.152283882	0.674880757	NA	-0.113830888	0.765882004	NA
FBgn0035811	7911	11115	10352	10983	7080	9352	8278	9247	276.5760672	284.9982616	310.924329	310.2215567	248.1482265	236.2040365	281.4245693	271.9255397	0.193447322	4.03E-07	1.00E-05	-0.275146853	5.43E-13	2.10E-11	0.167273064	0.019126153	0.14162878	0.204917865	7.19E-05	0.001017103	-0.292696738	4.42E-06	7.90E-05	-0.272401938	8.46E-06	0.000169114
FBgn0036934	23	30	29	21	24	18	16	17	0.268585452	0.256936282	0.290937617	0.198126114	0.280970418	0.151854183	0.181688738	0.166981939	-0.148441321	0.601610814	0.812365508	-0.421669339	0.119724627	0.285339527	-0.074736649	0.842355532	0.972671356	-0.221117955	0.627355013	0.882093182	-0.271645497	0.472671077	0.744387541	-0.477088306	0.216738744	0.507324894
FBgn0031150	1933	2369	2097	2923	2193	2827	2686	2944	24.98321621	22.45593201	23.28424461	30.52200678	28.41514193	26.39623009	33.75793529	32.00517655	0.248748147	0.020867952	0.092552207	0.158546936	0.138197263	0.31302073	0.203647677	0.324647625	0.736088512	0.275393152	0.000152401	0.001988348	0.127901493	0.149692491	0.414072851	0.167796861	0.419963717	0.70851553
FBgn0051065	8	6	5	12	12	20	8	6	0.322767434	0.177541753	0.17330734	0.391154873	0.485373067	0.582947337	0.313865142	0.203618345	-0.360119564	0.394439267	0.658641134	0.320708788	0.392295897	0.609651474	0.133754654	0.796637315	0.961456866	-0.788029554	0.105586588	0.352540255	0.632764538	0.121320781	0.363962343	-0.144335092	0.769031751	NA
FBgn0038981	707	1155	1066	888	848	1201	897	1052	18.79859871	22.52358824	24.35064662	19.0759777	22.60458933	23.07005742	23.19273053	23.52814741	0.071896753	0.419393199	0.680110081	0.04024137	0.649804637	0.807647578	0.08351826	0.64103694	0.914423884	0.045156569	0.529029567	0.830899362	0.058843863	0.675739618	0.869034594	0.005127314	0.969263751	0.989999197
FBgn0031942	20	18	37	10	12	7	17	3	1.46565126	0.967436986	2.329429679	0.592063689	0.881610191	0.370593924	1.211442895	0.184921682	0.168587095	0.727222015	0.883553271	-0.660343722	0.104620822	0.260106115	0.156592088	0.761129865	0.952505385	0.077100004	0.890728716	0.974562194	-0.597721076	0.148386141	0.412193234	-0.419738962	0.379243664	0.671641557
FBgn0002673	28	24	26	14	32	42	24	28	0.601169609	0.377919899	0.479578345	0.24284815	0.688784983	0.651460189	0.501076002	0.505665061	-0.366838535	0.171296245	0.402749283	0.356894538	0.164371631	0.352545539	-0.312024668	0.491431603	0.859635376	-0.358056596	0.280096188	0.626996331	0.309915464	0.362225379	0.663717137	0.302161768	0.462476644	0.742868447
FBgn0037801	121	183	149	113	127	190	106	115	1.933197222	2.144328972	2.045145875	1.458602697	2.034179244	2.193027095	1.64683479	1.545448586	-0.289731388	0.029074221	0.118362834	-0.116633688	0.374214531	0.594532004	-0.196072079	0.408454316	0.802428926	-0.386887859	0.031719911	0.153295657	-0.029709188	0.866747664	0.954371031	-0.220015508	0.343312043	0.640071398
FBgn0027560	75048	117422	90391	106491	76057	107176	82908	99214	1312.773193	1506.432171	1358.385378	1504.981838	1333.780837	1354.402435	1410.263907	1459.786912	0.083982884	0.265149389	0.525565463	-0.118393029	0.115016241	0.277140636	0.045904967	0.756700908	0.951897857	0.107371409	0.017150296	0.095190167	-0.14759221	0.164008609	0.438236973	-0.103897216	0.39554926	0.689195645
FBgn0262881	6	0	1	2	1	10	8	4	1.298591858	0	0.185938214	0.349718976	0.216978214	1.563583324	1.683700295	0.728194419	-0.063179743	0.906254171	0.965903678	0.410999542	0.302350568	NA	-0.195616231	0.618535316	NA	0.170289095	0.75962242	0.93415584	0.050834281	0.851122763	NA	0.776376675	0.110245559	NA
FBgn0053986	0	1	0	1	1	2	0	1	0	0.043009541	0	0.04737869	0.058790882	0.084731496	0	0.049326602	-0.26456145	0.592748605	NA	0.189977354	0.574560348	NA	0.009264978	0.972611113	NA	-0.303276574	0.513323551	NA	0.187511034	0.504893718	NA	-0.003775536	0.987947645	NA
FBgn0028540	5643	7706	6999	8396	5692	7780	6347	7808	131.3732232	131.5755946	139.9845252	157.9199551	132.8484226	130.8506868	143.6873976	152.8982585	0.200922005	0.002285653	0.016350107	-0.086923408	0.185842854	0.381643409	0.202875976	0.113574515	0.447325313	0.182579979	0.00417481	0.03165163	-0.076703246	0.069665968	0.25597522	-0.113250466	0.411524008	0.701387556
FBgn0053798	2	0	0	0	1	0	1	2	0.190234437	0	0	0	0.095357279	0	0.092493778	0.160012926	-0.038170393	0.931463811	NA	0.125651765	0.666880009	NA	-0.158999754	0.496097836	NA	0.318370977	0.49294763	NA	-0.056182414	0.767857092	NA	0.452422437	0.193830791	NA
FBgn0250910	13	20	24	11	12	18	16	16	0.108836798	0.122803835	0.172619906	0.074403414	0.100718293	0.10886907	0.130258407	0.1126726	0.143131833	0.657432966	0.846813615	-0.137312633	0.649927106	0.807647578	0.065213654	0.890792644	0.979653193	0.179424957	0.675115419	0.902557588	-0.163405476	0.664785312	0.864598408	-0.078902163	0.862675838	0.954176237
FBgn0031287	134	179	184	164	125	194	140	181	5.224767039	5.118759147	6.163496955	5.166230243	4.88615063	5.464664038	5.308154365	5.936174195	0.14570838	0.176566667	0.410815304	-0.081345424	0.447461185	0.655183746	0.146261898	0.395963943	0.795045113	0.12678774	0.482159188	0.805638237	-0.070719596	0.675109529	0.869034594	-0.106634957	0.544890537	0.800980662
FBgn0039635	7306	10138	7900	8136	6963	10335	6957	8173	256.4779908	261.0190793	238.2564993	230.7539541	245.0538532	262.1081472	237.490266	241.3336399	-0.08795389	0.015286123	0.073254649	-0.084094099	0.020294158	0.078291504	-0.119696586	0.029893238	0.194883781	-0.070123648	0.244221084	0.582649455	-0.108707051	0.081176268	0.283333047	-0.075406062	0.123682882	0.360030125
FBgn0015776	35491	45734	38043	38848	34446	48730	38320	45842	825.8803629	780.5264463	760.5379524	730.3572514	803.5860827	819.2093862	867.1171578	897.2808308	0.031627811	0.572606239	0.794135985	0.044360887	0.427890882	0.638515788	-0.084765584	0.06539345	0.324605432	0.133568385	0.003646338	0.028371046	-0.064706368	0.084044892	0.290381185	0.137332771	0.00777755	0.052465848
FBgn0052451	964	1538	1310	1141	1204	1669	1208	1314	8.385412186	9.811903051	9.789621643	8.018641597	10.49949894	10.48825705	10.21804219	9.614100902	-0.035625561	0.642536006	0.838610748	0.094750325	0.215462352	0.420555061	-0.01499443	0.922603254	0.983306167	-0.069515625	0.299785876	0.647550608	0.119507298	0.342187934	0.645297015	0.052410052	0.632383746	0.85439388
FBgn0036964	330	439	372	432	362	490	364	433	18.66635916	18.21208757	18.07739501	19.7422752	20.52810943	20.02356319	20.02167638	20.60153135	0.046718648	0.530166336	0.766270824	0.033707412	0.649573952	0.807560823	0.060622695	0.670330163	0.926711067	0.017718771	0.867204712	0.968190676	0.054634129	0.606563732	0.831950754	-0.004683085	0.973551331	0.990657879
[truncated: 12,755 more rows]
