# Supplementary material for: Population- and Sex-Biased Gene Expression in the Excretion Organs of Drosophila melanogaster
Source: G3 (Bethesda). 2014 Sep 22;4(12):2307–15. doi: 10.1534/g3.114.013417 (PMC4267927; doi:10.1534/g3.114.013417)
Supplement: Supporting Information [file supp_g3.114.013417_FileS2.xls]

## Sheet: SEX
FBtr	FBgn	CGnum	Chrom	Length	AF1count	AF2count	AM1count	AM2count	EF1count	EF2count	EM1count	EM2count		AF1 RPKM	AF2 RPKM	AM1 RPKM	AM2 RPKM	EF1 RPKM	EF2 RPKM	EM1 RPKM	EM2 RPKM		log2(M/F)	P sex	FDR sex
FBtr0343411	FBgn0030136	CG2998	X	972	326	360	76	86	349	474	71	88		456.32	377.545	95.896	100.156	488.577	476.98	96.0963	103.036		-2.07108	2.16359e-71	7.11822e-68
FBtr0074027	FBgn0030616	CG9091	X	1296	548	683	226	249	479	619	209	248		575.299	537.215	213.873	217.491	502.926	467.168	212.156	217.78		-1.1972	9.61834e-56	1.58222e-52
FBtr0339710	FBgn0000504	CG11094	3R	6941	80	158	638	627	71	125	329	479		15.6814	23.2043	112.733	102.257	13.9191	17.6147	62.3574	78.5389		2.26661	1.45808e-47	1.59903e-44
FBtr0073408	FBgn0030245	CG1637	X	1773	622	730	1276	1262	378	510	853	796		477.309	419.708	882.664	805.744	290.106	281.351	632.929	510.947		1.00279	6.15885e-31	5.06565e-28
FBtr0087801	FBgn0004512	CG3879	2R	4240	734	864	1209	1288	708	1013	1093	1415		235.531	207.721	349.715	343.872	227.217	233.685	339.132	379.806		0.701052	8.64048e-31	5.68543e-28
FBtr0343381	FBgn0030593	CG9512	X	2221	1137	1150	2443	2750	869	1219	1711	2176		696.514	527.815	1349.05	1401.62	532.408	536.837	1013.48	1115.02		1.12406	1.44578e-29	7.92772e-27
FBtr0070801	FBgn0029785	CG4111	X	606	3855	5346	2942	3329	3850	5550	2708	3297		8655.05	8992.68	5954.2	6218.53	8644.93	8957.94	5878.82	6191.81		-0.478974	1.12796e-27	5.3014e-25
FBtr0339648	FBgn0005391	CG2979	X	1616	136	87	2	2	140	85	2	2		114.503	54.8796	1.5179	1.40099	117.885	51.4476	1.62818	1.40851		-3.78341	1.44829e-27	5.95611e-25
FBtr0331605	FBgn0262656	CG10798	X	9166	621	804	460	405	502	697	316	380		92.1785	89.4147	61.5505	50.0175	74.5242	74.3773	45.3546	47.1819		-0.63104	2.40713e-20	8.79939e-18
FBtr0073608	FBgn0001218	CG4147	X	3158	84	117	182	217	123	136	345	406		36.1897	37.7665	70.6826	77.7847	52.9989	42.1225	143.721	146.314		1.33418	3.3927e-19	1.1162e-16
FBtr0273362	FBgn0036191	CG7334	3L	2782	709	821	201	196	565	711	243	294		346.743	300.828	88.6119	79.7527	276.353	249.977	114.912	120.271		-1.42332	4.51819e-19	1.35135e-16
FBtr0073407	FBgn0030245	CG1637	X	1708	1246	1535	1834	2017	1615	2083	2270	2382		992.54	916.122	1316.94	1336.79	1286.64	1192.86	1748.45	1587.18		0.509278	9.10647e-19	2.49669e-16
FBtr0343981	FBgn0028342	CG2968	X	3817	131	142	53	55	123	176	57	46		46.6946	37.9227	17.0297	16.3112	43.8487	45.1002	19.6457	13.7154		-1.27462	1.50366e-18	3.80541e-16
FBtr0070426	FBgn0023541	CG3540	X	1685	7	6	32	30	8	14	54	49		5.65218	3.62981	23.2918	20.1543	6.46046	8.12673	42.1607	33.0954		2.05844	1.13843e-15	2.6753e-13
FBtr0302563	FBgn0001296	CG12286	3R	2321	437	632	290	286	348	511	233	295		256.168	277.571	153.241	139.488	204.022	215.344	132.067	144.65		-0.671512	4.65367e-15	1.0207e-12
FBtr0343033	FBgn0052695	CG32695	X	512	303	401	155	147	391	513	224	295		805.176	798.375	371.291	325.008	1039.15	980.02	575.562	655.727		-0.863601	2.33064e-13	4.79238e-11
FBtr0081048	FBgn0032669	CG15155	2L	909	3650	4747	5439	5003	2536	3689	3875	4059		5463.2	5323.39	7338.52	6230.36	3796.29	3969.47	5608.18	5081.9		0.450733	1.40599e-12	2.58204e-10
FBtr0343648	FBgn0011754	CG1830	X	2522	280	374	193	222	294	365	186	194		151.054	151.168	93.8567	99.6448	158.627	141.558	97.0247	87.5443		-0.602802	1.41266e-12	2.58204e-10
FBtr0082666	FBgn0001296	CG12286	3R	2176	727	1005	449	386	711	1129	448	616		454.562	470.804	253.07	200.805	444.615	507.484	270.853	322.176		-0.778909	6.48549e-12	1.12301e-09
FBtr0333335	FBgn0001186	CG3001	X	3924	1881	2423	2490	2992	1472	1973	1837	2150		652.195	629.444	778.258	863.136	510.449	491.797	615.878	623.564		0.39146	8.51466e-12	1.40066e-09
FBtr0307384	FBgn0026428	CG6170	X	3272	812	870	358	390	655	815	374	484		337.645	271.043	134.191	134.927	272.397	243.631	150.374	168.346		-0.850514	1.26674e-11	1.98456e-09
FBtr0078536	FBgn0037186	CG11241	3L	1874	72	100	209	159	59	83	149	123		52.2734	54.3955	136.782	96.0448	42.8406	43.3208	104.6	74.6976		1.09461	1.40947e-11	2.1078e-09
FBtr0071095	FBgn0004403	CG1524	X	877	48	56	12	13	41	52	17	14		74.4663	65.091	16.7817	16.7799	63.6147	57.9951	25.5014	18.1677		-1.53741	1.55534e-11	2.22482e-09
FBtr0332953	FBgn0261710	CG17255	X	9940	39	52	90	90	46	64	115	95		5.33822	5.33273	11.1048	10.2495	6.29716	6.29769	15.2204	10.877		1.03461	5.43711e-11	7.45337e-09
FBtr0084214	FBgn0003178	CG7070	3R	2109	397	425	530	571	398	563	553	660		256.113	205.421	308.214	306.483	256.791	261.108	344.955	356.155		0.484978	5.83372e-11	7.67718e-09
FBtr0076530	FBgn0040827	CG13315	3L	620	2794	2894	4624	5798	2340	4040	4035	5754		6131.3	4758.17	9147.02	10586	5135.68	6373.49	8561.82	10562.1		0.832313	9.86988e-11	1.24892e-08
FBtr0300100	FBgn0036191	CG7334	3L	3343	1423	1662	560	625	901	1219	479	726		579.144	506.789	205.449	211.636	366.743	356.66	188.501	247.156		-0.958211	1.96323e-10	2.39223e-08
FBtr0113289	FBgn0039358	CG5028	3R	1934	619	747	443	517	514	698	402	440		435.464	393.729	280.932	302.608	361.643	353.01	273.454	258.921		-0.401438	1.103e-09	1.29603e-07
FBtr0085803	FBgn0039858	CG11525	3R	2733	490	602	630	716	355	556	515	587		243.935	224.538	282.718	296.565	176.751	198.986	247.903	244.439		0.402447	1.1827e-09	1.34175e-07
FBtr0073819	FBgn0030519	CG11151	X	705	219	243	355	330	183	239	239	310		422.642	351.358	617.579	529.872	353.212	331.586	445.988	500.431		0.576297	1.4296e-09	1.5678e-07
FBtr0077243	FBgn0025814	CG1742	X	660	720	1014	1328	1153	1053	1739	1625	1826		1484.25	1566.13	2467.79	1977.57	2170.99	2577.17	3239.1	3148.68		0.533132	3.47847e-09	3.69167e-07
FBtr0080715	FBgn0028516	CG3994	2L	1812	112	139	236	382	125	173	200	283		84.0965	78.1969	159.738	238.645	93.8697	93.3847	145.207	177.746		1.0427	6.08559e-09	6.25675e-07
FBtr0342624	FBgn0030481	CG1662	X	1603	284	389	219	235	317	414	241	256		241.048	247.371	167.557	165.951	269.091	252.612	197.787	181.751		-0.440377	8.42602e-09	7.92046e-07
FBtr0301501	FBgn0011754	CG1830	X	3111	586	955	389	453	536	815	422	400		256.281	312.922	153.357	164.833	234.444	256.239	178.454	146.329		-0.646843	8.29165e-09	7.92046e-07
FBtr0073576	FBgn0030362	CG1803	X	1097	230	259	312	317	184	265	270	354		285.259	240.672	348.82	327.114	228.236	236.28	323.796	367.255		0.522721	7.98654e-09	7.92046e-07
FBtr0290219	FBgn0035023	CG13586	2R	3646	307	394	216	249	268	375	199	255		114.562	110.157	72.6592	77.3089	100.021	100.601	71.8044	79.5966		-0.428759	1.08275e-07	9.89516e-06
FBtr0076001	FBgn0027843	CG6906	3L	1830	972	1428	1380	1531	850	1048	1047	1125		722.659	795.444	924.871	947.045	632.035	560.142	752.679	699.637		0.351288	1.22207e-07	1.03602e-05
FBtr0310282	FBgn0025641	CG14622	X	5414	170	232	76	118	386	456	109	224		42.7217	43.682	17.2166	24.6723	97.0158	82.3824	26.4864	47.087		-1.0328	1.22811e-07	1.03602e-05
FBtr0339319	FBgn0039519	CG13977	3R	4171	4463	5877	5320	6352	5333	7297	6593	8197		1455.81	1436.31	1564.32	1723.92	1739.82	1711.16	2079.49	2236.59		0.312903	1.173e-07	1.03602e-05
FBtr0299622	FBgn0261461	CG42274	X	2208	58	90	34	36	74	95	46	40		35.7394	41.5505	18.8857	18.4565	45.6043	42.0835	27.4077	20.6173		-0.860855	1.49091e-07	1.22627e-05
FBtr0112996	FBgn0030797	CG13004	X	2234	119	136	198	194	135	204	178	243		72.4739	62.0567	108.701	98.3026	82.2288	89.3171	104.822	123.793		0.563358	2.63169e-07	2.06149e-05
FBtr0309042	FBgn0086906	CG1915	3L	17268	267	374	219	235	297	402	222	266		21.0372	22.0781	15.5545	15.4054	23.4039	22.7705	16.9132	17.5312		-0.386994	2.61238e-07	2.06149e-05
FBtr0079179	FBgn0001941	CG9078	2L	1784	1213	1606	1536	1668	1190	1719	1361	1583		925.09	917.663	1055.97	1058.39	907.665	942.472	1003.64	1009.85		0.218613	3.0889e-07	2.36337e-05
FBtr0342971	FBgn0053080	CG33080	X	3084	23	33	56	48	30	25	55	58		10.1469	10.9077	22.2703	17.6187	13.2367	7.92891	23.4619	21.4035		1.00352	3.38868e-07	2.53381e-05
FBtr0330696	FBgn0264086	CG43755	2L	2333	2	6	25	7	5	5	37	74		1.16636	2.62162	13.1425	3.39649	2.91628	2.09625	20.8642	36.0984		1.87722	3.78767e-07	2.75746e-05
FBtr0306580	FBgn0033777	CG17574	2R	882	380	546	540	624	508	820	709	804		586.183	631.04	750.894	800.871	783.734	909.354	1057.53	1037.43		0.379334	3.85541e-07	2.75746e-05
FBtr0340460	FBgn0029766	CG15784	X	2956	120	171	49	71	102	137	68	78		55.2325	58.9691	20.3304	27.1895	46.9536	45.3319	30.2635	30.0304		-0.83442	4.21877e-07	2.95314e-05
FBtr0088406	FBgn0033483	CG12919	2R	2148	49	83	100	98	51	77	85	109		31.037	39.3891	57.0977	51.6462	32.308	35.0626	52.0594	57.7515		0.690255	4.81332e-07	3.29913e-05
FBtr0305150	FBgn0262735	CG1691	X	11849	416	615	330	380	407	521	311	357		47.7672	52.9086	34.1575	36.3035	46.7397	43.0074	34.5297	34.2892		-0.386361	5.22332e-07	3.50709e-05
FBtr0070981	FBgn0029897	CG3203	X	941	72	90	48	40	55	74	27	35		104.102	97.4957	62.5612	48.119	79.5329	76.9183	37.7475	42.3301		-0.808461	6.85835e-07	4.51279e-05
FBtr0307286	FBgn0262976	CG32711	X	2632	185	229	118	154	165	228	105	142		95.6321	88.6916	54.9857	66.2341	85.3044	84.7299	52.4829	61.4008		-0.515342	1.05816e-06	6.82614e-05
FBtr0085505	FBgn0039727	CG15523	3R	11469	907	1158	1129	1138	739	1055	1086	1162		107.597	102.924	120.732	112.322	87.6784	89.9735	124.571	115.306		0.344744	1.2687e-06	8.02696e-05
FBtr0344376	FBgn0266411	CG45051	3R	5978	130	155	193	182	105	146	149	171		29.5873	26.4307	39.5963	34.4637	23.9005	23.8883	32.7903	32.5545		0.48014	1.4997e-06	9.30949e-05
FBtr0339261	FBgn0261461	CG42274	X	1787	42	47	22	18	34	49	18	15		31.9774	26.8106	15.0991	11.4024	25.8898	26.82	13.2514	9.55296		-1.02962	1.56956e-06	9.56268e-05
FBtr0073406	FBgn0030245	CG1637	X	2196	23	27	61	49	17	30	34	43		14.25	12.5333	34.0683	25.2587	10.5339	13.3622	20.3686	22.2847		0.976826	1.7688e-06	0.000105806
FBtr0310656	FBgn0259992	CG42489	3R	373	128	170	192	223	145	190	169	233		466.895	464.593	631.314	676.772	528.972	498.233	596.063	710.916		0.47392	3.05105e-06	0.000173199
FBtr0332107	FBgn0035121	CG7008	3L	3411	184	226	155	131	191	265	140	149		73.3929	67.5398	55.7318	43.4747	76.1948	75.9892	53.9959	49.7137		-0.464901	3.05336e-06	0.000173199
FBtr0074344	FBgn0027556	CG4928	X	3472	10500	10199	13440	21515	6164	7432	8911	11567		4114.6	2994.41	4747.59	7014.68	2415.77	2093.7	3376.46	3791.51		0.729232	3.01234e-06	0.000173199
FBtr0307521	FBgn0036576	CG5151	3L	5725	590	872	443	449	631	920	495	651		140.215	155.265	94.9033	88.7805	149.978	157.181	113.748	129.413		-0.443908	3.18426e-06	0.000177563
FBtr0073055	FBgn0035432	CG17723	3L	2566	1234	1697	1014	965	987	1522	848	1054		654.299	674.152	484.657	425.713	523.4	580.157	434.764	467.472		-0.357577	3.27951e-06	0.000179827
FBtr0071168	FBgn0020653	CG2151	X	2277	396	557	553	533	540	730	647	727		236.619	249.359	297.862	264.979	322.704	313.579	373.814	363.365		0.26697	3.77552e-06	0.000203631
FBtr0072254	FBgn0019643	CG3318	2R	1275	56	37	107	89	22	30	55	49		59.758	29.5818	102.926	79.0181	23.4793	23.0144	56.7501	43.7378		1.03225	3.90772e-06	0.000205166
FBtr0081944	FBgn0037623	CG9801	3R	3476	252	330	215	228	239	354	176	214		98.6367	96.7758	75.8598	74.2509	93.5603	99.6119	66.6112	70.0657		-0.375802	3.92872e-06	0.000205166
FBtr0333345	FBgn0264562	CG43934	X	12551	35	19	290	240	23	20	21	110		3.79409	1.54315	28.3382	21.6461	2.49358	1.55862	2.20118	9.97437		1.68875	4.06433e-06	0.000208932
FBtr0300611	FBgn0003890	CG4869	3R	1701	488	637	674	680	518	643	564	663		390.331	381.74	485.969	452.534	414.38	369.738	436.204	443.589		0.285033	4.47355e-06	0.00022643
FBtr0083823	FBgn0038756	CG4783	3R	410	87	179	60	56	232	279	102	172		288.704	445.043	179.482	154.615	769.977	665.592	327.288	477.437		-0.857403	4.6235e-06	0.000230475
FBtr0075142	FBgn0036765	CG7408	3L	3171	75	84	102	134	57	72	84	98		32.1798	27.0032	39.4509	47.836	24.4598	22.2087	34.8496	35.1723		0.623981	5.14745e-06	0.000249046
FBtr0339240	FBgn0039452	CG14245	3R	615	3039	3117	6070	9190	3719	3908	5537	5162		6723.16	5166.48	12105.1	16915.6	8228.57	6215.37	11844.4	9552.44		0.918684	5.08182e-06	0.000249046
FBtr0080624	FBgn0028916	CG33090	2L	3450	6	13	23	34	15	25	36	37		2.36619	3.84111	8.1764	11.1559	5.91624	7.08775	13.7277	12.2055		1.14052	5.65483e-06	0.000269629
FBtr0343323	FBgn0029911	CG14435	X	3831	739	949	640	720	795	1027	639	744		262.452	252.515	204.89	212.749	282.376	262.208	219.434	221.02		-0.24041	5.99257e-06	0.000281651
FBtr0087863	FBgn0026619	CG8766	2R	1625	31	36	65	62	35	39	51	55		25.9553	22.583	49.0584	43.1902	29.3081	23.4746	41.2887	38.5195		0.790295	6.42206e-06	0.000297586
FBtr0086150	FBgn0262736	CG3161	2R	2833	2335	3018	2266	2136	2002	2589	1611	1805		1121.39	1085.94	980.995	853.495	961.592	893.867	748.106	725.107		-0.238619	6.62829e-06	0.000302876
FBtr0300210	FBgn0031117	CG1702	X	1163	271	349	417	356	203	244	274	292		317.035	305.899	439.754	346.511	237.514	205.21	309.945	285.742		0.433812	7.15667e-06	0.00032254
FBtr0072255	FBgn0019643	CG3318	2R	1588	223	257	335	414	173	259	226	262		191.061	164.974	258.73	295.118	148.241	159.528	187.229	187.768		0.518186	8.31323e-06	0.000369602
FBtr0299616	FBgn0259167	CG42272	3L	1862	62	91	142	103	21	23	52	46		45.3033	49.8189	93.5324	62.6187	15.3466	12.0819	36.7399	28.1157		0.902013	8.48527e-06	0.00037222
FBtr0290141	FBgn0250757	CG8932	3R	2561	14462	17650	12637	12301	11590	15949	10386	10487		7683.1	7025.35	6051.84	5437.23	6158.11	6091.32	5335.23	4660.29		-0.264159	9.9699e-06	0.000431592
FBtr0085085	FBgn0039464	CG6330	3R	1541	8	10	24	36	14	5	25	25		7.06326	6.615	19.1013	26.4452	12.3623	3.17362	21.3428	18.4633		1.33835	1.06079e-05	0.000453245
FBtr0333847	FBgn0036875	CG9449	3L	2589	47	64	25	21	62	60	34	30		24.6993	25.1988	11.843	9.18193	32.5862	22.6677	17.2767	13.1874		-0.905098	1.07865e-05	0.00045497
FBtr0079784	FBgn0032084	CG13101	2L	1589	46	68	103	98	47	63	57	82		39.3869	43.6232	79.4999	69.815	40.2483	38.7797	47.1917	58.7302		0.677495	1.1431e-05	0.000476049
FBtr0332333	FBgn0032614	CG13284	2L	1676	84	102	54	54	37	66	27	24		68.1904	62.0382	39.516	36.4726	30.0401	38.5175	21.1936	16.297		-0.723061	1.42118e-05	0.000584461
FBtr0303287	FBgn0033196	CG1358	2R	3094	32	55	20	8	27	34	12	14		14.0717	18.1207	7.92799	2.92696	11.8745	10.7485	5.10241	5.14966		-1.1446	1.47327e-05	0.000598404
FBtr0073363	FBgn0035571	CG12493	3L	1173	155	199	119	118	108	145	65	97		179.784	172.937	124.423	113.876	125.285	120.909	72.9004	94.112		-0.486116	1.52556e-05	0.000612085
FBtr0113188	FBgn0037186	CG11241	3L	2010	11	11	27	17	8	15	30	31		7.44586	5.57865	16.4748	9.57413	5.41586	7.29933	19.6354	17.5524		1.15118	1.9082e-05	0.000756382
FBtr0087881	FBgn0033760	CG8785	2R	2107	52	81	32	24	27	48	18	23		33.5782	39.188	18.6268	12.8942	17.437	22.2825	11.2389	12.4232		-0.888165	1.93357e-05	0.000757314
FBtr0332334	FBgn0032614	CG13284	2L	2178	325	401	180	250	274	318	202	192		203.022	187.681	101.36	129.936	171.185	142.809	122.014	100.326		-0.549717	2.11621e-05	0.000819099
FBtr0083888	FBgn0038799	CG4288	3R	1846	34	42	73	57	68	106	112	117		25.0591	23.1926	48.5003	34.9534	50.1246	56.1645	79.818	72.1316		0.647078	2.45495e-05	0.000928365
FBtr0305901	FBgn0263930	CG4974	3L	4483	440	394	265	297	258	343	166	178		133.537	89.5901	72.4987	74.9953	78.3113	74.8364	48.714	45.1879		-0.566574	2.43538e-05	0.000928365
FBtr0088905	FBgn0264294	CG2140	2R	830	1634	2885	2832	2823	2555	3819	3478	3966		2678.5	3543.24	4184.74	3850.16	4188.77	4500.48	5512.72	5438.08		0.402399	2.49209e-05	0.000931703
FBtr0088405	FBgn0033483	CG12919	2R	2166	94	106	153	158	91	153	121	198		59.0456	49.8862	86.6336	82.5744	57.1685	69.0909	73.4922	104.035		0.60088	2.98608e-05	0.00110384
FBtr0310444	FBgn0030218	CG1628	X	1499	61	77	33	49	53	82	35	27		55.3664	52.3627	27.0001	37.0033	48.1114	53.5057	30.7171	20.499		-0.76032	3.39844e-05	0.00124232
FBtr0309869	FBgn0037146	CG7470	3L	4686	397	534	349	366	316	417	264	248		115.267	116.164	91.3432	88.4149	91.761	87.0405	74.1167	60.2311		-0.325052	3.66078e-05	0.00132351
FBtr0299558	FBgn0259143	CG42258	X	3827	338	523	275	278	322	463	289	294		120.165	139.308	88.1308	82.2305	114.491	118.334	99.3468	87.4299		-0.401515	3.86682e-05	0.00138281
FBtr0309224	FBgn0031016	CG12199	X	6284	324	362	248	258	295	372	227	247		70.1499	58.7226	48.4026	46.4761	63.8792	57.9021	47.523	44.7334		-0.351801	3.98521e-05	0.00140982
FBtr0075399	FBgn0026061	CG4123	3L	1828	75	115	133	172	62	93	78	109		55.8217	64.129	89.2337	106.512	46.1518	49.7616	56.1349	67.8612		0.588285	4.88228e-05	0.0017088
FBtr0079869	FBgn0032147	CG4026	2L	2055	587	780	758	775	557	891	735	803		388.637	386.915	452.388	426.91	368.822	424.086	470.533	444.708		0.247754	5.27277e-05	0.00180702
FBtr0306351	FBgn0011672	CG3671	3R	2221	763	788	518	543	628	778	480	548		467.406	361.668	286.045	276.756	384.755	342.625	284.32	280.804		-0.392947	5.25446e-05	0.00180702
FBtr0340007	FBgn0050089	CG30089	2R	3259	89	112	49	31	93	172	82	70		37.1555	35.0321	18.4402	10.7677	38.8304	51.6216	33.1012	24.4447		-0.834025	6.05801e-05	0.00204034
FBtr0078764	FBgn0051547	CG31547	3R	3891	62	67	90	100	18	40	54	46		21.6795	17.5528	28.3684	29.0928	6.29484	10.0551	18.2577	13.4545		0.719853	6.0776e-05	0.00204034
FBtr0086518	FBgn0034435	CG9975	2R	3245	10	17	38	18	3	5	74	97		4.19279	5.34032	14.3622	6.2792	1.258	1.5071	30.0007	34.0195		1.53222	6.27243e-05	0.00208447
FBtr0310055	FBgn0050115	CG30115	2R	6170	72	82	41	41	57	69	37	42		15.8769	13.5476	8.14989	7.52221	12.5708	10.9383	7.88916	7.74703		-0.654475	6.54636e-05	0.00215375
FBtr0070494	FBgn0024980	CG2715	X	1667	226	278	181	183	182	280	143	186		184.455	169.997	133.167	124.269	148.563	164.29	112.853	126.984		-0.35871	6.95272e-05	0.0022648
FBtr0299623	FBgn0261461	CG42274	X	4576	250	257	159	141	214	271	168	172		74.3313	57.2506	42.6152	34.8803	63.6358	57.9257	48.2989	42.7773		-0.512153	7.20398e-05	0.00232364
FBtr0305045	FBgn0051119	CG31119	3R	1692	42	48	24	28	33	39	13	14		33.7728	28.9184	17.3966	18.7329	26.5392	22.5451	10.1078	9.4167		-0.864712	7.28632e-05	0.00232738
FBtr0074631	FBgn0030955	CG6891	X	994	4982	8009	4590	4797	6134	8980	5515	5659		6819.23	8213.43	5663.43	5462.98	8397.13	8836.45	7299.17	6479.25		-0.316333	8.31065e-05	0.00262904
FBtr0082534	FBgn0017581	CG17342	3R	6281	4362	5234	3660	3956	3724	4800	3286	3571		944.876	849.45	714.67	712.975	806.779	747.481	688.261	647.042		-0.21312	8.58494e-05	0.00268995
FBtr0073956	FBgn0052594	CG32594	X	4014	93	119	68	83	131	188	92	109		31.5227	30.2205	20.7771	23.4071	44.4086	45.8108	30.1526	30.9044		-0.457273	8.7266e-05	0.00270854
FBtr0082607	FBgn0001149	CG10045	3R	825	1107	1598	2527	1722	1045	1555	1738	1545		1825.63	1974.49	3756.68	2362.79	1723.6	1843.59	2771.47	2131.31		0.604041	8.86502e-05	0.00272579
FBtr0110808	FBgn0083950	CG34114	3R	6818	130	137	309	249	146	148	154	222		25.9421	20.4831	55.5846	41.3418	29.1386	21.2321	29.7152	37.0567		0.749818	8.99109e-05	0.00273548
FBtr0304990	FBgn0262733	CG7524	3L	4786	140	189	107	113	148	181	105	128		39.7991	40.2552	27.4198	26.7271	42.0787	36.9908	28.8623	30.4375		-0.416653	9.1271e-05	0.00273548
FBtr0333829	FBgn0037525	CG17816	3R	6187	22	20	9	15	49	76	26	20		4.83794	3.29521	1.78409	2.74446	10.7768	12.0149	5.5285	3.67893		-0.954456	9.14599e-05	0.00273548
FBtr0076427	FBgn0036007	CG3424	3L	2772	128	179	180	225	153	235	191	256		62.8253	65.8253	79.6402	91.8831	75.1055	82.9206	90.6472	105.104		0.409759	9.72721e-05	0.00287442
FBtr0075558	FBgn0004396	CG7450	3L	4498	287	416	252	262	278	376	229	271		86.8121	94.2772	68.7123	65.9369	84.1006	81.7629	66.9777	68.5679		-0.299606	9.87263e-05	0.00287442
FBtr0299649	FBgn0259175	CG42280	3L	4109	252	333	228	204	303	445	260	297		83.4416	82.6116	68.0537	56.2005	100.341	105.928	83.2437	82.2605		-0.306473	9.86886e-05	0.00287442
FBtr0340138	FBgn0040319	CG2259	X	3837	42	71	27	34	40	52	23	25		14.8928	18.8625	8.63029	10.0308	14.1854	13.2556	7.88589	7.41514		-0.742933	0.000100292	0.00289438
FBtr0331719	FBgn0030519	CG11151	X	1066	62	68	81	93	38	58	61	81		79.1321	65.0256	93.1925	98.758	48.5065	53.218	75.2813	86.4767		0.574639	0.000108491	0.00310378
FBtr0335143	FBgn0027779	CG17332	2L	2503	358	400	277	307	322	388	225	261		194.599	162.904	135.729	138.843	175.053	151.621	118.26	118.673		-0.349306	0.000114061	0.00323501
FBtr0343325	FBgn0025621	CG16989	X	3915	40	60	68	78	105	148	146	158		13.901	15.6226	21.3025	22.5533	36.4948	36.9758	49.0609	45.93		0.480609	0.00011905	0.00332055
FBtr0344437	FBgn0266450	CG45074	2L	4473	546	720	485	461	429	653	364	473		166.078	164.084	132.983	116.667	130.506	142.791	107.057	120.347		-0.275877	0.000119096	0.00332055
FBtr0290139	FBgn0250757	CG42235	3R	2389	10848	15648	13469	15819	14340	20471	17408	18771		6178.05	6676.91	6914.69	7495.65	8167.83	8381.28	9586.21	8942.16		0.222455	0.000126691	0.00350263
FBtr0080576	FBgn0028540	CG9008	2L	1987	130	179	183	193	137	180	160	210		89.0151	91.8307	112.955	109.953	93.8202	88.6058	105.934	120.28		0.36271	0.000132596	0.00363533
FBtr0335154	FBgn0000251	CG1759	2L	1846	1051	1405	1272	1753	1200	1989	1703	2161		774.621	775.849	845.101	1074.97	884.551	1053.88	1213.66	1332.28		0.404098	0.000136683	0.00371641
FBtr0334288	FBgn0264754	CG44012	3R	3037	7	9	9	22	15	23	36	45		3.13597	3.02086	3.63455	8.2002	6.72078	7.40748	15.5945	16.8632		1.00861	0.000141197	0.00380768
FBtr0337091	FBgn0032587	CG5953	2L	4576	195	297	306	298	236	253	271	318		57.9784	66.1612	82.0141	73.7186	70.1778	54.0782	77.9108	79.0883		0.387136	0.000142747	0.00381819
FBtr0070384	FBgn0004654	CG3724	X	1895	27	25	30	46	17	20	41	51		19.3853	13.4482	19.4162	27.4786	12.2071	10.3231	28.4635	30.629		0.910132	0.00015773	0.00418493
FBtr0079905	FBgn0004867	CG5920	2L	916	867	1204	844	914	915	1298	741	931		1287.78	1339.87	1130.06	1129.53	1359.25	1386.01	1064.23	1156.71		-0.201704	0.000160155	0.00421528
FBtr0342764	FBgn0040900	CG17777	X	680	46	54	53	102	28	58	97	88		92.0379	80.9501	95.5917	169.8	56.0303	83.427	187.662	147.28		0.894164	0.000164503	0.00429535
FBtr0070253	FBgn0026872	CG14777	X	859	63	77	39	52	78	155	46	66		99.785	91.3756	55.6833	68.5262	123.559	176.492	70.4497	87.4424		-0.684931	0.000173133	0.00445007
FBtr0073421	FBgn0003360	CG16944	X	1634	514	648	460	449	446	639	394	466		427.985	404.255	345.27	311.058	371.412	382.504	317.219	324.568		-0.227652	0.000173012	0.00445007
FBtr0339577	FBgn0026872	CG14777	X	855	77	120	58	61	31	61	16	29		122.53	143.07	83.1984	80.7626	49.3366	69.7833	24.6189	38.6014		-0.678463	0.000186428	0.00471807
FBtr0303265	FBgn0086371	CG9829	3R	1314	81	95	141	143	98	122	114	126		83.8702	73.6989	131.606	123.193	101.486	90.8139	114.136	109.131		0.501345	0.00018529	0.00471807
FBtr0086639	FBgn0034390	CG15093	2R	1243	256	367	380	328	343	522	447	546		280.212	300.973	374.943	298.71	375.488	410.759	473.098	499.911		0.312897	0.000216129	0.00542796
FBtr0072269	FBgn0034999	CG3394	2R	2357	32	29	60	41	33	31	100	64		18.4718	12.5421	31.2209	19.6911	19.0514	12.8644	55.8155	30.9024		0.996079	0.000225834	0.00562875
FBtr0074313	FBgn0010412	CG4464	X	925	77	131	70	74	106	159	76	89		113.258	144.365	92.8132	90.56	155.933	168.129	108.09	109.501		-0.472487	0.000271482	0.0067156
FBtr0113748	FBgn0039959	CG17514	2RHet	8028	2917	3758	2717	3071	2691	3786	2440	2849		494.364	477.18	415.084	433.031	456.121	461.276	399.85	403.884		-0.132762	0.000286206	0.007027
FBtr0309206	FBgn0038846	CG5697	3R	921	116	156	188	190	60	122	98	109		171.363	172.662	250.352	233.529	88.6472	129.565	139.985	134.691		0.457507	0.00030631	0.00746489
FBtr0113680	FBgn0020660	CG10837	2RHet	1504	87	99	62	64	83	127	64	68		78.7027	67.0996	50.5588	48.1702	75.0937	82.5931	55.9818	51.4556		-0.484134	0.000311664	0.00753951
FBtr0075042	FBgn0036837	CG18135	3L	3079	228	237	800	440	155	305	225	410		100.75	78.4642	318.664	161.767	68.5008	96.8897	96.1363	151.546		0.931916	0.000318691	0.00765323
FBtr0113050	FBgn0033222	CG12824	2R	637	197	246	248	256	264	365	308	377		420.77	393.666	477.491	454.933	563.947	560.455	636.1	673.555		0.26742	0.000335109	0.00798919
FBtr0077155	FBgn0035601	CG10640	3L	1498	194	265	257	276	182	260	219	262		176.201	180.33	210.414	208.566	165.323	169.765	192.33	199.049		0.283598	0.000363788	0.00861053
FBtr0114590	FBgn0040238	CG6264	3R	3269	59	56	37	18	55	74	28	41		24.5559	17.4625	13.8816	6.2331	22.894	22.1414	11.2683	14.2738		-0.795043	0.000388067	0.0090549
FBtr0310078	FBgn0259240	CG42338	X	13925	81	77	1790	1601	57	76	69	113		7.91421	5.63674	157.656	130.15	5.56997	5.33834	6.51881	9.23537		1.38483	0.000387691	0.0090549
FBtr0070827	FBgn0029823	CG3011	X	2001	100	123	86	82	107	161	80	72		67.994	62.6601	52.7114	46.3888	72.7629	78.6985	52.5966	40.9503		-0.478748	0.000395875	0.00917204
FBtr0336805	FBgn0004509	CG10772	3R	6225	2387	2560	2763	3400	2410	3035	2667	3605		521.712	419.212	544.371	618.281	526.807	476.878	563.635	659.079		0.350866	0.000428666	0.00986232
FBtr0085110	FBgn0029155	CG5889	3R	3311	892	1086	1240	1552	1417	2058	1546	2117		366.542	334.352	459.32	530.614	582.35	607.958	614.278	727.667		0.386009	0.000437371	0.00999272
FBtr0299526	FBgn0027279	CG14616	X	6200	335	526	321	309	345	462	278	339		73.5142	86.4822	63.499	56.4174	75.7183	72.885	58.9885	62.2271		-0.295536	0.000452337	0.0102634
FBtr0077012	FBgn0035695	CG10226	3L	4620	1313	1108	1585	2606	959	1449	1309	1982		386.67	244.473	420.766	638.527	282.456	306.771	372.745	488.239		0.666336	0.00045898	0.0103428
FBtr0078135	FBgn0031245	CG3625	2L	995	520	692	418	414	550	727	484	570		711.047	708.95	515.236	471.003	752.165	714.659	639.936	651.963		-0.288186	0.000465307	0.010414
FBtr0343581	FBgn0027279	CG14616	X	4107	345	434	222	301	278	383	236	270		114.291	107.72	66.2951	82.9637	92.1072	91.214	75.5965	74.8187		-0.361973	0.000472234	0.0104976
FBtr0075626	FBgn0002778	CG3297	3L	2376	12	23	34	33	17	20	27	28		6.87152	9.86766	17.5503	15.7222	9.7359	8.23325	14.9497	13.4117		0.794638	0.000487382	0.0107617
FBtr0342823	FBgn0261451	CG33950	X	13196	433	642	333	368	682	739	503	381		44.644	49.5936	30.9496	31.5684	70.3259	54.7759	50.1464	32.859		-0.512936	0.000535469	0.0117446
FBtr0075355	FBgn0260960	CG3971	3L	2784	496	664	491	437	517	690	389	510		242.399	243.126	216.304	177.688	252.694	242.419	183.821	208.484		-0.256614	0.000569654	0.0124117
FBtr0070411	FBgn0023529	CG2918	X	3175	50	85	89	74	59	72	89	120		21.4262	27.2903	34.3795	26.3836	25.2861	22.1808	36.8774	43.0139		0.567583	0.000573593	0.0124153
FBtr0333264	FBgn0015806	CG10539	3L	4885	669	865	585	643	773	909	601	704		186.329	180.503	146.874	149.002	215.322	182.007	161.854	164.013		-0.233152	0.000587162	0.0126259
FBtr0082747	FBgn0027610	CG8790	3R	1555	949	1110	1191	1309	1065	1358	1163	1278		830.336	727.655	939.366	952.919	931.95	854.195	983.929	935.345		0.251073	0.000593546	0.0126803
FBtr0070795	FBgn0263987	CG3249	X	4509	836	1005	706	702	759	1179	714	842		252.257	227.205	192.034	176.24	229.053	255.753	208.321	212.522		-0.231089	0.000599683	0.0127287
FBtr0342810	FBgn0261451	CG33950	X	13913	39	55	29	11	80	93	50	33		3.81383	4.02972	2.55641	0.894991	7.82425	6.53807	4.72785	2.69938		-0.879493	0.000633907	0.0133689
FBtr0113841	FBgn0063670	CG40228	3LHet	1686	587	844	559	567	512	787	399	557		473.695	510.291	406.638	380.69	413.224	456.567	311.336	375.984		-0.269701	0.000646012	0.0135375
FBtr0336474	FBgn0265042	CG44159	3R	3202	518	856	809	834	421	746	634	697		220.103	272.512	309.871	294.843	178.91	227.879	260.485	247.732		0.356549	0.000650354	0.0135422
FBtr0088645	FBgn0004921	CG8261	2R	2554	1174	1573	1383	1683	1142	1597	1265	1697		625.411	627.828	664.132	745.95	608.441	611.606	651.604	756.192		0.246938	0.00065517	0.0135567
FBtr0081415	FBgn0032886	CG9328	2L	1600	336	364	353	449	292	404	380	495		285.718	231.907	270.588	317.668	248.334	246.973	312.448	352.092		0.362144	0.000726792	0.0149447
FBtr0073794	FBgn0010198	CG2033	X	878	329	412	287	310	278	404	234	280		509.823	478.339	400.904	399.681	430.848	450.064	350.619	362.94		-0.24087	0.000755773	0.015441
FBtr0300944	FBgn0010531	CG17753	2R	891	45	67	64	95	39	66	62	78		68.7152	76.6531	88.0959	120.696	59.5608	72.4526	91.5437	99.6295		0.554712	0.000760317	0.015441
FBtr0343673	FBgn0028916	CG33090	2L	3392	14	41	45	63	45	49	55	84		5.61552	12.3214	16.2708	21.0248	18.0522	14.1295	21.3315	28.1835		0.784371	0.000778884	0.015721
FBtr0083377	FBgn0038460	CG18622	3R	837	129	174	104	96	108	139	93	88		209.692	211.912	152.392	129.835	175.579	162.434	146.175	119.654		-0.401316	0.000837511	0.0168013
FBtr0344324	FBgn0259834	CG8062	X	3414	28	31	17	17	44	40	20	11		11.1587	9.25616	6.10715	5.63679	17.5373	11.46	7.70692	3.66691		-0.883406	0.000848463	0.0169178
FBtr0081191	FBgn0032726	CG10621	2L	1302	179	210	250	230	127	206	159	214		187.051	164.415	235.495	199.969	132.729	154.755	160.657	187.057		0.345405	0.000871988	0.0171787
FBtr0332126	FBgn0035968	CG4484	3L	2378	26	18	28	44	22	22	38	44		14.8758	7.71602	14.4411	20.9453	12.5888	9.04896	21.0226	21.0578		0.802419	0.000871655	0.0171787
FBtr0085631	FBgn0015222	CG2216	3R	1677	1672	1838	1815	2000	1901	2405	2293	2573		1356.5	1117.24	1327.38	1350.03	1542.49	1402.72	1798.81	1746.14		0.25064	0.000923708	0.0180893
FBtr0070907	FBgn0261955	CG3861	X	2510	1649	2468	1601	1767	1688	2325	1486	1753		893.851	1002.31	782.296	796.91	915.108	906.018	778.86	794.839		-0.177884	0.00095234	0.0185396
FBtr0344110	FBgn0039965	CG13865	X	2611	23	20	26	27	19	25	43	53		11.985	7.80829	12.2129	11.7059	9.90194	9.36528	21.6659	23.1015		0.770555	0.00101312	0.0196069
FBtr0073900	FBgn0026713	CG32604	X	3880	228	307	215	207	219	300	174	210		79.9505	80.6565	67.961	60.3928	76.8044	75.6271	58.9973	61.5969		-0.268389	0.00102064	0.019637
FBtr0335266	FBgn0033047	CG7882	2R	2266	3562	4576	3992	4466	3551	5388	4140	5219		2138.71	2058.54	2160.65	2231.03	2132.38	2325.71	2403.56	2621.19		0.178036	0.00105927	0.0201884
FBtr0100462	FBgn0037912	CG6782	3R	1347	168	239	237	223	223	286	253	363		169.691	180.869	215.791	187.406	225.274	207.676	247.097	306.698		0.336214	0.00106529	0.0201884
FBtr0089095	FBgn0026199	CG1838	4	3612	338	400	249	279	269	387	237	292		127.317	112.887	84.5483	87.4386	101.339	104.797	86.3207	92.0039		-0.281265	0.00106772	0.0201884
FBtr0077159	FBgn0016031	CG10645	3L	3044	60	82	41	37	38	71	32	41		26.8179	27.4601	16.5193	13.7595	16.9868	22.814	13.8299	15.3289		-0.574591	0.00108889	0.0204711
FBtr0340044	FBgn0031117	CG1702	X	1369	99	115	114	154	120	132	148	167		98.3897	85.6302	102.13	127.34	119.276	94.3101	142.224	138.83		0.417976	0.00114953	0.0214883
FBtr0087992	FBgn0025454	CG8453	2R	2061	3821	5168	4667	4612	7506	12063	9781	11551		2522.42	2556.1	2777.24	2533.13	4955.69	5724.86	6243.38	6378.42		0.211103	0.001211	0.0225096
FBtr0084994	FBgn0000064	CG6058	3R	2636	120	102	175	169	151	187	208	192		61.9375	39.4446	81.4228	72.5751	77.948	69.3879	103.808	82.8948		0.510334	0.00126285	0.0232241
FBtr0078083	FBgn0043364	CG4427	2L	2041	61	103	108	105	49	91	81	92		40.6635	51.4431	64.8984	58.2362	32.6683	43.61	52.2103	51.2998		0.453799	0.00126356	0.0232241
FBtr0087954	FBgn0033733	CG8834	2R	1832	15	9	465	295	12	3	14	9		11.14	5.00783	311.301	182.282	8.91311	1.60171	10.0535	5.59098		1.2201	0.00128952	0.0235695
FBtr0072417	FBgn0060296	CG15860	2R	3041	63	73	77	94	71	96	100	106		28.1866	24.4703	31.0547	34.9911	31.7699	30.8775	43.2611	39.6699		0.42035	0.00132007	0.0239946
FBtr0339820	FBgn0029941	CG1677	X	4100	43	61	35	25	30	60	20	29		14.2693	15.1663	10.4698	6.90244	9.9566	14.3138	6.41742	8.04981		-0.654808	0.00143832	0.0258583
FBtr0301444	FBgn0033494	CG33135	2R	3263	30	31	35	48	44	63	70	76		12.509	9.6845	13.1554	16.6522	18.3489	18.8847	28.2225	26.5074		0.539886	0.00143585	0.0258583
FBtr0333000	FBgn0033402	CG2078	2R	3613	255	365	642	643	320	327	296	391		96.0263	102.981	217.932	201.46	120.519	88.5253	107.78	123.163		0.629081	0.00150112	0.0268406
FBtr0085080	FBgn0051075	CG31075	3R	1634	56	56	62	72	109	162	145	197		46.6288	34.9356	46.5364	49.8801	90.7712	96.973	116.743	137.21		0.415903	0.00152449	0.0271113
FBtr0336729	FBgn0264270	CG43770	X	1803	63	66	45	44	48	60	29	29		47.5404	37.3148	30.6105	27.6251	36.2259	32.5494	21.16	18.3052		-0.557572	0.00154497	0.0273277
FBtr0340429	FBgn0264389	CG9053	X	1203	81	136	61	77	86	135	73	81		91.6088	115.241	62.1896	72.4555	97.2761	109.763	79.831	76.6286		-0.444133	0.00159552	0.0280709
FBtr0084376	FBgn0039068	CG13827	3R	989	135	168	203	177	173	255	213	239		185.719	173.159	251.74	202.593	238.025	252.192	283.333	275.025		0.30953	0.00161038	0.0281816
FBtr0302159	FBgn0261268	CG42615	2L	3558	8	14	22	14	19	23	37	35		3.05916	4.01102	7.58351	4.45419	7.26643	6.3228	13.6808	11.1952		0.777365	0.0016563	0.0288319
FBtr0076667	FBgn0001248	CG7176	3L	1616	168	252	239	267	213	268	221	290		141.444	158.961	181.389	187.032	179.354	162.211	179.914	204.234		0.287541	0.00168952	0.0292554
FBtr0073269	FBgn0264693	CG14998	3L	4443	1003	1147	718	897	1039	1231	819	928		307.144	263.16	198.199	228.54	318.209	271	242.506	237.708		-0.289441	0.00170179	0.0293136
FBtr0072107	FBgn0034883	CG17664	2R	995	413	499	494	487	430	645	506	670		564.735	511.223	608.916	554.054	588.056	634.051	669.024	766.343		0.231675	0.00173805	0.0297821
FBtr0081321	FBgn0032820	CG31692	2L	1130	74	102	62	49	81	112	64	73		89.0987	92.0141	67.2925	49.0867	97.5394	96.9454	74.5102	73.5217		-0.440401	0.0017529	0.0298811
FBtr0300123	FBgn0014135	CG4608	3R	4295	47	55	67	76	56	75	64	94		14.8886	13.0537	19.1322	20.0307	17.7418	17.0799	19.6034	24.9078		0.467381	0.00177115	0.0300365
FBtr0077493	FBgn0004893	CG10021	2L	3485	105	149	133	148	91	149	152	154		40.9925	43.5829	46.8061	48.0735	35.5314	41.8188	57.3793	50.2909		0.363788	0.00180129	0.0303909
FBtr0070953	FBgn0028336	CG4094	X	1740	267	351	262	200	244	373	209	217		208.776	205.632	184.674	130.115	190.816	209.675	158.02	141.932		-0.345464	0.00182913	0.0307033
FBtr0075648	FBgn0014002	CG6988	3L	2080	783	1103	1177	1032	831	1337	1004	1251		512.173	540.561	694.011	561.646	543.64	628.718	635.016	684.487		0.265358	0.00184311	0.0307808
FBtr0335426	FBgn0003117	CG3978	3R	3600	9	14	382	337	9	11	15	5		3.4014	3.96423	130.141	105.968	3.40184	2.98867	5.48155	1.58066		1.18068	0.001863	0.030956
FBtr0321268	FBgn0038938	CG7084	3R	2809	62	89	108	115	59	80	69	76		30.0302	32.2977	47.1547	46.3439	28.5808	27.8565	32.3156	30.7917		0.432684	0.0018762	0.0310187
FBtr0335397	FBgn0264981	CG44132	X	8487	693	820	713	880	694	950	881	1026		111.096	98.4901	103.036	117.375	111.27	109.486	136.564	137.583		0.25325	0.00200092	0.0329151
FBtr0303293	FBgn0053554	CG33554	2R	11515	18	21	27	44	20	22	24	37		2.1268	1.85904	2.87576	4.32549	2.36341	1.86873	2.74196	3.65687		0.72573	0.00202721	0.0330197
FBtr0333380	FBgn0058160	CG40160	3LHet	4869	359	406	242	290	394	585	371	411		100.317	85	60.9577	67.4225	110.111	117.518	100.242	96.0668		-0.298081	0.00202735	0.0330197
FBtr0070800	FBgn0029785	CG4111	X	507	175	281	242	245	192	295	280	306		469.622	564.977	585.411	547.022	515.308	569.117	726.548	686.886		0.305379	0.00205707	0.0333387
FBtr0343318	FBgn0030890	CG7536	X	3537	43	61	25	24	51	58	36	42		16.5406	17.5804	8.66878	7.68109	19.6204	16.0391	13.39	13.514		-0.600732	0.00207673	0.0334923
FBtr0076357	FBgn0036058	CG6707	3L	2135	13	25	22	33	13	16	30	27		8.28445	11.9364	12.638	17.497	8.28551	7.3301	18.4858	14.3925		0.7659	0.0021455	0.0344327
FBtr0084357	FBgn0039045	CG17119	3R	1495	123	171	107	111	157	253	125	170		111.939	116.597	87.7801	84.0482	142.9	165.526	109.998	129.413		-0.325501	0.00245326	0.0391765
FBtr0072923	FBgn0035346	CG1146	3L	1903	103	99	75	78	136	208	109	100		73.6404	53.0309	48.3366	46.3983	97.2464	106.908	75.3533	59.8043		-0.438338	0.00246491	0.0391765
FBtr0290215	FBgn0037341	CG12746	3R	1509	492	751	603	687	493	729	627	758		443.602	507.322	490.096	515.364	444.561	472.526	546.629	571.678		0.238184	0.00247847	0.0392027
FBtr0089711	FBgn0043070	CG15669	2R	2218	16	17	25	31	23	31	43	34		9.81469	7.81304	13.8239	15.8215	14.1104	13.6706	25.5048	17.4457		0.674691	0.00255985	0.0402961
FBtr0081841	FBgn0037580	CG7415	3R	2613	64	70	91	100	59	92	81	84		33.3241	27.3081	42.7125	43.3219	30.7246	34.4379	40.7812	36.5857		0.422348	0.00269693	0.0422519
FBtr0073575	FBgn0030362	CG1803	X	1151	29	22	12	9	24	38	12	22		34.28	19.4841	12.7867	8.85144	28.3733	32.2921	13.7158	21.753		-0.811026	0.00271346	0.0423094
FBtr0329926	FBgn0032669	CG15155	2L	906	64	74	115	94	47	66	74	58		96.1103	83.26	155.676	117.448	70.59	71.253	107.453	72.857		0.515145	0.00273866	0.0424985
FBtr0078346	FBgn0261258	CG6014	3L	4322	464	706	473	458	665	743	444	396		146.067	166.515	134.224	119.957	209.368	168.148	135.149	104.275		-0.406581	0.00275142	0.0424985
FBtr0072844	FBgn0035298	CG1140	3L	1768	214	305	287	307	184	291	239	256		164.683	175.853	199.092	196.563	141.615	160.99	177.84	164.789		0.247728	0.00279504	0.0429705
FBtr0082360	FBgn0037890	CG17734	3R	764	210	317	211	201	224	388	179	234		373.976	422.959	338.721	297.817	398.959	496.736	308.229	348.573		-0.326847	0.00288513	0.0441492
FBtr0100331	FBgn0250823	CG6963	3R	2171	33	36	42	45	20	38	38	56		20.681	16.9035	23.727	23.4638	12.5356	17.1203	23.027	29.3562		0.584964	0.00293844	0.0447568
FBtr0077531	FBgn0024244	CG10016	2L	2330	61	56	13	26	30	51	29	25		35.6198	24.4999	6.84291	12.6318	17.5202	21.4093	16.3741	12.2111		-0.822334	0.00305891	0.0458618
FBtr0307062	FBgn0031717	CG6957	2L	1586	78	92	109	112	94	169	129	164		66.9128	59.1313	84.2901	79.9395	80.6489	104.225	107.004	117.683		0.370373	0.00303041	0.0458618
FBtr0340417	FBgn0030718	CG9172	X	1282	199	227	156	160	234	320	183	246		211.195	180.497	149.242	141.279	248.371	244.146	187.792	218.383		-0.279611	0.00306675	0.0458618
FBtr0077662	FBgn0015600	CG9660	2L	8297	38	47	21	22	50	48	29	36		6.23133	5.77444	3.10421	3.00157	8.20016	5.65858	4.59824	4.93802		-0.613074	0.0030422	0.0458618
FBtr0089706	FBgn0043070	CG15669	2R	2425	11	18	31	24	12	23	19	31		6.17162	7.56647	15.6785	11.2033	6.73353	9.27692	10.3076	14.5486		0.740621	0.00308069	0.0458619
FBtr0329858	FBgn0263934	CG43722	2R	4708	18	29	27	37	38	66	79	68		5.2018	6.27906	7.03365	8.89635	10.983	13.7118	22.0752	16.4378		0.57527	0.00312269	0.0462777
FBtr0074989	FBgn0260857	CG14084	3L	656	15	20	31	35	26	27	32	34		31.1104	31.0784	57.9577	60.3964	53.9316	40.2576	64.1742	58.9856		0.645521	0.0031816	0.0469393
FBtr0073423	FBgn0003360	CG16944	X	1640	579	688	660	746	566	812	648	719		480.344	427.639	493.575	514.922	469.619	484.284	519.811	498.949		0.183116	0.0032273	0.047401
FBtr0082535	FBgn0017581	CG17342	3R	4379	390	504	541	517	356	487	380	435		121.173	117.324	151.522	133.648	110.624	108.778	114.162	113.054		0.215446	0.00332997	0.0486916
FBtr0081835	FBgn0062412	CG7459	3R	953	1264	1416	1006	1100	1366	1959	1310	1324		1804.56	1514.62	1294.67	1306.61	1950.43	2010.62	1808.39	1581.13		-0.224649	0.0033707	0.0489227
FBtr0302018	FBgn0015774	CG10521	X	7926	93	132	375	421	156	113	110	198		15.9642	16.9767	58.027	60.1277	26.7821	13.9448	18.258	28.4304		0.891971	0.00337551	0.0489227
FBtr0331225	FBgn0031800	CG9497	2L	1774	174	230	150	146	249	344	195	269		133.448	132.162	103.703	93.1635	190.994	189.667	144.609	172.572		-0.273887	0.00340195	0.0490895
FBtr0085921	FBgn0032955	CG2201	2L	2010	146	186	126	104	136	169	111	122		98.8268	94.33	76.8825	58.5712	92.0696	82.2391	72.651	69.0772		-0.338146	0.00344054	0.0494296
FBtr0079269	FBgn0259749	CG9535	2L	1921	327	416	421	454	341	472	378	411		231.6	220.749	268.787	267.532	241.546	240.327	258.868	243.493		0.211215	0.00347476	0.0497041

## Sheet: POPULATION
FBtr	FBgn	CGnum	Chrom	Length	AF1count	AF2count	AM1count	AM2count	EF1count	EF2count	EM1count	EM2count		AF1 RPKM	AF2 RPKM	AM1 RPKM	AM2 RPKM	EF1 RPKM	EF2 RPKM	EM1 RPKM	EM2 RPKM		log2(E/A)	P pop	FDR pop
FBtr0089803	FBgn0052656	CG32656	X	3332	724	1649	1249	1309	17	23	26	24		295.632	504.485	459.738	444.714	6.94253	6.75166	10.2656	8.19743		-5.341	1.47688e-132	9.71639e-129
FBtr0087992	FBgn0025454	CG8453	2R	2061	3821	5168	4667	4612	7506	12063	9781	11551		2522.42	2556.1	2777.24	2533.13	4955.69	5724.86	6243.38	6378.42		1.13663	8.00746e-68	2.63405e-64
FBtr0084001	FBgn0038846	CG5697	3R	987	0	4	5	2	245	478	212	398		0	4.13119	6.21307	2.29382	337.771	473.695	282.575	458.92		5.31415	2.35852e-58	5.17224e-55
FBtr0086699	FBgn0034356	CG10924	2R	3449	11	12	15	6	91	132	125	121		4.33928	3.54667	5.33398	1.96927	35.9023	37.4342	47.6794	39.9267		3.12746	1.32776e-42	2.18383e-39
FBtr0081031	FBgn0002939	CG31783	2L	1727	1191	1366	1862	1907	421	500	367	484		938.291	806.29	1322.33	1249.99	331.714	283.182	279.568	318.951		-1.77088	5.79512e-35	7.62522e-32
FBtr0082671	FBgn0005671	CG17369	3R	2658	125	193	125	126	32	48	36	39		63.9842	74.0176	57.6777	53.6614	16.3821	17.6634	17.8181	16.6986		-1.81823	2.59784e-32	2.84853e-29
FBtr0071406	FBgn0028341	CG32697	X	2969	34	44	50	42	108	151	154	151		15.5807	15.1069	20.6544	16.0135	49.4979	49.7456	68.2378	57.8813		1.67151	2.15684e-30	2.02712e-27
FBtr0112835	FBgn0003502	CG8049	2L	4992	344	367	339	322	881	1292	1619	1632		93.7566	74.9418	83.2872	73.0176	240.146	253.149	426.665	372.063		1.85777	6.36361e-28	5.23327e-25
FBtr0078033	FBgn0029095	CG4276	2L	2922	395	518	440	380	1036	1501	1772	1935		183.923	180.71	184.682	147.214	482.451	502.445	797.807	753.654		1.74702	3.006e-27	2.19739e-24
FBtr0309207	FBgn0038846	CG5697	3R	888	4	5	2	1	67	96	71	108		6.12865	5.73971	2.7623	1.27478	102.668	105.742	105.186	138.415		3.69249	4.66458e-27	3.06883e-24
FBtr0074012	FBgn0030634	CG9164	X	2477	30	46	43	38	96	140	140	137		16.4783	18.9306	21.291	17.3662	52.7374	55.2828	74.3561	62.9457		1.64413	5.80377e-27	3.47118e-24
FBtr0339596	FBgn0025454	CG8453	2R	2074	189	293	302	274	403	592	455	553		123.986	144.01	178.588	149.551	264.405	279.19	288.614	303.45		0.904422	4.85601e-25	2.66231e-22
FBtr0339185	FBgn0039751	CG1983	3R	1582	154	181	147	204	40	76	48	52		132.444	116.629	113.963	145.972	34.4054	46.9888	39.9162	37.4083		-1.62889	1.47127e-24	7.44575e-22
FBtr0078590	FBgn0037408	CG1147	3R	3214	112	138	196	275	720	893	623	1350		47.4122	43.7689	74.7934	96.8575	304.832	271.765	255.01	478.034		2.18104	2.06512e-23	9.70459e-21
FBtr0333664	FBgn0011666	CG5099	3R	10175	575	742	656	557	1331	1994	2422	2497		76.8867	74.3365	79.072	61.968	177.999	191.681	313.151	279.29		1.60202	1.58007e-22	6.93017e-20
FBtr0073557	FBgn0030334	CG4139	X	1418	87	104	69	95	22	33	22	24		83.4759	74.7635	59.6796	75.8392	21.1115	22.7628	20.4108	19.2622		-1.73984	2.90616e-21	1.19498e-18
FBtr0334299	FBgn0002645	CG1483	3R	5818	507	592	523	473	1003	1586	1769	1784		118.564	103.724	110.251	92.031	234.585	266.635	400.008	348.973		1.4635	9.3048e-21	3.60096e-18
FBtr0085080	FBgn0051075	CG31075	3R	1634	56	56	62	72	109	162	145	197		46.6288	34.9356	46.5364	49.8801	90.7712	96.973	116.743	137.21		1.26612	1.12956e-20	4.12855e-18
FBtr0301802	FBgn0058160	CG40160	3LHet	1627	5	7	7	1	40	78	62	49		4.1812	4.38574	5.27672	0.695759	33.4538	46.8916	50.1324	34.2752		2.87966	1.04426e-19	3.6159e-17
FBtr0085084	FBgn0039464	CG6330	3R	2075	298	436	356	328	699	981	1277	1216		195.396	214.191	210.419	178.938	458.387	462.422	809.631	666.94		1.47311	1.33744e-19	4.3995e-17
FBtr0081093	FBgn0086909	CG31751	2L	1842	277	356	254	332	142	180	132	174		204.601	197.012	169.121	204.03	104.899	95.5808	94.2755	107.506		-0.95113	2.76269e-19	8.65511e-17
FBtr0083700	FBgn0261113	CG17836	3R	3619	1582	2178	1880	1839	1147	1561	1328	1446		594.752	613.482	637.122	575.228	431.269	421.893	482.752	454.727		-0.45373	3.24875e-19	9.71523e-17
FBtr0100594	FBgn0000055	CG3481	2L	1248	177	315	202	221	401	741	452	505		192.964	257.293	198.513	200.458	437.223	580.753	476.473	460.52		1.15568	5.13862e-19	1.46987e-16
FBtr0343325	FBgn0025621	CG16989	X	3915	40	60	68	78	105	148	146	158		13.901	15.6226	21.3025	22.5533	36.4948	36.9758	49.0609	45.93		1.15068	6.14587e-19	1.68474e-16
FBtr0332155	FBgn0036862	CG9619	3L	4408	148	164	125	157	46	77	52	72		45.6813	37.9258	34.7794	40.3185	14.2	17.0859	15.5194	18.5893		-1.24807	8.05205e-18	2.11898e-15
FBtr0300032	FBgn0030778	CG4678	X	2007	25	35	22	42	0	2	0	1		16.9477	17.7768	13.444	23.6891	0	0.974698	0	0.567053		-3.28568	2.84442e-17	7.19748e-15
FBtr0073446	FBgn0030280	CG11106	X	559	314	303	268	246	642	934	1136	1130		764.251	552.54	587.999	498.161	1562.78	1634.27	2673.5	2300.58		1.62903	5.57808e-17	1.35919e-14
FBtr0343507	FBgn0010435	CG2727	2R	2265	4	9	6	5	31	43	38	45		2.40276	4.05049	3.2489	2.4989	18.6237	18.569	22.0714	22.6108		2.3414	1.97437e-16	4.63906e-14
FBtr0299624	FBgn0261461	CG42274	X	3928	370	482	284	353	940	926	1038	1000		128.159	125.086	88.6748	101.73	325.634	230.583	347.648	289.734		1.36042	4.96315e-16	1.12595e-13
FBtr0344195	FBgn0063499	CG17522	2R	1134	206	236	244	168	62	105	65	50		247.157	212.144	263.894	167.704	74.3964	90.5657	75.4075	50.1797		-1.54998	7.81873e-16	1.71465e-13
FBtr0081464	FBgn0032913	CG9259	2L	1453	440	558	537	615	271	420	339	342		412.007	391.473	453.275	479.133	253.792	282.73	306.936	267.875		-0.652162	1.54053e-15	3.26939e-13
FBtr0340346	FBgn0003463	CG9224	X	5816	188	258	300	348	98	129	77	105		43.9796	45.2197	63.263	67.7332	22.9285	21.6947	17.4173	20.5464		-1.35224	5.47775e-15	1.12619e-12
FBtr0336478	FBgn0265042	CG44159	3R	2910	221	276	250	242	132	167	148	159		103.328	96.6827	105.366	94.1389	61.7241	56.1321	66.9088	62.1835		-0.707757	1.82679e-14	3.64196e-12
FBtr0085802	FBgn0039858	CG11525	3R	3138	338	464	331	380	202	295	230	263		146.549	150.729	129.368	137.081	87.5935	91.9511	96.4249	95.3837		-0.615153	9.44314e-14	1.82725e-11
FBtr0340294	FBgn0030306	CG1751	X	1188	80	82	56	62	28	26	8	18		91.6203	70.3607	57.8129	59.0775	32.0712	21.4064	8.85907	17.2436		-1.70355	1.61634e-13	3.03826e-11
FBtr0332393	FBgn0031010	CG8028	X	1846	708	905	772	1016	435	660	499	566		521.819	499.746	512.907	623.029	320.65	349.703	355.618	348.944		-0.659871	1.97195e-13	3.60375e-11
FBtr0299579	FBgn0086899	CG34412	X	5537	3	4	2	2	16	41	63	54		0.737165	0.736408	0.443005	0.408886	3.93205	7.24264	14.9686	11.0992		2.75661	2.07263e-13	3.68536e-11
FBtr0305271	FBgn0038466	CG8907	3R	2360	42	65	61	79	6	3	1	0		24.2134	28.0759	31.7009	37.8932	3.4595	1.24336	0.557445	0		-2.92538	2.41317e-13	4.17796e-11
FBtr0082390	FBgn0037900	CG5276	3R	1752	1	0	1	1	12	22	20	23		0.776576	0	0.700034	0.646119	9.3201	12.2822	15.0179	14.9405		2.84721	3.6944e-13	6.23216e-11
FBtr0333245	FBgn0015381	CG9019	2L	3537	0	0	0	1	8	15	22	26		0	0	0	0.320045	3.07772	4.14805	8.1828	8.36584		2.94013	6.27645e-13	1.03232e-10
FBtr0074186	FBgn0030693	CG8974	X	1472	61	94	54	64	30	31	19	24		56.3819	65.0958	44.9924	49.2174	27.7324	20.5988	16.9809	18.5556		-1.32977	1.06889e-12	1.71518e-10
FBtr0073408	FBgn0030245	CG1637	X	1773	622	730	1276	1262	378	510	853	796		477.309	419.708	882.664	805.744	290.106	281.351	632.929	510.947		-0.615245	1.37264e-12	2.11687e-10
FBtr0343742	FBgn0053301	CG33301	2L	1563	310	330	332	418	552	642	574	824		269.849	215.223	260.515	302.736	480.567	401.757	483.134	599.984		0.867384	1.38358e-12	2.11687e-10
FBtr0333335	FBgn0001186	CG3001	X	3924	1881	2423	2490	2992	1472	1973	1837	2150		652.195	629.444	778.258	863.136	510.449	491.797	615.878	623.564		-0.398145	3.94782e-12	5.90289e-10
FBtr0079864	FBgn0032140	CG13117	2L	685	0	3	0	5	22	47	26	24		0	4.4644	0	8.26278	43.7024	67.1112	49.9341	39.8742		2.64446	5.29035e-12	7.73449e-10
FBtr0299616	FBgn0259167	CG42272	3L	1862	62	91	142	103	21	23	52	46		45.3033	49.8189	93.5324	62.6187	15.3466	12.0819	36.7399	28.1157		-1.42086	7.4047e-12	1.0365e-09
FBtr0089939	FBgn0033631	CG9027	2R	1040	11	8	7	14	37	70	36	38		14.3905	7.84132	8.25502	15.2385	48.4108	65.8343	45.539	41.5835		1.88049	7.29009e-12	1.0365e-09
FBtr0301209	FBgn0034501	CG13868	2R	3155	417	456	368	457	247	339	203	257		179.827	147.332	143.055	163.97	106.53	105.096	84.6469	92.7054		-0.713525	7.91504e-12	1.08486e-09
FBtr0302662	FBgn0261549	CG34344	X	4974	216	260	261	282	149	180	155	181		59.0835	53.2844	64.3558	64.1785	40.7619	35.396	40.9959	41.4137		-0.616525	1.01623e-11	1.36445e-09
FBtr0331854	FBgn0037060	CG10508	3L	2122	17	21	20	12	1	1	0	1		10.8999	10.088	11.5595	6.40151	0.641251	0.460938	0	0.536322		-2.70648	1.15628e-11	1.52143e-09
FBtr0334686	FBgn0002868	CG9470	3R	700	441	537	571	927	1151	2272	1403	1702		857.153	782.004	1000.44	1499.09	2237.44	3174.67	2636.78	2767.15		1.31665	1.53462e-11	1.97966e-09
FBtr0334464	FBgn0014133	CG1822	X	8880	690	1292	1006	1440	228	270	139	452		105.719	148.314	138.944	183.568	34.9378	29.7398	20.5928	57.9291		-1.80302	2.26777e-11	2.86916e-09
FBtr0335436	FBgn0037974	CG12224	3R	1628	65	63	79	76	27	30	22	20		54.3221	39.4474	59.5149	52.8452	22.5675	18.0241	17.778	13.9813		-1.42608	2.77212e-11	3.44109e-09
FBtr0081048	FBgn0032669	CG15155	2L	909	3650	4747	5439	5003	2536	3689	3875	4059		5463.2	5323.39	7338.52	6230.36	3796.29	3969.47	5608.18	5081.9		-0.423269	3.05268e-11	3.71918e-09
FBtr0305994	FBgn0010612	CG6105	2L	733	47	52	28	31	103	114	102	89		87.2392	72.3156	46.8498	47.8745	191.208	152.121	183.067	138.184		1.31007	3.15027e-11	3.76829e-09
FBtr0334168	FBgn0032986	CG3262	2L	7023	400	499	391	391	255	366	281	301		77.4917	72.4287	68.2822	63.0232	49.4073	50.9737	52.6378	48.777		-0.490535	3.37356e-11	3.96333e-09
FBtr0112622	FBgn0085412	CG34383	3R	7637	394	452	349	333	636	966	1174	1239		70.1926	60.3321	56.0475	49.3592	113.32	123.721	202.237	184.637		1.27939	4.72736e-11	5.45637e-09
FBtr0083384	FBgn0000015	CG11648	3R	4743	33	42	39	32	9	11	11	9		9.46627	9.0267	10.0847	7.63736	2.58204	2.26844	3.05108	2.15954		-1.68602	5.53943e-11	6.28343e-09
FBtr0078796	FBgn0037323	CG2663	3R	1645	22	21	15	19	2	1	2	2		18.196	13.0133	11.1835	13.0748	1.65439	0.594596	1.59948	1.38368		-2.44536	5.96258e-11	6.64879e-09
FBtr0339716	FBgn0042213	CG18731	3R	615	3	2	5	5	15	18	25	40		6.63688	3.31503	9.97122	9.20325	33.1887	28.6276	53.4785	74.0212		2.15612	9.59761e-11	1.05238e-08
FBtr0077481	FBgn0031589	CG3714	2L	2532	37	59	47	54	76	108	92	107		19.8818	23.7531	22.766	24.1422	40.8435	41.7203	47.8012	48.094		0.923348	1.43112e-10	1.5435e-08
FBtr0340211	FBgn0028956	CG6530	2R	2296	58	62	47	69	113	126	169	161		34.3696	27.5266	25.1061	34.0192	66.97	53.6768	96.8343	79.8041		1.1929	1.94197e-10	2.02797e-08
FBtr0340387	FBgn0050115	CG30115	2R	5600	56	73	50	36	105	154	136	177		13.6056	13.2882	10.9505	7.27714	25.5138	26.898	31.9496	35.9713		1.31697	1.92662e-10	2.02797e-08
FBtr0339577	FBgn0026872	CG14777	X	855	77	120	58	61	31	61	16	29		122.53	143.07	83.1984	80.7626	49.3366	69.7833	24.6189	38.6014		-1.18204	2.02288e-10	2.07945e-08
FBtr0071168	FBgn0020653	CG2151	X	2277	396	557	553	533	540	730	647	727		236.619	249.359	297.862	264.979	322.704	313.579	373.814	363.365		0.366523	2.46312e-10	2.49306e-08
FBtr0083679	FBgn0038652	CG7720	3R	2425	1630	3041	2397	2708	1019	1571	1460	1688		914.521	1278.31	1212.3	1264.11	571.789	633.654	792.055	792.195		-0.757592	2.62344e-10	2.61509e-08
FBtr0110915	FBgn0260003	CG34157	3R	6597	796	1065	821	822	547	810	631	651		164.167	164.564	152.634	141.05	112.827	120.095	125.834	112.307		-0.415992	3.27837e-10	3.21916e-08
FBtr0301887	FBgn0031228	CG11455	2L	507	1	4	3	3	20	26	13	26		2.68355	8.04238	7.25716	6.69823	53.6779	50.1595	33.7326	58.3629		2.21464	5.92102e-10	5.72859e-08
FBtr0077243	FBgn0025814	CG1742	X	660	720	1014	1328	1153	1053	1739	1625	1826		1484.25	1566.13	2467.79	1977.57	2170.99	2577.17	3239.1	3148.68		0.556648	7.61347e-10	7.25928e-08
FBtr0331225	FBgn0031800	CG9497	2L	1774	174	230	150	146	249	344	195	269		133.448	132.162	103.703	93.1635	190.994	189.667	144.609	172.572		0.575568	9.45312e-10	8.88458e-08
FBtr0113050	FBgn0033222	CG12824	2R	637	197	246	248	256	264	365	308	377		420.77	393.666	477.491	454.933	563.947	560.455	636.1	673.555		0.458808	9.75759e-10	9.04157e-08
FBtr0087828	FBgn0027356	CG8604	2R	3184	335	487	392	406	447	704	520	555		143.149	155.915	150.996	144.344	191.033	216.266	214.855	198.377		0.443296	1.12402e-09	1.02708e-07
FBtr0300084	FBgn0259745	CG42396	2R	4316	21	20	13	12	0	3	1	2		6.61997	4.72369	3.69416	3.14736	0	0.679872	0.304813	0.527375		-2.34189	1.31887e-09	1.18861e-07
FBtr0083888	FBgn0038799	CG4288	3R	1846	34	42	73	57	68	106	112	117		25.0591	23.1926	48.5003	34.9534	50.1246	56.1645	79.818	72.1316		0.937838	1.91606e-09	1.70348e-07
FBtr0073511	FBgn0030313	CG11697	X	934	0	0	1	0	22	15	9	13		0	0	1.31313	0	32.0516	15.7084	12.6768	15.8405		2.51702	2.52254e-09	2.21277e-07
FBtr0330655	FBgn0002121	CG2671	2L	5281	0	0	0	0	8	13	7	15		0	0	0	0	2.06133	2.40777	1.7438	3.23256		2.51362	3.3313e-09	2.88377e-07
FBtr0085861	FBgn0017448	CG2187	3R	2580	456	740	582	634	291	491	386	446		240.471	292.378	276.666	278.174	153.478	186.144	196.826	196.737		-0.582244	3.40546e-09	2.90968e-07
FBtr0290139	FBgn0250757	CG42235	3R	2389	10848	15648	13469	15819	14340	20471	17408	18771		6178.05	6676.91	6914.69	7495.65	8167.83	8381.28	9586.21	8942.16		0.342699	3.6614e-09	3.08825e-07
FBtr0086633	FBgn0034394	CG15096	2R	1783	334	400	315	431	124	192	179	269		254.867	228.687	216.677	273.636	94.6333	105.326	132.074	171.701		-0.955869	4.07883e-09	3.39679e-07
FBtr0112828	FBgn0003371	CG2621	X	2903	65	122	69	79	37	43	31	42		30.4638	42.8396	29.1511	30.8054	17.3432	14.488	14.0485	16.4654		-1.07108	4.42375e-09	3.63798e-07
FBtr0344305	FBgn0085358	CG34329	X	2719	14	20	15	14	36	47	36	54		7.00546	7.49814	6.76605	5.82861	18.0164	16.9074	17.4184	22.6025		1.33378	5.85354e-09	4.75437e-07
FBtr0337052	FBgn0004395	CG4620	3R	6109	333	367	312	312	440	711	808	772		74.1638	61.2391	62.638	57.8137	98.0068	113.838	174.003	143.82		0.968587	7.19558e-09	5.77314e-07
FBtr0073407	FBgn0030245	CG1637	X	1708	1246	1535	1834	2017	1615	2083	2270	2382		992.54	916.122	1316.94	1336.79	1286.64	1192.86	1748.45	1587.18		0.332467	7.9439e-09	6.29674e-07
FBtr0306580	FBgn0033777	CG17574	2R	882	380	546	540	624	508	820	709	804		586.183	631.04	750.894	800.871	783.734	909.354	1057.53	1037.43		0.431697	8.22397e-09	6.44113e-07
FBtr0309206	FBgn0038846	CG5697	3R	921	116	156	188	190	60	122	98	109		171.363	172.662	250.352	233.529	88.6472	129.565	139.985	134.691		-0.731962	1.09189e-08	8.45125e-07
FBtr0332599	FBgn0001941	CG9078	2L	1656	31	48	45	55	64	91	79	102		25.4694	29.547	33.3277	37.5966	52.5888	53.7488	62.7597	70.0989		0.872165	1.11822e-08	8.55437e-07
FBtr0082394	FBgn0037908	CG5308	3R	1817	7	20	16	17	1	1	2	1		5.24157	11.2204	10.7999	10.5911	0.748891	0.53831	1.44807	0.626349		-2.265	1.21512e-08	9.18879e-07
FBtr0076527	FBgn0023479	CG4821	3L	2261	35	38	23	24	71	85	97	72		21.0613	17.1323	12.4761	12.0159	42.7298	36.771	56.4398	36.2413		1.33223	1.34254e-08	1.0037e-06
FBtr0076001	FBgn0027843	CG6906	3L	1830	972	1428	1380	1531	850	1048	1047	1125		722.659	795.444	924.871	947.045	632.035	560.142	752.679	699.637		-0.377539	1.369e-08	1.01199e-06
FBtr0086150	FBgn0262736	CG3161	2R	2833	2335	3018	2266	2136	2002	2589	1611	1805		1121.39	1085.94	980.995	853.495	961.592	893.867	748.106	725.107		-0.299489	1.60285e-08	1.17168e-06
FBtr0071606	FBgn0034628	CG9707	2R	2552	36	43	25	39	62	82	73	80		19.1929	17.1759	12.0147	17.2994	33.0586	31.4283	37.6319	35.6764		0.999954	1.75369e-08	1.26786e-06
FBtr0333376	FBgn0035733	CG8641	3L	3264	18	30	18	27	94	124	120	45		7.50309	9.36923	6.76356	9.36397	39.1878	37.1586	48.3666	15.6904		1.73827	1.95433e-08	1.38253e-06
FBtr0307555	FBgn0031081	CG9565	X	4382	211	292	197	257	333	476	318	311		65.5131	67.9271	55.1375	66.3907	103.406	106.248	95.4705	80.7717		0.565726	1.94525e-08	1.38253e-06
FBtr0077791	FBgn0031418	CG3609	2L	1223	90	139	104	110	51	78	67	62		100.123	115.857	104.294	101.815	56.7436	62.3815	72.0714	57.6948		-0.766064	2.6488e-08	1.85388e-06
FBtr0301083	FBgn0029791	CG4096	X	3920	35	28	30	28	61	83	52	63		12.1479	7.28123	9.38617	8.08572	21.1747	20.71	17.4515	18.2905		1.02306	2.95944e-08	2.04949e-06
FBtr0302782	FBgn0261565	CG32171	3L	2860	23	54	29	36	78	135	68	62		10.9416	19.2469	12.4361	14.249	37.111	46.1695	31.2793	24.6716		1.16477	3.27303e-08	2.24305e-06
FBtr0332633	FBgn0064225	CG17489	2L	1945	201	259	218	273	135	207	143	156		140.603	135.742	137.464	158.887	94.4469	104.097	96.7232	91.2801		-0.574352	3.72345e-08	2.52542e-06
FBtr0329858	FBgn0263934	CG43722	2R	4708	18	29	27	37	38	66	79	68		5.2018	6.27906	7.03365	8.89635	10.983	13.7118	22.0752	16.4378		1.10256	3.81173e-08	2.55891e-06
FBtr0332333	FBgn0032614	CG13284	2L	1676	84	102	54	54	37	66	27	24		68.1904	62.0382	39.516	36.4726	30.0401	38.5175	21.1936	16.297		-0.927048	3.85596e-08	2.56246e-06
FBtr0080523	FBgn0032519	CG16957	2L	825	12	11	10	13	1	0	1	1		19.79	13.5916	14.8662	17.8376	1.64938	0	1.59463	1.37949		-2.24772	4.00113e-08	2.63234e-06
FBtr0340707	FBgn0262508	CG43078	3L	10607	139	161	140	196	80	103	94	107		17.8295	15.4727	16.1878	20.9175	10.2629	9.498	11.6587	11.4805		-0.719657	4.06461e-08	2.64763e-06
FBtr0083532	FBgn0038542	CG7431	3R	4514	76	134	91	103	43	63	56	57		22.9071	30.2605	24.7248	25.8299	12.9623	13.6511	16.3208	14.3709		-0.855012	4.45768e-08	2.8752e-06
FBtr0086639	FBgn0034390	CG15093	2R	1243	256	367	380	328	343	522	447	546		280.212	300.973	374.943	298.71	375.488	410.759	473.098	499.911		0.463641	4.6875e-08	2.99408e-06
FBtr0343423	FBgn0031952	CG7134	2L	4568	21	34	22	18	45	96	88	59		6.25477	7.58727	5.90677	4.4606	13.4048	20.5557	25.3438	14.6993		1.42776	5.13803e-08	3.2503e-06
FBtr0089688	FBgn0037222	CG14642	3R	1344	4	3	4	5	17	24	20	17		4.04929	2.27538	3.65018	4.21131	17.2117	17.4662	19.577	14.3953		1.82067	5.73784e-08	3.59517e-06
FBtr0083823	FBgn0038756	CG4783	3R	410	87	179	60	56	232	279	102	172		288.704	445.043	179.482	154.615	769.977	665.592	327.288	477.437		1.02545	6.01406e-08	3.73269e-06
FBtr0078764	FBgn0051547	CG31547	3R	3891	62	67	90	100	18	40	54	46		21.6795	17.5528	28.3684	29.0928	6.29484	10.0551	18.2577	13.4545		-0.987391	6.72004e-08	4.13188e-06
FBtr0072746	FBgn0035236	CG12004	3L	2002	12	14	10	9	30	43	30	27		8.15521	7.12848	6.12617	5.08891	20.3906	21.0084	19.7139	15.3487		1.36892	6.93589e-08	4.22511e-06
FBtr0331223	FBgn0015623	CG11567	2L	2581	28	66	79	70	121	161	114	147		14.7601	26.0669	37.5398	30.7013	63.7927	61.0134	58.1074	64.8187		1.11127	7.61999e-08	4.59926e-06
FBtr0308954	FBgn0263352	CG7015	3L	8608	448	559	465	427	561	787	751	802		70.8099	66.1976	66.2528	56.1529	88.6817	89.4252	114.776	106.034		0.588436	8.17571e-08	4.88982e-06
FBtr0300845	FBgn0028886	CG15279	2L	2513	935	1346	705	717	1217	1995	1301	1574		506.217	545.991	344.072	322.978	658.979	776.494	681.082	712.826		0.715952	1.00171e-07	5.93717e-06
FBtr0343380	FBgn0030594	CG9509	X	2980	38	37	38	37	9	17	18	10		17.3494	12.6566	15.6394	14.055	4.1096	5.57982	7.9464	3.81905		-1.34446	1.25332e-07	7.36211e-06
FBtr0339922	FBgn0028993	CG17594	3LHet	2428	20	21	21	15	32	54	45	53		11.2073	8.81665	10.6078	6.99341	17.9339	21.7537	24.3825	24.8427		1.15136	1.32211e-07	7.69746e-06
FBtr0082630	FBgn0086687	CG5887	3R	1934	67	99	92	97	112	176	117	171		47.1342	52.1809	58.3424	56.7756	78.8016	89.011	79.5873	100.626		0.669213	1.45606e-07	8.40302e-06
FBtr0332386	FBgn0259242	CG42340	X	4614	5	5	2	0	24	28	7	13		1.47438	1.10465	0.531625	0	7.07794	5.93565	1.99588	3.20654		1.9164	1.58322e-07	9.05741e-06
FBtr0309869	FBgn0037146	CG7470	3L	4686	397	534	349	366	316	417	264	248		115.267	116.164	91.3432	88.4149	91.761	87.0405	74.1167	60.2311		-0.41299	1.6383e-07	9.29169e-06
FBtr0306814	FBgn0000568	CG8127	3L	8236	92	103	76	84	140	161	130	138		15.1981	12.7483	11.3175	11.5454	23.1305	19.1204	20.7655	19.0693		0.659535	1.76303e-07	9.91367e-06
FBtr0303779	FBgn0032801	CG10165	2L	1308	139	159	108	139	179	270	184	188		144.586	123.915	101.267	120.297	186.217	201.903	185.065	163.577		0.565934	1.84834e-07	1.03053e-05
FBtr0331782	FBgn0024804	CG17023	3LHet	1458	27	28	15	27	8	9	3	4		25.1956	19.5764	12.6179	20.963	7.46631	6.03772	2.70694	3.12229		-1.68945	1.86818e-07	1.03284e-05
FBtr0076615	FBgn0020224	CG7037	3L	4902	34	51	33	28	55	87	71	86		9.43677	10.6055	8.25646	6.46593	15.2673	17.3594	19.0546	19.9662		0.974626	1.93741e-07	1.05889e-05
FBtr0343369	FBgn0261260	CG42611	X	16625	201	279	200	218	147	160	136	164		16.4495	17.1071	14.7544	14.8437	12.0318	9.41339	10.762	11.2267		-0.557099	1.9475e-07	1.05889e-05
FBtr0085110	FBgn0029155	CG5889	3R	3311	892	1086	1240	1552	1417	2058	1546	2117		366.542	334.352	459.32	530.614	582.35	607.958	614.278	727.667		0.571357	2.1452e-07	1.15683e-05
FBtr0339319	FBgn0039519	CG13977	3R	4171	4463	5877	5320	6352	5333	7297	6593	8197		1455.81	1436.31	1564.32	1723.92	1739.82	1711.16	2079.49	2236.59		0.303352	2.88613e-07	1.54373e-05
FBtr0310286	FBgn0259994	CG42492	X	6757	79	87	62	75	106	166	202	185		15.9071	13.125	11.2536	12.5648	21.3464	24.0293	39.3289	31.1594		1.02761	3.16612e-07	1.67983e-05
FBtr0340401	FBgn0052506	CG32506	X	5457	18	18	12	8	60	37	98	141		4.48783	3.36242	2.697	1.65952	14.9614	6.63186	23.6258	29.406		1.87476	3.33342e-07	1.75445e-05
FBtr0076199	FBgn0036116	CG7888	3L	2125	24	31	17	25	62	69	45	38		15.3663	14.8708	9.81168	13.3177	39.7014	31.7598	27.8592	20.3515		1.05793	3.73507e-07	1.95024e-05
FBtr0332132	FBgn0036202	CG6024	3L	4932	13	32	28	19	49	72	50	46		3.58623	6.61393	6.96287	4.36091	13.5191	14.279	13.3371	10.6147		1.13995	3.99488e-07	2.06947e-05
FBtr0110941	FBgn0028539	CG31731	2L	5141	2359	2993	2622	3257	1931	2577	2040	2348		624.307	593.461	625.516	717.161	511.103	490.292	522.032	519.783		-0.341522	4.52492e-07	2.32574e-05
FBtr0310155	FBgn0033799	CG4604	2R	1101	11	8	8	11	24	42	20	42		13.5933	7.40688	8.91161	11.3097	29.6618	37.3121	23.8978	43.4143		1.47941	4.61001e-07	2.3511e-05
FBtr0086926	FBgn0034225	CG4827	2R	2021	36	39	41	46	63	102	58	84		24.2356	19.6712	24.8812	25.7655	42.4178	49.3653	37.7551	47.3025		0.862281	5.30743e-07	2.68597e-05
FBtr0336831	FBgn0051660	CG31660	2L	5128	49	65	55	49	81	114	73	97		13.0007	12.9211	13.1543	10.8167	21.4937	21.7443	18.7279	21.5276		0.708927	6.2169e-07	3.12221e-05
FBtr0083677	FBgn0038653	CG18208	3R	9205	142	185	123	162	87	135	75	105		20.9886	20.4871	16.3883	19.9222	12.8608	14.3449	10.7189	12.9819		-0.611523	6.27553e-07	3.12778e-05
FBtr0332509	FBgn0023407	CG9239	2L	8094	551	493	449	520	274	403	235	344		92.6203	62.0893	68.0356	72.7255	46.0639	48.7001	38.1961	48.3689		-0.698961	7.21358e-07	3.56828e-05
FBtr0333894	FBgn0035400	CG11537	3L	3348	18	16	18	20	48	45	47	38		7.31484	4.87155	6.59387	6.76225	19.5087	13.1466	18.4683	12.9172		1.19074	9.86974e-07	4.84575e-05
FBtr0087104	FBgn0016131	CG5072	2R	2026	12	9	5	5	25	42	13	22		8.0586	4.52831	3.0268	2.79368	16.7909	20.2767	8.44147	12.3582		1.44484	1.09601e-06	5.34122e-05
FBtr0301854	FBgn0085452	CG34423	2R	468	30	46	40	42	61	90	58	73		87.2154	100.195	104.826	101.59	177.361	188.098	163.041	177.52		0.792152	1.14092e-06	5.51918e-05
FBtr0080846	FBgn0000250	CG5848	2L	2356	181	275	236	252	149	201	146	194		104.525	118.984	122.854	121.08	86.0567	83.4466	81.5252	93.7125		-0.454408	1.25477e-06	6.02566e-05
FBtr0334275	FBgn0264785	CG44015	3R	2337	593	760	535	632	867	1034	773	749		345.234	331.503	280.768	306.129	504.817	432.762	435.146	364.749		0.433213	1.2673e-06	6.04171e-05
FBtr0304961	FBgn0035040	CG4741	2R	854	35	59	42	35	89	117	47	78		55.7607	70.425	60.3177	46.3935	141.81	134.003	72.4026	103.946		0.879744	1.30654e-06	6.18398e-05
FBtr0111300	FBgn0262115	CG17683	2R	2403	283	414	333	376	220	349	232	269		160.233	175.622	169.959	177.125	124.578	142.056	127.013	127.4		-0.403304	1.84842e-06	8.68625e-05
FBtr0343640	FBgn0027359	CG1728	X	761	14	32	27	19	6	7	7	6		25.03	42.8645	43.5143	28.2628	10.7285	8.99707	12.1012	8.973		-1.51169	1.95473e-06	9.12068e-05
FBtr0300210	FBgn0031117	CG1702	X	1163	271	349	417	356	203	244	274	292		317.035	305.899	439.754	346.511	237.514	205.21	309.945	285.742		-0.459222	2.18595e-06	0.000101277
FBtr0079545	FBgn0011230	CG14472	2L	16216	7	6	10	10	27	22	21	35		0.587317	0.377173	0.756327	0.698076	2.26565	1.32699	1.70369	2.45638		1.42526	2.35881e-06	0.000108522
FBtr0073095	FBgn0035422	CG12740	3L	887	52	66	37	43	74	109	70	78		79.7623	75.8496	51.1601	54.8771	113.522	120.196	103.822	100.079		0.708359	2.42657e-06	0.000110864
FBtr0300941	FBgn0031637	CG2950	2L	3034	114	154	78	108	165	242	141	223		51.1219	51.7414	31.5306	40.2953	74.0017	78.0167	61.1389	83.649		0.734761	2.49395e-06	0.000113156
FBtr0333829	FBgn0037525	CG17816	3R	6187	22	20	9	15	49	76	26	20		4.83794	3.29521	1.78409	2.74446	10.7768	12.0149	5.5285	3.67893		1.17587	2.51614e-06	0.000113381
FBtr0305207	FBgn0262593	CG43128	3L	5231	43	47	28	32	65	87	52	63		11.1841	9.15895	6.56488	6.92487	16.9084	16.2676	13.0778	13.7065		0.787203	2.56808e-06	0.000114935
FBtr0307047	FBgn0086758	CG31666	2L	12385	70	104	83	90	106	178	121	126		7.68989	8.55993	8.21931	8.22608	11.6462	14.0576	12.853	11.5783		0.586058	2.83932e-06	0.000126216
FBtr0079250	FBgn0015623	CG11567	2L	2739	455	657	465	551	556	818	647	784		226.015	244.515	208.216	227.723	276.221	292.112	310.761	325.758		0.385705	3.31729e-06	0.000146473
FBtr0082932	FBgn0038224	CG3321	3R	599	42	50	44	50	63	87	78	82		95.3983	85.0895	90.0905	94.4908	143.116	142.063	171.31	155.797		0.703445	3.54816e-06	0.000155622
FBtr0082889	FBgn0038198	CG3153	3R	839	58	48	36	55	70	156	93	141		94.0555	58.3193	52.6252	74.2074	113.53	181.865	145.826	191.262		1.07868	3.64599e-06	0.000158854
FBtr0073363	FBgn0035571	CG12493	3L	1173	155	199	119	118	108	145	65	97		179.784	172.937	124.423	113.876	125.285	120.909	72.9004	94.112		-0.519303	3.96041e-06	0.000171418
FBtr0086992	FBgn0265487	CG33197	2R	3877	33	40	31	35	61	62	65	105		11.5807	10.5171	9.80662	10.2192	21.4096	15.6417	22.0563	30.8223		0.987726	4.14717e-06	0.000178328
FBtr0075515	FBgn0036552	CG17028	3L	1140	279	313	265	304	386	458	330	461		332.979	279.88	285.098	301.867	460.74	392.96	380.823	460.222		0.474193	4.19053e-06	0.000179023
FBtr0088905	FBgn0264294	CG2140	2R	830	1634	2885	2832	2823	2555	3819	3478	3966		2678.5	3543.24	4184.74	3850.16	4188.77	4500.48	5512.72	5438.08		0.439432	4.40701e-06	0.000187056
FBtr0307368	FBgn0263131	CG43373	3L	6094	20	44	17	24	9	14	4	8		4.46525	7.36009	3.42137	4.45816	2.00962	2.24705	0.863519	1.49403		-1.36855	4.74125e-06	0.000199953
FBtr0334733	FBgn0038419	CG14879	3R	1041	17	18	20	12	41	46	41	31		22.2186	17.626	23.5631	13.049	53.5928	43.221	51.814	33.8908		1.12661	5.05054e-06	0.00021164
FBtr0077359	FBgn0031195	CG17600	X	1069	13	23	11	27	4	6	3	1		16.5456	21.9322	12.6203	28.5912	5.09162	5.48986	3.69197	1.06462		-1.72566	6.23157e-06	0.000259478
FBtr0073248	FBgn0001257	CG15009	3L	1167	3	3	2	2	48	26	28	4		3.49759	2.62049	2.1019	1.94002	55.9685	21.7917	31.5647	3.90086		1.90227	6.49129e-06	0.000268593
FBtr0301212	FBgn0038890	CG7956	3R	3770	29	41	26	26	48	63	51	64		10.4659	11.086	8.45834	7.8069	17.325	16.3451	17.7969	19.3201		0.839251	7.29759e-06	0.000300068
FBtr0343033	FBgn0052695	CG32695	X	512	303	401	155	147	391	513	224	295		805.176	798.375	371.291	325.008	1039.15	980.02	575.562	655.727		0.526601	8.13553e-06	0.000332445
FBtr0074656	FBgn0001090	CG7088	X	2406	28	33	41	35	10	16	20	16		15.8336	13.9814	20.8998	16.4672	5.65559	6.50447	10.9358	7.56825		-1.05797	8.21016e-06	0.000333228
FBtr0301444	FBgn0033494	CG33135	2R	3263	30	31	35	48	44	63	70	76		12.509	9.6845	13.1554	16.6522	18.3489	18.8847	28.2225	26.5074		0.770132	8.25599e-06	0.000333228
FBtr0087789	FBgn0033782	CG3850	2R	1343	172	336	188	181	84	195	96	108		174.249	255.033	171.686	152.563	85.1093	142.019	94.0394	91.5206		-0.834044	8.66854e-06	0.000347746
FBtr0100145	FBgn0063485	CG3849	3L	4413	701	900	779	774	619	794	601	683		216.124	207.894	216.499	198.543	190.867	175.984	179.166	176.14		-0.235109	9.49734e-06	0.000378685
FBtr0332384	FBgn0259101	CG42249	X	1827	17	16	19	16	41	40	33	36		12.6598	8.92718	12.7546	9.91352	30.5365	21.4146	23.7624	22.4251		1.04009	9.7705e-06	0.00038723
FBtr0333380	FBgn0058160	CG40160	3LHet	4869	359	406	242	290	394	585	371	411		100.317	85	60.9577	67.4225	110.111	117.518	100.242	96.0668		0.426736	1.05511e-05	0.00041319
FBtr0310282	FBgn0025641	CG14622	X	5414	170	232	76	118	386	456	109	224		42.7217	43.682	17.2166	24.6723	97.0158	82.3824	26.4864	47.087		0.870153	1.05275e-05	0.00041319
FBtr0305901	FBgn0263930	CG4974	3L	4483	440	394	265	297	258	343	166	178		133.537	89.5901	72.4987	74.9953	78.3113	74.8364	48.714	45.1879		-0.594065	1.06888e-05	0.000416103
FBtr0078666	FBgn0037383	CG2023	3R	2426	514	628	543	620	367	559	444	523		288.264	263.877	274.513	289.299	205.849	225.377	240.772	245.348		-0.297442	1.12496e-05	0.000435361
FBtr0340549	FBgn0032321	CG4621	2L	1456	0	2	6	5	13	27	20	15		0	1.40024	5.05409	3.88736	12.1494	18.138	18.071	11.7247		1.73408	1.16182e-05	0.000446995
FBtr0073608	FBgn0001218	CG4147	X	3158	84	117	182	217	123	136	345	406		36.1897	37.7665	70.6826	77.7847	52.9989	42.1225	143.721	146.314		0.654422	1.18065e-05	0.000451598
FBtr0110812	FBgn0019982	CG15441	2L	1038	273	464	386	436	222	354	259	290		357.835	455.673	456.082	475.484	291.024	333.575	328.259	317.96		-0.467771	1.28231e-05	0.000485671
FBtr0077867	FBgn0001125	CG4233	2L	1575	716	1016	815	791	564	909	599	663		618.515	657.576	634.644	568.516	487.273	564.509	500.335	479.076		-0.301961	1.28449e-05	0.000485671
FBtr0075137	FBgn0036773	CG13698	3L	2418	29	44	40	29	78	90	45	57		16.3177	18.5494	20.2888	13.5765	43.8947	36.4061	24.4833	26.8281		0.850207	1.29222e-05	0.000485801
FBtr0343332	FBgn0030668	CG8128	X	1809	47	86	61	57	91	143	78	91		35.349	48.461	41.3566	35.6683	68.4505	77.3188	56.7245	57.2498		0.644757	1.30524e-05	0.000487909
FBtr0336939	FBgn0033188	CG1600	2R	2102	5	9	33	16	3	0	2	4		3.23635	4.36458	19.2546	8.61656	1.94206	0	1.25173	2.1657		-1.75479	1.31296e-05	0.000488019
FBtr0085803	FBgn0039858	CG11525	3R	2733	490	602	630	716	355	556	515	587		243.935	224.538	282.718	296.565	176.751	198.986	247.903	244.439		-0.287659	1.40728e-05	0.000518566
FBtr0299649	FBgn0259175	CG42280	3L	4109	252	333	228	204	303	445	260	297		83.4416	82.6116	68.0537	56.2005	100.341	105.928	83.2437	82.2605		0.342053	1.4109e-05	0.000518566
FBtr0111144	FBgn0044510	CG40049	3L	479	24	22	21	19	40	55	32	44		68.1701	46.8188	53.7696	44.9019	113.631	112.309	87.8879	104.541		0.909246	1.45808e-05	0.000530283
FBtr0074344	FBgn0027556	CG4928	X	3472	10500	10199	13440	21515	6164	7432	8911	11567		4114.6	2994.41	4747.59	7014.68	2415.77	2093.7	3376.46	3791.51		-0.681873	1.4589e-05	0.000530283
FBtr0086927	FBgn0050104	CG30104	2R	1960	212	316	255	228	138	248	163	177		147.163	164.348	159.565	131.682	95.8068	123.761	109.407	102.775		-0.485927	1.48079e-05	0.00053528
FBtr0075187	FBgn0036749	CG7460	3L	2001	2	6	4	2	12	18	10	18		1.35988	3.05659	2.45169	1.13143	8.16033	8.79859	6.57457	10.2376		1.5557	1.50687e-05	0.000541731
FBtr0077540	FBgn0051955	CG31955	2L	661	4	12	6	5	25	22	17	19		8.23335	18.506	11.1328	8.56279	51.465	32.5543	33.8347	32.7132		1.36286	1.71972e-05	0.000614895
FBtr0331605	FBgn0262656	CG10798	X	9166	621	804	460	405	502	697	316	380		92.1785	89.4147	61.5505	50.0175	74.5242	74.3773	45.3546	47.1819		-0.291596	1.80425e-05	0.000641632
FBtr0079271	FBgn0031816	CG16947	2L	2252	21	20	15	14	42	53	21	34		12.6873	9.05304	8.16914	7.0373	25.3778	23.0195	12.2678	17.1823		0.985383	1.8936e-05	0.000669785
FBtr0334288	FBgn0264754	CG44012	3R	3037	7	9	9	22	15	23	36	45		3.13597	3.02086	3.63455	8.2002	6.72078	7.40748	15.5945	16.8632		1.17102	1.93722e-05	0.000681551
FBtr0088828	FBgn0033252	CG12769	2R	3863	19	33	20	21	36	59	35	51		6.69186	8.70807	6.34978	6.15377	12.6809	14.9388	11.9195	15.0251		0.888981	1.96417e-05	0.000687355
FBtr0111115	FBgn0033015	CG2682	2R	1850	49	34	51	37	79	111	71	77		36.0365	18.7344	33.8105	22.64	58.1071	58.6866	50.4895	47.3686		0.885516	2.13123e-05	0.00074187
FBtr0334662	FBgn0038889	CG7922	3R	4722	9	16	16	19	23	46	28	39		2.59319	3.45404	4.15573	4.55485	6.62789	9.52839	7.80093	9.39961		1.05798	2.18642e-05	0.000757077
FBtr0070134	FBgn0040383	CG5254	X	1236	786	1095	1057	1065	1079	1826	1106	1459		865.211	903.085	1048.84	975.389	1187.89	1445.01	1177.2	1343.41		0.42202	2.25904e-05	0.000778127
FBtr0333432	FBgn0262030	CG42841	3L	1012	38	56	37	39	19	32	19	21		51.0883	56.4079	44.8409	43.6245	25.5474	30.9284	24.6995	23.6162		-0.860882	2.3577e-05	0.000807879
FBtr0302654	FBgn0261548	CG14801	X	3448	99	123	105	95	67	89	68	59		39.0648	36.3639	37.3487	31.1891	26.4412	25.247	25.9451	19.474		-0.574039	2.39709e-05	0.000817121
FBtr0300344	FBgn0039908	CG11533	4	5521	11	6	5	4	21	34	10	19		2.71077	1.10781	1.11072	0.820141	5.17577	6.0235	2.38285	3.91658		1.35869	2.4761e-05	0.000839703
FBtr0330617	FBgn0027581	CG6191	2R	3745	349	418	341	315	420	542	371	463		126.792	113.778	111.675	95.215	152.606	141.558	130.328	140.702		0.320638	2.534e-05	0.000854934
FBtr0340320	FBgn0046302	CG10650	2L	1784	61	41	57	50	17	28	21	31		46.5214	23.4273	39.1862	31.7265	12.9666	15.3515	15.486	19.776		-1.04324	2.64052e-05	0.000884942
FBtr0336748	FBgn0015803	CG10043	2L	3938	117	178	119	158	91	118	82	105		40.423	46.0762	37.0616	45.418	31.4441	29.3085	27.3938	30.3448		-0.525658	2.64985e-05	0.000884942
FBtr0331830	FBgn0036484	CG6859	3L	1906	132	161	105	143	179	225	156	201		94.2256	86.1065	67.5647	84.9297	127.792	115.464	107.675	120.017		0.474231	2.74425e-05	0.000911839
FBtr0100046	FBgn0053993	CG33993	3L	2404	210	348	291	288	150	256	197	230		118.851	147.563	148.461	135.614	84.9044	104.158	107.807	108.884		-0.45187	2.84989e-05	0.000942182
FBtr0301211	FBgn0038890	CG7956	3R	4343	91	166	103	100	141	214	146	184		28.5082	38.9629	29.0871	26.0649	44.1777	48.1961	44.226	48.2169		0.558197	2.927e-05	0.000958046
FBtr0074976	FBgn0036882	CG9279	3L	5504	3	10	9	9	23	19	30	21		0.741585	1.85206	2.00548	1.85102	5.68621	3.37647	7.17063	4.34222		1.33925	2.91265e-05	0.000958046
FBtr0073956	FBgn0052594	CG32594	X	4014	93	119	68	83	131	188	92	109		31.5227	30.2205	20.7771	23.4071	44.4086	45.8108	30.1526	30.9044		0.487595	2.97246e-05	0.000968109
FBtr0072209	FBgn0034935	CG13565	2R	593	86	128	131	157	159	223	189	176		197.316	220.033	270.938	299.703	364.851	367.822	419.297	337.776		0.564362	3.1104e-05	0.00100805
FBtr0113101	FBgn0034645	CG10320	2R	400	29	28	23	19	44	54	42	46		98.6407	71.3561	70.5214	53.77	149.681	132.045	138.135	130.879		0.846189	3.15578e-05	0.00101774
FBtr0074289	FBgn0030761	CG9784	X	2293	20	12	17	25	33	38	37	54		11.8671	5.3347	9.09281	12.3419	19.5832	16.2094	21.2281	26.8016		1.01439	3.17439e-05	0.00101875
FBtr0290141	FBgn0250757	CG8932	3R	2561	14462	17650	12637	12301	11590	15949	10386	10487		7683.1	7025.35	6051.84	5437.23	6158.11	6091.32	5335.23	4660.29		-0.248723	3.24719e-05	0.00103705
FBtr0079822	FBgn0002973	CG3779	2L	3309	164	205	173	185	122	171	126	134		67.4318	63.1524	64.1213	63.288	50.1691	50.546	50.0943	46.0871		-0.402014	3.3544e-05	0.00106611
FBtr0331378	FBgn0032910	CG9265	2L	2452	11	10	13	6	3	0	1	1		6.10366	4.15731	6.50244	2.76998	1.66485	0	0.53653	0.464142		-1.72652	3.3751e-05	0.00106754
FBtr0082785	FBgn0000046	CG18290	3R	1567	2	2	4	3	11	12	12	12		1.73652	1.30105	3.13072	2.1672	9.55206	7.49031	10.0746	8.71532		1.53395	3.89593e-05	0.00122638
FBtr0078700	FBgn0015324	CG1088	3R	2171	993	1470	970	1011	823	1226	791	917		622.311	690.224	547.981	527.154	515.838	552.355	479.326	480.707		-0.249127	4.07623e-05	0.00127703
FBtr0083105	FBgn0038337	CG6125	3R	2197	1152	1660	877	1129	746	1230	504	841		713.412	770.213	489.579	581.715	462.043	547.599	301.797	435.649		-0.551498	4.20322e-05	0.00131057
FBtr0078961	FBgn0037213	CG12581	3R	5393	161	151	150	121	73	118	81	101		40.6175	28.5417	34.1125	25.3981	18.419	21.4013	19.7592	21.3139		-0.649584	4.41132e-05	0.00136897
FBtr0343113	FBgn0032706	CG10369	2L	918	324	546	423	409	245	392	288	246		480.198	606.293	565.133	504.344	363.159	417.668	412.728	304.975		-0.532384	4.62858e-05	0.00142964
FBtr0085631	FBgn0015222	CG2216	3R	1677	1672	1838	1815	2000	1901	2405	2293	2573		1356.5	1117.24	1327.38	1350.03	1542.49	1402.72	1798.81	1746.14		0.308506	4.68654e-05	0.00143902
FBtr0340417	FBgn0030718	CG9172	X	1282	199	227	156	160	234	320	183	246		211.195	180.497	149.242	141.279	248.371	244.146	187.792	218.383		0.385348	4.7089e-05	0.00143902
FBtr0072369	FBgn0050421	CG30421	2R	5225	1	0	2	3	6	12	9	11		0.260394	0	0.469458	0.649952	1.56257	2.24638	2.26606	2.39595		1.6575	4.72454e-05	0.00143902
FBtr0344263	FBgn0038020	CG10091	3R	786	10	19	13	11	3	6	1	4		17.3099	24.6413	20.285	15.8422	5.19364	7.46649	1.67375	5.79173		-1.47116	4.99618e-05	0.00151474
FBtr0073391	FBgn0030257	CG11160	X	2431	11	15	13	13	2	3	3	6		6.15638	6.28983	6.55861	6.05348	1.11949	1.20705	1.62349	2.80891		-1.45644	5.08553e-05	0.00153476
FBtr0342609	FBgn0031741	CG11034	2L	2545	61	53	65	43	29	25	14	30		32.6107	21.2286	31.3241	19.1261	15.5054	9.60815	7.23693	13.4154		-1.07431	5.42354e-05	0.00162929
FBtr0336454	FBgn0259821	CG42402	3RHet	4915	4	3	6	4	11	13	12	31		1.10727	0.622201	1.4972	0.921262	3.04539	2.58707	3.21197	7.1781		1.46689	5.52191e-05	0.0016513
FBtr0084357	FBgn0039045	CG17119	3R	1495	123	171	107	111	157	253	125	170		111.939	116.597	87.7801	84.0482	142.9	165.526	109.998	129.413		0.434597	5.58162e-05	0.00166161
FBtr0299633	FBgn0259170	CG42275	X	4102	35	40	37	50	61	75	65	65		11.6089	9.94025	11.0627	13.7982	20.2352	17.8835	20.8465	18.0339		0.68021	5.86108e-05	0.00172915
FBtr0087114	FBgn0024315	CG8098	2R	2735	198	463	258	297	385	635	448	639		98.4976	172.566	115.695	122.927	191.548	227.093	215.494	265.898		0.757327	5.84354e-05	0.00172915
FBtr0082735	FBgn0040551	CG11686	3R	419	129	212	149	136	295	333	197	176		418.884	515.768	436.14	367.427	958.035	777.352	618.538	478.046		0.632868	5.90433e-05	0.00173413
FBtr0305619	FBgn0032684	CG10178	2L	1916	145	203	140	125	92	135	92	118		102.965	108.002	89.616	73.8518	65.338	68.9169	63.1694	70.0903		-0.485391	6.15883e-05	0.00180084
FBtr0334331	FBgn0037635	CG9837	3R	2072	10	11	16	18	3	5	4	4		6.56641	5.41172	9.47073	9.83398	1.97018	2.3603	2.53971	2.19706		-1.3963	6.2218e-05	0.0018112
FBtr0332219	FBgn0004242	CG3139	2L	4548	16	19	16	18	7	8	6	3		4.78649	4.25859	4.31472	4.48021	2.09436	1.72051	1.73558	0.75071		-1.27727	6.52141e-05	0.00189006
FBtr0076130	FBgn0036194	CG11652	3L	1725	13	16	14	19	29	43	22	55		10.2535	9.45505	9.95388	12.4684	22.8761	24.3819	16.7783	36.2865		1.09578	6.75302e-05	0.00193558
FBtr0075983	FBgn0052103	CG32103	3L	2060	230	321	363	281	136	258	201	177		151.907	158.844	216.119	154.414	89.8349	122.501	128.364	97.7861		-0.623439	6.76153e-05	0.00193558
FBtr0072923	FBgn0035346	CG1146	3L	1903	103	99	75	78	136	208	109	100		73.6404	53.0309	48.3366	46.3983	97.2464	106.908	75.3533	59.8043		0.580795	6.76672e-05	0.00193558
FBtr0332962	FBgn0023526	CG2865	X	5515	972	1206	974	960	702	999	713	956		239.794	222.913	216.604	197.048	173.207	177.177	170.082	197.28		-0.300295	7.16449e-05	0.00204048
FBtr0078982	FBgn0037225	CG14643	3R	1620	1	2	7	5	18	13	14	17		0.839852	1.25848	5.29952	3.49383	15.1193	7.84903	11.3691	11.9428		1.51008	7.29469e-05	0.00206861
FBtr0306006	FBgn0034140	CG8317	2R	2008	8	3	9	2	19	22	16	19		5.42056	1.52297	5.49708	1.12749	12.8755	10.7163	10.4826	10.7686		1.38057	7.51902e-05	0.00212307
FBtr0306535	FBgn0016694	CG17888	3L	6398	214	230	163	154	237	324	215	253		45.508	36.6451	31.2462	27.2473	50.4055	49.5323	44.2088	45.0036		0.41863	8.08485e-05	0.00227309
FBtr0113361	FBgn0050118	CG30118	2R	2584	247	382	315	304	328	461	345	413		130.054	150.697	149.51	133.177	172.725	174.5	175.647	181.898		0.299087	8.34581e-05	0.00233647
FBtr0077653	FBgn0031498	CG17260	2L	1383	0	1	0	1	0	21	35	61		0	0.737073	0	0.818511	0	14.852	33.2936	50.1971		1.65586	8.90634e-05	0.00248283
FBtr0080552	FBgn0012037	CG8827	2L	2004	23	10	97	16	4	5	4	7		15.6152	5.08669	59.3646	9.03793	2.71604	2.44039	2.62589	3.97532		-1.64245	8.95415e-05	0.00248563
FBtr0077504	FBgn0031575	CG3980	2L	2942	27	32	28	29	47	55	48	49		12.4865	11.0877	11.6726	11.1584	21.7385	18.2855	21.4641	18.955		0.732229	9.22527e-05	0.00255013
FBtr0344405	FBgn0266418	CG45058	3R	7092	68	79	47	56	36	51	32	38		13.0454	11.3551	8.12798	8.93852	6.90728	7.03379	5.93602	6.09798		-0.656103	9.4151e-05	0.00259171
FBtr0073284	FBgn0035484	CG11594	3L	2621	38	59	58	57	23	30	33	41		19.7258	22.9466	27.1403	24.6181	11.9408	11.1955	16.5639	17.8028		-0.712615	9.51347e-05	0.00260788
FBtr0273402	FBgn0040837	CG8620	3L	775	160	288	231	226	119	208	148	161		280.89	378.812	365.564	330.106	208.939	262.512	251.232	236.426		-0.505005	0.000100237	0.00273635
FBtr0087957	FBgn0033717	CG8839	2R	2082	95	107	110	109	120	163	133	157		62.0813	52.3885	64.7985	59.2642	78.4285	76.5763	84.0399	85.8203		0.42588	0.00010332	0.00279729
FBtr0081835	FBgn0062412	CG7459	3R	953	1264	1416	1006	1100	1366	1959	1310	1324		1804.56	1514.62	1294.67	1306.61	1950.43	2010.62	1808.39	1581.13		0.298025	0.000103288	0.00279729
FBtr0073066	FBgn0035438	CG12013	3L	1148	89	142	114	118	136	177	152	161		105.479	126.09	121.791	116.355	161.202	150.806	174.187	159.608		0.423073	0.000105182	0.00283603
FBtr0273240	FBgn0036318	CG11009	3L	1763	53	81	57	76	76	132	86	109		40.9017	46.8345	39.653	48.7987	58.659	73.2334	64.1742	70.3632		0.561826	0.000108733	0.00291981
FBtr0070889	FBgn0003302	CG4336	X	1420	4	2	2	4	13	15	8	11		3.83257	1.43574	1.72741	3.18873	12.4574	10.3321	7.41167	8.81608		1.43479	0.000111852	0.00299135
FBtr0084455	FBgn0039114	CG10374	3R	1510	9	6	9	7	17	23	18	21		8.1093	4.05049	7.31002	5.24768	15.3195	14.8984	15.6823	15.8275		1.14483	0.000115783	0.00308395
FBtr0113135	FBgn0264693	CG14998	3L	5057	65	107	63	62	37	67	39	46		17.4879	21.5687	15.2792	13.8786	9.95594	12.9589	10.1458	10.3523		-0.635933	0.000116741	0.00309694
FBtr0114577	FBgn0260458	CG33717	3L	2720	95	125	85	111	132	202	114	133		47.5196	46.8461	38.3269	46.1956	66.0357	72.639	55.1379	55.6486		0.452288	0.000120304	0.00317864
FBtr0308589	FBgn0085390	CG34361	2R	6282	521	797	529	597	669	891	642	754		112.839	129.328	103.279	107.578	144.911	138.729	134.447	136.598		0.269991	0.000125638	0.00330629
FBtr0307062	FBgn0031717	CG6957	2L	1586	78	92	109	112	94	169	129	164		66.9128	59.1313	84.2901	79.9395	80.6489	104.225	107.004	117.683		0.482185	0.000127712	0.00334748
FBtr0305326	FBgn0053289	CG33289	3L	1425	4	7	1	7	9	13	31	35		3.81912	5.00744	0.860673	5.5607	8.59412	8.92311	28.6194	27.9527		1.48025	0.000131336	0.00342881
FBtr0332124	FBgn0035968	CG4484	3L	3007	5	6	11	10	14	21	17	29		2.26232	2.034	4.48655	3.76455	6.33531	6.83083	7.43755	10.9758		1.14373	0.000134628	0.00350085
FBtr0334165	FBgn0032779	CG16771	2L	2720	70	82	71	75	40	49	54	51		35.0144	30.7311	32.0142	31.2132	20.0108	17.6204	26.118	21.3389		-0.606082	0.000137929	0.00357258
FBtr0336487	FBgn0038395	CG10407	3R	1113	11	22	28	24	7	4	8	14		13.4467	20.1493	30.8543	24.4097	8.55808	3.51522	9.45604	14.3154		-1.16253	0.00014028	0.0036051
FBtr0089849	FBgn0035802	CG33275	3L	5584	9	15	12	16	1	4	6	4		2.19288	2.73828	2.63566	3.24355	0.243685	0.700652	1.41358	0.815241		-1.3755	0.000140271	0.0036051
FBtr0079079	FBgn0031702	CG14021	2L	2650	7	6	0	6	16	17	15	19		3.59393	2.30801	0	2.56302	8.21576	6.27467	7.44663	8.15979		1.38459	0.000143712	0.0036789
FBtr0331421	FBgn0036801	CG6896	3L	4663	193	250	248	275	173	220	161	191		56.3132	54.6522	65.2288	66.7596	50.4841	46.1472	45.4229	46.6164		-0.376598	0.000146103	0.00372562
FBtr0331387	FBgn0015872	CG9023	2R	1514	28	35	33	55	9	25	18	21		25.1623	23.5654	26.7326	41.1229	8.08891	16.1511	15.6409	15.7857		-0.959644	0.000148643	0.00377575
FBtr0307598	FBgn0259108	CG34387	X	20736	4	4	7	7	13	19	14	17		0.262454	0.196638	0.414025	0.382137	0.853084	0.896223	0.888214	0.933029		1.23829	0.000151256	0.00382735
FBtr0076078	FBgn0036211	CG5946	3L	1686	26	41	40	48	18	29	16	17		20.9814	24.789	29.0975	32.2278	14.5274	16.824	12.4847	11.4753		-0.884908	0.000154805	0.00390215
FBtr0088438	FBgn0022382	CG15862	2R	4108	2357	2818	2101	2353	2570	3419	2397	2689		780.633	699.267	627.262	648.393	851.287	814.06	767.63	744.958		0.188916	0.000162891	0.0040903
FBtr0085693	FBgn0028646	CG2139	3R	2945	589	850	638	797	416	655	481	667		272.112	294.216	265.698	306.351	192.212	217.542	214.869	257.758		-0.383503	0.00016457	0.00411676
FBtr0309208	FBgn0038846	CG5697	3R	939	4	3	0	2	7	12	18	13		5.79579	3.25678	0	2.41108	10.1439	12.4998	25.2186	15.7561		1.53692	0.00017249	0.00429854
FBtr0342655	FBgn0031894	CG4496	2L	2623	17	27	14	26	9	9	5	10		8.81797	10.493	6.54611	11.2207	4.66893	3.35608	2.50776	4.33883		-1.14768	0.000176152	0.00437323
FBtr0303159	FBgn0053100	CG33100	3R	4539	178	261	187	152	242	311	225	254		53.3553	58.6156	50.5283	37.9079	72.5485	67.0174	65.2134	63.6861		0.400117	0.000180145	0.00445555
FBtr0332538	FBgn0037485	CG14606	3R	1863	103	160	66	66	141	200	159	152		75.2216	87.5467	43.4495	40.1031	102.986	105.004	112.279	92.8543		0.736445	0.000183142	0.00451271
FBtr0077793	FBgn0014010	CG3664	2L	1871	11	28	15	18	29	47	28	37		7.99902	15.2552	9.83265	10.8904	21.091	24.5704	19.6879	22.506		0.882479	0.000184356	0.00452565
FBtr0078187	FBgn0011205	CG5725	3L	2386	52	62	71	56	89	111	70	102		29.6518	26.4883	36.4957	26.5683	50.7567	45.503	38.596	48.652		0.58958	0.000186151	0.00455274
FBtr0300761	FBgn0031974	CG12560	2L	976	177	188	176	187	124	170	116	147		246.741	196.354	221.165	216.889	172.88	170.368	156.359	171.411		-0.397694	0.000189158	0.00460914
FBtr0339997	FBgn0033999	CG8093	2R	1555	3	0	88	37	0	2	3	2		2.62488	0	69.4074	26.9351	0	1.25802	2.53808	1.46376		-1.59865	0.000195221	0.0047219
FBtr0075077	FBgn0036821	CG3961	3L	3373	31	35	27	17	51	66	36	38		12.5044	10.5775	9.81749	5.70531	20.5744	19.1388	14.0411	12.8215		0.734122	0.00019491	0.0047219
FBtr0073057	FBgn0035432	CG17723	3L	2454	35	39	27	25	17	27	12	10		19.4049	16.2003	13.4941	11.5322	9.42644	10.7616	6.43311	4.63764		-0.88669	0.000200795	0.00483893
FBtr0072907	FBgn0035321	CG1275	3L	1574	93	136	87	103	116	206	119	146		80.3889	88.0779	67.7903	74.0763	100.283	128.012	99.4619	105.565		0.458471	0.000203957	0.00489721
FBtr0307385	FBgn0037060	CG10508	3L	1265	7	14	9	8	1	5	0	2		7.5288	11.2816	8.7258	7.1589	1.07568	3.86605	0	1.79933		-1.49399	0.000210192	0.00502857
FBtr0343356	FBgn0025864	CG12737	X	7001	217	253	228	241	255	350	262	295		42.1714	36.8378	39.9418	38.9676	49.5625	48.8985	49.2329	47.9549		0.291857	0.000221869	0.00528867
FBtr0300792	FBgn0023529	CG2918	X	3363	74	79	99	81	88	138	137	127		29.938	23.946	36.1045	27.2649	35.6065	40.1365	53.593	42.9782		0.527132	0.000232279	0.00551683
FBtr0083993	FBgn0038829	CG17271	3R	1550	147	194	129	182	175	273	226	229		129.034	127.586	102.073	132.919	153.631	172.274	191.819	168.142		0.449987	0.000238377	0.0056413
FBtr0310464	FBgn0260723	CG42550	3R	574	7	9	10	14	0	5	1	3		16.5922	15.9832	21.3669	27.6098	0	8.52012	2.29194	5.94813		-1.4594	0.000242133	0.00570965
FBtr0072254	FBgn0019643	CG3318	2R	1275	56	37	107	89	22	30	55	49		59.758	29.5818	102.926	79.0181	23.4793	23.0144	56.7501	43.7378		-0.832357	0.000244528	0.00572042
FBtr0076976	FBgn0035707	CG8368	3L	2821	47	59	39	49	63	94	57	83		22.668	21.3197	16.9557	19.6625	30.3886	32.5921	26.5819	33.4847		0.578519	0.000244399	0.00572042
FBtr0089645	FBgn0039313	CG11892	3R	1580	30	54	41	30	16	26	8	24		25.8334	34.8393	31.8259	21.4937	13.7796	16.0955	6.66112	17.2872		-0.971681	0.000245198	0.00572042
FBtr0082557	FBgn0037978	CG3571	3R	2199	10	12	8	11	0	1	2	5		6.18718	5.56274	4.46188	5.66258	0	0.444798	1.19652	2.58771		-1.50095	0.000251563	0.00584818
FBtr0089515	FBgn0002921	CG5670	3R	4590	406	554	423	479	485	650	473	607		120.346	123.035	113.027	118.132	143.781	138.512	135.57	150.504		0.239197	0.000266889	0.00618261
FBtr0335464	FBgn0264081	CG43750	2L	1112	28	36	37	39	15	20	17	26		34.2587	33.0013	40.8085	39.7014	18.3552	17.5919	20.1122	26.6097		-0.794677	0.000280012	0.00646386
FBtr0083121	FBgn0038318	CG6236	3R	2389	2	0	0	1	7	9	5	4		1.13902	0	0	0.473839	3.98708	3.6848	2.75339	1.90553		1.53921	0.000297464	0.00683101
FBtr0080023	FBgn0022268	CG5183	2L	1679	330	414	398	419	424	553	419	478		267.412	251.352	290.727	282.494	343.628	322.153	328.305	324.003		0.252253	0.000297994	0.00683101
FBtr0072552	FBgn0035142	CG17090	3L	11261	1979	2541	1765	2127	1678	1995	1344	1808		239.104	230.017	192.23	213.814	202.763	173.282	157.013	182.723		-0.30477	0.000303465	0.00693228
FBtr0075865	FBgn0036353	CG10171	3L	1845	49	64	36	56	27	39	21	35		36.1341	35.3603	23.9309	34.3588	19.9132	20.6755	14.974	21.5895		-0.71888	0.000315033	0.00717163
FBtr0340020	FBgn0034071	CG8405	2R	4466	606	787	593	699	514	726	501	596		184.617	179.634	162.851	177.176	156.609	159.003	147.582	151.879		-0.212223	0.000316739	0.0071856
FBtr0301313	FBgn0265991	CG30084	2R	4649	599	865	759	789	868	1031	858	904		175.301	189.666	200.233	192.116	254.058	216.914	242.796	221.299		0.281056	0.000324778	0.00733408
FBtr0330065	FBgn0035715	CG10103	3L	1189	36	45	40	36	15	35	21	15		41.1944	38.5801	41.2602	34.2742	17.1665	28.7921	23.2355	14.3576		-0.826684	0.000325513	0.00733408
FBtr0307034	FBgn0015031	CG14028	2L	398	27	38	22	23	40	56	49	43		92.2994	97.327	67.7943	65.4171	136.757	137.624	161.967	122.958		0.726413	0.000333911	0.00749761
FBtr0089139	FBgn0039900	CG2381	4	3002	0	3	1	1	8	8	5	8		0	1.01869	0.408548	0.377082	3.62621	2.60656	2.19116	3.03285		1.49226	0.000339584	0.00759906
FBtr0310270	FBgn0052594	CG32594	X	3069	59	45	34	40	21	28	18	27		26.1561	14.9468	13.5874	14.754	9.31099	8.92378	7.71596	10.0124		-0.860758	0.000345624	0.00770801
FBtr0332050	FBgn0052107	CG32107	3L	3895	13	22	30	18	39	43	54	35		4.54102	5.75769	9.44642	5.23132	13.6248	10.7981	18.239	10.2266		0.94868	0.000348095	0.00773689
FBtr0084376	FBgn0039068	CG13827	3R	989	135	168	203	177	173	255	213	239		185.719	173.159	251.74	202.593	238.025	252.192	283.333	275.025		0.352065	0.000354174	0.0078455
FBtr0088039	FBgn0033668	CG13188	2R	4532	8	18	20	15	4	8	2	6		2.4017	4.0487	5.41244	3.74669	1.201	1.72658	0.58057	1.50672		-1.26114	0.000356181	0.00786347
FBtr0300369	FBgn0033372	CG13742	2R	2488	12	8	12	10	16	33	31	21		6.56219	3.27772	5.9154	4.54984	8.75071	12.9733	16.3918	9.60595		1.0635	0.000376684	0.00828832
FBtr0085428	FBgn0039667	CG2010	3R	1910	9	8	7	14	2	3	3	0		6.41102	4.26962	4.49488	8.29738	1.42485	1.5363	2.06634	0		-1.4438	0.00037883	0.00830774
FBtr0333612	FBgn0085420	CG34391	3L	4094	31	37	22	26	9	22	16	6		10.3022	9.21269	6.59065	7.18906	2.99136	5.25609	5.14146	1.66792		-1.00646	0.000385857	0.00842343
FBtr0299650	FBgn0259175	CG32145	3L	3356	18	23	30	31	10	18	9	11		7.29741	6.98616	10.9636	10.4565	4.05463	5.24612	3.52805	3.73028		-0.969412	0.000386666	0.00842343
FBtr0331423	FBgn0028699	CG7499	3L	1896	5	3	5	9	9	18	19	16		3.58798	1.61293	3.23433	5.37342	6.45918	9.28585	13.1835	9.60402		1.19669	0.000388581	0.0084372
FBtr0112506	FBgn0085339	CG34310	2L	706	216	306	227	237	256	368	261	323		416.262	441.824	394.343	380.006	493.411	509.836	486.351	520.678		0.279745	0.000397609	0.00858911
FBtr0310078	FBgn0259240	CG42338	X	13925	81	77	1790	1601	57	76	69	113		7.91421	5.63674	157.656	130.15	5.56997	5.33834	6.51881	9.23537		-1.51741	0.000398188	0.00858911
FBtr0332452	FBgn0020503	CG5020	2L	1900	220	296	288	264	155	270	191	233		157.539	158.807	185.905	157.288	111.007	138.995	132.25	139.564		-0.343831	0.00040072	0.00861549
FBtr0110929	FBgn0261930	CG6172	X	2834	10	6	17	7	19	26	21	31		4.80085	2.15816	7.35703	2.79605	9.12278	8.97349	9.74841	12.449		1.07219	0.000415201	0.00889775
FBtr0308084	FBgn0000259	CG15224	X	1600	14	33	30	24	38	43	46	49		11.9049	21.0246	22.9961	16.98	32.3175	26.2867	37.8227	34.8536		0.751707	0.000417825	0.00890147
FBtr0340313	FBgn0004227	CG4211	X	6746	251	351	182	279	169	227	164	192		50.6227	53.0388	33.0886	46.8171	34.089	32.913	31.9825	32.3911		-0.483307	0.000418081	0.00890147
FBtr0299762	FBgn0259221	CG42321	2R	4553	10	10	8	8	0	3	4	1		2.98827	2.2389	2.15499	1.98902	0	0.644483	1.15578	0.249962		-1.42259	0.000421281	0.00891193
FBtr0301532	FBgn0003218	CG11111	X	5305	210	287	190	256	145	223	172	181		53.8582	55.1479	43.926	54.6262	37.1926	41.1156	42.6538	38.8297		-0.389951	0.000421029	0.00891193
FBtr0336898	FBgn0031032	CG14204	X	2768	1	3	3	4	4	10	14	13		0.491532	1.10481	1.32926	1.63584	1.96638	3.53363	6.6539	5.34501		1.34723	0.000423261	0.00892512
FBtr0086071	FBgn0039970	CG17508	2R	1228	1087	1167	893	1050	1125	1709	1162	1276		1204.34	968.736	891.88	967.916	1246.6	1361.23	1244.86	1182.56		0.303316	0.000429211	0.00902166
FBtr0072584	FBgn0035165	CG13887	3L	1262	12	34	18	18	30	38	57	57		12.9372	27.4633	17.4931	16.1458	32.3471	29.4518	59.4196	51.4028		0.99836	0.000436017	0.00913553
FBtr0082743	FBgn0052473	CG32473	3R	3635	100	120	68	65	123	154	120	115		37.4295	33.6519	22.9434	20.2421	46.0441	41.4385	43.4301	36.0052		0.532249	0.000440797	0.0091985
FBtr0075529	FBgn0000489	CG6117	3L	2882	727	1275	866	854	697	720	609	570		343.209	450.971	368.534	335.437	329.088	244.358	277.995	225.088		-0.484908	0.000442094	0.0091985
FBtr0309100	FBgn0263390	CG43442	3R	2162	159	238	208	214	211	409	301	265		100.06	112.216	117.994	112.048	132.801	185.036	183.158	139.496		0.5027	0.000443217	0.0091985
FBtr0080528	FBgn0028527	CG18507	2L	2425	74	79	57	77	36	52	45	54		41.5181	33.2084	28.8281	35.9439	20.2006	20.9739	24.4127	25.3427		-0.606047	0.000449855	0.00930691
FBtr0339788	FBgn0031814	CG9528	2L	3700	1	1	4	5	5	4	17	15		0.367719	0.275506	1.3259	1.52973	1.83883	1.05742	6.04452	4.61382		1.34627	0.0004607	0.0095014
FBtr0086320	FBgn0034490	CG9864	2R	1638	174	184	169	161	67	157	115	115		144.528	114.508	126.539	111.265	55.6589	93.7505	92.3631	79.9015		-0.609479	0.000462314	0.00950489
FBtr0070845	FBgn0053080	CG33080	X	2784	46	76	47	62	27	48	36	34		22.4805	27.8277	20.7053	25.2098	13.1968	16.864	17.0117	13.8989		-0.646744	0.000479761	0.00983286
FBtr0075399	FBgn0026061	CG4123	3L	1828	75	115	133	172	62	93	78	109		55.8217	64.129	89.2337	106.512	46.1518	49.7616	56.1349	67.8612		-0.508607	0.000485646	0.00992257
FBtr0334454	FBgn0030343	CG1886	X	5157	259	311	234	256	298	400	261	334		68.3314	61.4746	55.6509	56.1939	78.6308	75.8666	66.5821	73.709		0.270353	0.00049502	0.0100517
FBtr0100462	FBgn0037912	CG6782	3R	1347	168	239	237	223	223	286	253	363		169.691	180.869	215.791	187.406	225.274	207.676	247.097	306.698		0.359249	0.000494383	0.0100517
FBtr0072864	FBgn0002183	CG1828	3L	3690	12	19	18	19	29	32	31	33		4.42459	5.2488	5.98273	5.82873	10.6941	8.48225	11.0522	10.1779		0.80686	0.000497597	0.0100729
FBtr0340355	FBgn0265597	CG44424	X	7414	9	14	10	26	18	39	34	38		1.65161	1.9249	1.65425	3.96979	3.30365	5.14517	6.0331	5.83314		0.983333	0.000512064	0.010334
FBtr0308916	FBgn0029708	CG3556	X	3890	26	32	21	18	12	10	8	15		9.09372	8.38558	6.62099	5.23805	4.19764	2.51442	2.70555	4.38847		-0.970513	0.000524969	0.0105298
FBtr0112902	FBgn0022382	CG15862	2R	2102	68	94	49	60	81	131	85	91		44.0143	45.5856	28.5902	32.3121	52.4356	60.9574	53.1987	49.2697		0.496059	0.000524518	0.0105298
FBtr0302159	FBgn0261268	CG42615	2L	3558	8	14	22	14	19	23	37	35		3.05916	4.01102	7.58351	4.45419	7.26643	6.3228	13.6808	11.1952		0.877579	0.000548742	0.0109732
FBtr0072255	FBgn0019643	CG3318	2R	1588	223	257	335	414	173	259	226	262		191.061	164.974	258.73	295.118	148.241	159.528	187.229	187.768		-0.402701	0.000560137	0.0111671
FBtr0083119	FBgn0038321	CG6218	3R	2091	31	36	35	41	42	77	48	61		20.1709	17.5502	20.529	22.1961	27.3318	36.0184	30.1996	33.2007		0.623062	0.000573483	0.0113986
FBtr0076545	FBgn0000116	CG32031	3L	1519	219	187	164	111	113	133	70	104		196.157	125.492	132.416	82.7202	101.226	85.641	60.6254	77.9196		-0.682066	0.00059953	0.0118805
FBtr0335503	FBgn0032140	CG13117	2L	1151	30	36	26	40	70	77	51	40		35.4621	31.8831	27.7046	39.3397	82.7554	65.4339	58.292	39.5509		0.76647	0.000628138	0.0123728
FBtr0273190	FBgn0053233	CG33233	3L	1612	1	3	3	3	1	8	20	18		0.84402	1.89709	2.28249	2.1067	0.844128	4.85414	16.3222	12.708		1.38148	0.000626957	0.0123728
FBtr0335263	FBgn0050438	CG30438	2R	2226	37	20	5	8	2	3	5	1		22.6149	9.15878	2.75485	4.06828	1.22258	1.31821	2.95501	0.511265		-1.4373	0.000639104	0.0125512
FBtr0333354	FBgn0023091	CG8667	2L	3292	14	20	8	9	27	27	28	25		5.7861	6.19303	2.98046	3.09478	11.1603	8.02217	11.1895	8.64274		0.961381	0.000643469	0.0125993
FBtr0089077	FBgn0040324	CG1862	4	5312	244	285	255	253	200	219	180	221		62.4956	54.6915	58.8756	53.9149	51.2325	40.3249	44.5788	47.3484		-0.341778	0.000651165	0.0127122
FBtr0305592	FBgn0262739	CG6671	2R	7888	196	226	148	172	136	201	124	127		33.807	29.2061	23.0117	24.6836	23.4609	24.9239	20.6809	18.3235		-0.348045	0.000659972	0.0128368
FBtr0074820	FBgn0036945	CG6981	3L	898	367	612	507	449	362	461	303	307		556.042	694.717	692.444	566	548.537	502.125	443.895	389.075		-0.43162	0.000661451	0.0128368
FBtr0072405	FBgn0002607	CG2746	2R	1361	108	148	103	145	84	118	69	95		107.965	110.85	92.818	120.603	83.9836	84.8031	66.6969	79.4395		-0.464509	0.000663794	0.0128444
FBtr0302711	FBgn0261555	CG42673	3L	3582	256	206	177	222	144	161	131	127		97.2372	58.6239	60.604	70.1575	54.7029	43.9631	48.1127	40.3505		-0.602662	0.000674256	0.0130086
FBtr0331238	FBgn0020618	CG7111	2L	1388	61	72	54	42	74	124	65	73		59.7941	52.8781	47.7153	34.2536	72.5464	87.3816	61.6082	59.8556		0.512773	0.000687556	0.0131878
FBtr0332039	FBgn0031738	CG9171	2L	3950	4	3	0	3	7	13	7	14		1.37778	0.774207	0	0.859747	2.41143	3.2191	2.33139	4.03369		1.35181	0.000686582	0.0131878
FBtr0070439	FBgn0001404	CG9659	X	3595	210	319	226	228	145	247	167	209		79.4764	90.4533	77.1015	71.7931	54.8836	67.2025	61.1128	66.1635		-0.362395	0.000690373	0.0132034
FBtr0335244	FBgn0039132	CG5864	3R	914	116	158	104	112	58	118	60	99		172.675	176.215	139.553	138.713	86.3486	126.277	86.3614	123.271		-0.550441	0.000702811	0.0133636
FBtr0302201	FBgn0259740	CG42394	3R	503	111	145	88	150	166	319	171	158		300.243	293.855	214.569	337.575	449.07	620.312	447.242	357.487		0.64353	0.000701855	0.0133636
FBtr0078533	FBgn0052451	CG32451	3L	5872	86	115	79	85	119	144	100	126		19.9265	19.9639	16.5004	16.3862	27.5762	23.9863	22.4041	24.4206		0.405346	0.000711384	0.0134876
FBtr0332632	FBgn0040010	CG17493	2L	5997	202	296	203	229	257	330	253	315		45.8285	50.3142	41.516	43.2263	58.314	53.823	55.501	59.7789		0.304337	0.000722216	0.0136118
FBtr0071315	FBgn0030114	CG17754	X	2840	65	94	68	58	99	129	83	85		31.1396	33.7398	29.3659	23.1183	47.4341	44.4282	38.448	34.0621		0.451087	0.000722828	0.0136118
FBtr0340266	FBgn0029896	CG3168	X	3375	22	35	34	29	14	21	15	16		8.86884	10.5713	12.3554	9.72682	5.64453	6.08602	5.84698	5.39532		-0.799262	0.000724144	0.0136118
FBtr0333501	FBgn0264574	CG43946	3L	7545	71	74	53	85	83	127	96	112		12.8032	9.99782	8.61529	12.7528	14.969	16.4639	16.7389	16.8939		0.526306	0.000729608	0.0136691
FBtr0087954	FBgn0033733	CG8834	2R	1832	15	9	465	295	12	3	14	9		11.14	5.00783	311.301	182.282	8.91311	1.60171	10.0535	5.59098		-1.43596	0.000731346	0.0136691
FBtr0079501	FBgn0260479	CG31904	2L	3572	26	27	35	22	12	17	14	13		9.9033	7.70522	12.0174	6.97201	4.57134	4.65506	5.15621	4.14193		-0.886088	0.000747746	0.013936
FBtr0085877	FBgn0040206	CG1487	3R	5281	432	425	321	326	435	614	477	576		111.298	82.0362	74.5491	69.8792	112.085	113.721	118.827	124.13		0.457444	0.000755198	0.0140352
FBtr0079267	FBgn0031818	CG9536	2L	1944	258	338	320	437	184	327	196	253		180.568	177.237	201.886	254.467	128.794	164.528	132.64	148.114		-0.496435	0.0007644	0.0141662
FBtr0079636	FBgn0003607	CG8409	2L	1109	25	34	20	39	42	62	39	56		30.6709	31.2522	22.1183	39.8088	51.5337	54.6824	46.2645	57.4682		0.694292	0.000785149	0.0145098
FBtr0321312	FBgn0051792	CG31792	2L	4390	25	30	24	34	13	17	16	15		7.74807	6.9661	6.70502	8.7672	4.02951	3.78767	4.79479	3.88864		-0.818402	0.000791455	0.0145854
FBtr0307206	FBgn0026084	CG4944	X	1502	4	11	8	13	29	34	13	18		3.62333	7.46544	6.53241	9.79761	26.2725	22.141	11.3864	13.6387		1.09978	0.000799109	0.0146283
FBtr0334664	FBgn0038890	CG7956	3R	3796	140	225	156	167	197	307	166	245		50.1787	60.4212	50.4025	49.8009	70.6177	79.1043	57.5303	73.4533		0.38709	0.000797992	0.0146283
FBtr0334524	FBgn0261113	CG17836	3R	3167	723	858	857	791	595	858	621	705		310.605	276.167	331.884	282.732	255.648	264.988	257.963	253.345		-0.232245	0.000800454	0.0146283
FBtr0336678	FBgn0265052	CG44167	2R	1121	17	17	15	25	6	8	6	12		20.6329	15.4588	16.4111	25.2453	7.28315	6.98027	7.04142	12.1828		-1.03618	0.000808725	0.0147385
FBtr0082369	FBgn0086472	CG6684	3R	850	20	14	17	28	7	7	7	12		32.0132	16.7897	24.5292	37.2894	11.2061	8.05502	10.8341	16.067		-1.06503	0.000817645	0.0148599
FBtr0343047	FBgn0030929	CG15043	X	903	8	2	83	6	1	2	2	1		12.0537	2.25775	112.731	7.5216	1.5069	2.16636	2.91378	1.26033		-1.40762	0.000936144	0.0169666
FBtr0306792	FBgn0052107	CG32107	3L	3959	0	1	3	3	8	14	7	6		0	0.257482	0.929371	0.857793	2.74965	3.45884	2.32609	1.72479		1.37508	0.000950127	0.0171728
FBtr0332493	FBgn0029648	CG3603	X	1018	89	91	104	124	127	171	114	165		118.949	91.1227	125.296	137.886	169.758	164.299	147.323	184.462		0.471727	0.000974343	0.0175622
FBtr0088936	FBgn0042135	CG18812	2R	3362	524	699	460	655	805	899	630	755		212.056	211.94	167.808	220.541	325.815	261.547	246.523	255.576		0.391421	0.000977705	0.0175746
FBtr0330393	FBgn0004370	CG1817	X	8642	1	2	3	2	6	12	9	6		0.157436	0.235911	0.425755	0.261976	0.944736	1.35817	1.37007	0.790148		1.32704	0.000988106	0.0177132
FBtr0339703	FBgn0265416	CG44328	X	6903	30	40	34	24	45	70	44	44		5.91291	5.90684	6.0408	3.93568	8.8705	9.91854	8.3855	7.25414		0.615755	0.00099341	0.0177599
FBtr0310283	FBgn0025641	CG14622	X	5157	88	128	86	79	65	79	59	72		23.2169	25.3015	20.4529	17.3411	17.151	14.9836	15.0511	15.8894		-0.460878	0.000997341	0.0177819
FBtr0304957	FBgn0085436	CG34407	2R	10068	2197	2729	2113	2429	2485	3206	2323	2678		296.896	276.308	257.401	273.106	335.859	311.464	303.543	302.718		0.164485	0.00100535	0.0178762
FBtr0086180	FBgn0029506	CG10106	2R	1394	187	269	250	255	156	249	175	205		182.514	196.708	219.953	207.073	152.277	174.713	165.154	167.364		-0.300033	0.00101246	0.0179541
FBtr0082535	FBgn0017581	CG17342	3R	4379	390	504	541	517	356	487	380	435		121.173	117.324	151.522	133.648	110.624	108.778	114.162	113.054		-0.241517	0.00102306	0.0180933
FBtr0085584	FBgn0086355	CG2171	3R	1268	230	288	227	269	184	255	186	218		246.789	231.529	219.563	240.148	197.457	196.702	192.978	195.663		-0.275996	0.00102824	0.0181362
FBtr0335426	FBgn0003117	CG3978	3R	3600	9	14	382	337	9	11	15	5		3.4014	3.96423	130.141	105.968	3.40184	2.98867	5.48155	1.58066		-1.39493	0.00104152	0.0183212
FBtr0074053	FBgn0030668	CG8128	X	1530	151	221	154	161	224	362	148	225		134.278	147.243	123.448	119.119	199.219	231.422	127.258	167.364		0.428234	0.00104474	0.018329
FBtr0073354	FBgn0028699	CG7499	3L	1836	9	6	19	15	18	22	26	31		6.66942	3.33128	12.6921	9.24837	13.3405	11.7203	18.6301	19.2159		0.883901	0.00105875	0.0185253
FBtr0071047	FBgn0029942	CG2059	X	1197	6	6	11	10	1	2	3	3		6.81985	5.10963	11.2707	9.45698	1.13679	1.63427	3.29717	2.85232		-1.28674	0.00108759	0.0189794
FBtr0071035	FBgn0027106	CG2977	X	1634	593	932	700	724	815	1162	775	809		493.765	581.429	525.411	501.572	678.702	695.571	623.971	563.466		0.259919	0.00109403	0.0190413
FBtr0088993	FBgn0010548	CG11140	2R	2305	79	116	115	117	72	79	72	94		46.6309	51.3003	61.19	57.4595	42.5045	33.5231	41.0938	46.4118		-0.422901	0.00110756	0.0192259
FBtr0335217	FBgn0040252	CG4772	3R	2032	30	29	30	28	53	51	43	45		20.087	14.5481	18.1072	15.5984	35.4916	24.549	27.8394	25.2035		0.664428	0.00111512	0.0193062
FBtr0331979	FBgn0033777	CG17574	2R	1165	12	14	8	4	22	18	33	31		14.0144	12.25	8.42204	3.8867	25.6963	15.1124	37.2651	30.2836		1.14804	0.00113147	0.0195379
FBtr0332785	FBgn0036704	CG6497	3L	1561	3	3	7	5	5	9	16	20		2.61479	1.95908	5.49982	3.62588	4.35854	5.63933	13.4844	14.5814		1.13672	0.0011499	0.0198042
FBtr0342810	FBgn0261451	CG33950	X	13913	39	55	29	11	80	93	50	33		3.81383	4.02972	2.55641	0.894991	7.82425	6.53807	4.72785	2.69938		0.854413	0.00115433	0.0198286
FBtr0307537	FBgn0259789	CG12701	X	7531	78	102	62	72	44	73	49	57		14.0916	13.8064	10.097	10.8225	7.95012	9.48108	8.55969	8.61377		-0.488555	0.00116326	0.01993
FBtr0075769	FBgn0036402	CG6650	3L	2863	18	42	18	23	6	15	12	12		8.554	14.9541	7.71089	9.09396	2.8517	5.12457	5.5141	4.77014		-0.985174	0.00117526	0.0200832
FBtr0333600	FBgn0263602	CG5241	3L	2159	48	61	61	61	82	97	70	79		30.2487	28.8012	34.6522	31.9833	51.6815	43.9447	42.654	41.6434		0.480621	0.00121646	0.0207334
FBtr0087523	FBgn0033905	CG18324	2R	1118	251	332	266	375	183	265	224	285		305.457	302.712	291.805	379.696	222.732	231.842	263.585	290.118		-0.360891	0.00122705	0.0208598
FBtr0079405	FBgn0031893	CG4495	2L	1915	92	104	83	102	63	93	61	64		65.3638	55.3602	53.1573	60.2945	44.7657	47.5009	41.9059	38.0349		-0.445212	0.00123148	0.0208813
FBtr0089608	FBgn0250832	CG33495	3R	257	0	0	19	91	0	0	8	10		0	0	90.6721	400.825	0	0	40.9516	44.2831		-1.36547	0.00124124	0.0209926
FBtr0089194	FBgn0039927	CG11155	4	3644	709	901	688	816	499	828	491	712		264.719	252.046	231.56	253.489	186.336	222.249	177.263	222.368		-0.32105	0.00125721	0.021154
FBtr0333878	FBgn0036908	CG14103	3L	1221	3	3	2	1	8	6	9	12		3.3429	2.5046	2.00894	0.927109	8.91554	4.80644	9.69709	11.185		1.29309	0.00125446	0.021154
FBtr0072601	FBgn0035160	CG13897	3L	1415	3	7	7	19	11	19	21	35		2.88458	5.04283	6.06729	15.2	10.5782	13.1336	19.5244	28.1503		1.04834	0.00126454	0.021223
FBtr0305056	FBgn0085442	CG34413	2R	4657	35	65	43	44	73	76	67	65		10.2254	14.2279	11.3244	10.6953	21.33	15.9623	18.9271	15.8847		0.568584	0.00126941	0.0212506
FBtr0074072	FBgn0030654	CG15643	X	1692	28	37	36	31	19	16	18	23		22.5152	22.2912	26.0949	20.74	15.2801	9.24927	13.9954	15.4703		-0.739041	0.00127331	0.0212617
FBtr0113378	FBgn0050460	CG30460	2R	6950	64	85	64	61	38	69	35	50		12.5289	12.4671	11.294	9.93554	7.43999	9.71073	6.62518	8.1876		-0.514366	0.00129074	0.0214983
FBtr0077988	FBgn0016926	CG4710	2L	2079	97	110	142	128	65	102	97	89		63.4798	53.935	83.7697	69.6951	42.5434	47.9881	61.3807	48.7199		-0.431353	0.00130546	0.0216884
FBtr0340635	FBgn0263258	CG32556	X	5746	23	34	42	28	14	15	22	18		5.44603	6.03179	8.96472	5.51619	3.3154	2.55337	5.03699	3.56515		-0.800809	0.00130996	0.0217084
FBtr0075313	FBgn0042177	CG32164	3L	3691	4	9	4	4	14	21	8	11		1.47446	2.4856	1.32914	1.22677	5.16128	5.56497	2.85141	3.39172		1.08194	0.00132862	0.0219622
FBtr0300898	FBgn0260487	CG42534	3R	5037	4	4	23	3	1	0	0	0		1.08045	0.809507	5.60027	0.674211	0.270148	0	0	0		-1.33835	0.0013535	0.0222262
FBtr0085387	FBgn0039644	CG11897	3R	5031	102	164	145	132	50	118	99	101		27.5844	33.2294	35.3482	29.7007	13.5235	22.9412	25.8878	22.8475		-0.559009	0.0013581	0.0222262
FBtr0334498	FBgn0004882	CG10868	3R	8899	77	105	93	112	104	142	125	134		11.7725	12.0277	12.8173	14.247	15.9025	15.6076	18.4792	17.137		0.369749	0.00135635	0.0222262
FBtr0333258	FBgn0014396	CG3234	2L	5020	10	11	7	8	2	3	3	3		2.71028	2.23368	1.7102	1.80398	0.542125	0.584528	0.786198	0.680125		-1.22758	0.00135738	0.0222262
FBtr0074632	FBgn0030955	CG6891	X	805	23	25	12	15	39	39	23	32		38.8732	31.6575	18.2826	21.0932	65.9238	47.3867	37.5878	45.2403		0.758343	0.00136574	0.0222785
FBtr0299617	FBgn0259167	CG42272	3L	2027	31	16	21	30	9	2	11	9		20.8078	8.04635	12.7063	16.7538	6.04174	0.965081	7.13926	5.05312		-1.2146	0.00137146	0.0222785
FBtr0083326	FBgn0038419	CG14879	3R	1749	8	17	15	11	26	31	21	21		6.22326	9.90813	10.5185	7.1195	20.2282	17.3364	15.7959	13.6647		0.847158	0.0013688	0.0222785
FBtr0335154	FBgn0000251	CG1759	2L	1846	1051	1405	1272	1753	1200	1989	1703	2161		774.621	775.849	845.101	1074.97	884.551	1053.88	1213.66	1332.28		0.340023	0.0013801	0.0223638
FBtr0082160	FBgn0037749	CG9471	3R	956	90	156	122	136	138	174	151	203		128.086	166.341	156.515	161.038	196.424	178.024	207.794	241.663		0.390157	0.00138487	0.0223859
FBtr0073503	FBgn0030304	CG11715	X	2505	79	104	82	93	71	67	56	60		42.9079	42.3212	40.1476	42.0264	38.5677	26.161	29.41	27.2593		-0.482342	0.00141547	0.0227915
FBtr0081564	FBgn0051248	CG31248	3R	977	11	17	17	11	4	5	4	9		15.3185	17.7373	21.3406	12.7451	5.57107	5.00568	5.38617	10.4838		-1.08905	0.00141689	0.0227915
FBtr0079339	FBgn0031860	CG11236	2L	1181	19	12	25	15	9	8	3	5		21.8888	10.3577	25.9623	14.3776	10.3697	6.62564	3.34184	4.81827		-1.17044	0.00143088	0.0229046
FBtr0340450	FBgn0000578	CG15112	2R	4417	429	533	402	438	348	467	346	405		132.144	123.008	111.623	112.252	107.208	103.413	103.054	104.352		-0.212143	0.00143029	0.0229046
FBtr0332218	FBgn0004242	CG3139	2L	5196	7	8	18	12	3	1	2	8		1.83293	1.56947	4.24871	2.61432	0.785644	0.188243	0.506379	1.75223		-1.21792	0.001458	0.0232819
FBtr0089361	FBgn0005630	CG12052	2R	3234	337	479	328	365	382	557	375	470		141.778	150.983	124.39	127.761	160.73	168.462	152.548	165.398		0.229416	0.00147622	0.0235158
FBtr0340068	FBgn0024315	CG8098	2R	2870	6	11	6	10	21	21	19	13		2.84438	3.907	2.56403	3.94425	9.9566	7.1569	8.70936	5.15505		0.985882	0.00149545	0.0237646
FBtr0079639	FBgn0031995	CG8475	2L	5361	89	102	73	77	69	82	48	51		22.5872	19.3949	16.7005	16.2589	17.5137	14.9608	11.779	10.8267		-0.454241	0.00150486	0.0238565
FBtr0301781	FBgn0058263	CG40263	2RHet	2052	18	38	33	40	43	77	65	44		11.9347	18.8773	19.7238	22.0663	28.5144	36.703	41.6726	24.4032		0.762313	0.00151337	0.0239338
FBtr0331964	FBgn0034031	CG12963	2R	809	26	23	21	23	38	48	31	37		43.7263	28.9809	31.8364	32.183	63.9159	58.0337	50.4113	52.0504		0.664083	0.00154939	0.0244448
FBtr0290313	FBgn0034420	CG10737	2R	3953	3	5	2	1	10	10	10	7		1.03255	1.28937	0.620521	0.286365	3.44228	2.47435	3.32803	2.01531		1.23466	0.0015587	0.0244754
FBtr0340265	FBgn0029896	CG3168	X	3808	7	13	18	21	6	7	5	5		2.50103	3.48	5.79734	6.24265	2.14402	1.798	1.72738	1.49432		-1.07108	0.00155878	0.0244754
FBtr0339461	FBgn0033538	CG11883	2R	3895	15	38	30	32	46	69	43	40		5.23964	9.94509	9.44642	9.30013	16.0703	17.3272	14.5236	11.6876		0.716849	0.00158134	0.0247706
FBtr0086757	FBgn0034321	CG14502	2R	2224	35	47	21	39	18	25	16	22		21.4117	21.5425	11.5808	19.8507	11.0131	10.9949	9.46454	11.2579		-0.747701	0.0015892	0.0248345
FBtr0336679	FBgn0265052	CG44167	2R	1101	164	208	195	219	149	192	100	134		202.663	192.579	217.22	225.166	184.15	170.57	119.489	138.512		-0.463763	0.00159345	0.024842
FBtr0343049	FBgn0025839	CG3621	X	807	27	35	43	35	32	60	61	63		45.5206	44.2107	65.3504	49.0954	53.9573	72.7219	99.4422	88.8461		0.581086	0.00162481	0.025271
FBtr0079790	FBgn0032078	CG9520	2L	1931	31	41	18	24	41	58	36	46		21.8423	21.6438	11.4326	14.0694	28.8918	29.3788	24.5264	27.1111		0.627169	0.00163903	0.025432
FBtr0087881	FBgn0033760	CG8785	2R	2107	52	81	32	24	27	48	18	23		33.5782	39.188	18.6268	12.8942	17.437	22.2825	11.2389	12.4232		-0.655799	0.00165183	0.0255703
FBtr0074345	FBgn0027556	CG4928	X	3410	11416	11186	12128	17787	8048	10497	8858	11213		4554.89	3343.9	4362.02	5904.66	3211.49	3010.91	3417.4	3742.3		-0.43983	0.00168524	0.0260262
FBtr0332421	FBgn0033608	CG13220	2R	816	1	5	5	2	5	11	10	16		1.66735	6.24615	7.51507	2.77451	8.33784	13.1853	16.1222	22.3152		1.19862	0.00172502	0.0265782
FBtr0077910	FBgn0031359	CG18317	2L	1762	43	75	61	79	71	111	85	94		33.2032	43.3898	42.4597	50.7537	54.831	61.6176	63.464	60.7146		0.464276	0.00174464	0.0268177
FBtr0082534	FBgn0017581	CG17342	3R	6281	4362	5234	3660	3956	3724	4800	3286	3571		944.876	849.45	714.67	712.975	806.779	747.481	688.261	647.042		-0.16992	0.00175532	0.0268563
FBtr0087463	FBgn0016684	CG10207	2R	2660	1088	1503	1063	1416	864	1167	861	1194		556.5	575.984	490.123	602.599	441.983	429.118	425.83	510.851		-0.315924	0.00175159	0.0268563
FBtr0079063	FBgn0031692	CG6514	2L	644	5	17	11	5	22	25	18	18		10.5634	26.9089	20.9488	8.78882	46.4847	37.9701	36.7706	31.8096		0.963678	0.00179845	0.0273888
FBtr0081603	FBgn0037485	CG14606	3R	1925	55	76	20	24	69	94	71	80		38.8732	40.2453	12.7424	14.1133	48.7744	47.7622	48.5224	47.2967		0.851323	0.00179552	0.0273888
FBtr0336643	FBgn0265045	CG44162	2R	3178	0	3	3	3	4	10	8	11		0	0.962277	1.15777	1.0686	1.71269	3.07775	3.3117	3.93922		1.24761	0.00180869	0.0274812
FBtr0333925	FBgn0051324	CG31324	3R	3856	104	138	101	95	126	214	126	119		36.6956	36.4817	32.1246	27.889	44.4638	54.2831	42.9881	35.1222		0.386328	0.00182215	0.0274953
FBtr0079076	FBgn0016660	CG6604	2L	2617	6	2	3	2	14	13	6	9		3.11936	0.779039	1.40595	0.865113	7.27944	4.85878	3.01621	3.9139		1.19118	0.00182149	0.0274953
FBtr0071233	FBgn0030048	CG12112	X	1117	11	5	5	9	15	29	13	16		13.3985	4.56299	5.48997	9.12086	18.2731	25.3941	15.311	16.3019		1.01364	0.00182111	0.0274953
FBtr0070924	FBgn0029868	CG3446	X	957	147	171	122	113	100	133	98	96		208.989	182.145	156.351	133.664	142.188	135.934	134.719	114.164		-0.374488	0.0018293	0.02754
FBtr0079288	FBgn0031830	CG11015	2L	729	229	265	237	260	206	198	153	185		427.392	370.554	398.726	403.731	384.515	265.659	276.108	288.812		-0.41185	0.00183823	0.0276112
FBtr0343190	FBgn0021979	CG3082	2R	1305	10	35	29	31	8	11	15	15		10.4258	27.3395	27.2547	26.8904	8.34167	8.2446	15.1215	13.0813		-0.934284	0.00184567	0.0276598
FBtr0336477	FBgn0265042	CG44159	3R	3188	270	372	327	287	231	308	215	288		115.229	118.948	125.801	101.908	98.5978	94.4974	88.7227	102.812		-0.277815	0.00185375	0.0277177
FBtr0333726	FBgn0262742	CG6588	3R	4814	10	13	11	14	3	6	4	6		2.82626	2.75277	2.80246	3.29207	0.847986	1.21908	1.09312	1.41846		-1.0724	0.00187362	0.0279513
FBtr0331377	FBgn0032910	CG9265	2L	2289	18	13	9	5	2	5	3	4		10.699	5.78936	4.82225	2.4727	1.18893	2.13654	1.72421	1.98877		-1.19848	0.00189056	0.0281402
FBtr0087122	FBgn0034140	CG8317	2R	1035	12	4	9	7	39	12	33	26		15.7746	3.9396	10.6649	7.65604	51.2741	11.3404	41.9458	28.5893		1.23277	0.00189778	0.028184
FBtr0273339	FBgn0032251	CG13142	2L	1383	7	6	4	6	12	18	15	11		6.88643	4.42244	3.54724	4.91106	11.8068	12.7303	14.2687	9.05194		1.03269	0.00191757	0.0283484
FBtr0332046	FBgn0036318	CG11009	3L	1615	68	111	82	81	42	75	62	65		57.2868	70.0621	62.2723	56.7752	35.3875	45.4231	50.5049	45.8049		-0.479869	0.00192178	0.0283484
FBtr0304846	FBgn0038063	CG33976	3R	4729	27	28	17	17	42	55	30	23		7.76806	6.03561	4.40893	4.06936	12.0852	11.3758	8.34577	5.53515		0.678399	0.00191745	0.0283484
FBtr0072107	FBgn0034883	CG17664	2R	995	413	499	494	487	430	645	506	670		564.735	511.223	608.916	554.054	588.056	634.051	669.024	766.343		0.229817	0.00193031	0.0284106
FBtr0086582	FBgn0000578	CG15112	2R	3806	37	48	33	42	24	33	18	27		13.2267	12.856	10.634	12.4919	8.58057	8.48072	6.22183	8.07358		-0.625886	0.00194691	0.0285272
FBtr0339710	FBgn0000504	CG11094	3R	6941	80	158	638	627	71	125	329	479		15.6814	23.2043	112.733	102.257	13.9191	17.6147	62.3574	78.5389		-0.484122	0.00194417	0.0285272
FBtr0087598	FBgn0002643	CG8118	2R	1941	15	24	13	5	29	35	22	22		10.5144	12.6043	8.21431	2.91602	20.3304	17.6372	14.9112	12.8994		0.834651	0.00196158	0.0286783
FBtr0070244	FBgn0028550	CG11405	X	5980	14	13	11	5	4	1	3	4		3.18526	2.21603	2.25603	0.946489	0.910191	0.163564	0.659986	0.761255		-1.22858	0.00199149	0.029051
FBtr0306679	FBgn0031170	CG1718	X	6793	304	408	433	308	249	337	243	221		60.8878	61.2254	78.1771	51.3258	49.8783	48.5239	47.0608	37.0256		-0.467276	0.0020033	0.0291586
FBtr0078962	FBgn0037213	CG12581	3R	3183	2	14	9	9	2	3	1	1		0.854892	4.48357	3.46784	3.20075	0.855002	0.921875	0.413312	0.357548		-1.30014	0.00203499	0.0295545
FBtr0085713	FBgn0000416	CG12070	3R	3440	678	863	830	796	563	867	622	613		268.157	255.732	295.919	261.94	222.702	246.518	237.874	202.802		-0.263256	0.00209359	0.0303386
FBtr0334594	FBgn0038369	CG4560	3R	1123	35	53	44	34	59	74	54	56		42.4039	48.1093	48.0536	34.2725	71.4901	64.4525	63.2599	56.7518		0.519263	0.0021014	0.0303849
FBtr0072340	FBgn0035032	CG4692	2R	591	61	94	79	88	88	141	99	104		140.43	162.134	163.943	168.555	202.614	233.356	220.375	200.271		0.402453	0.00211782	0.0305551
FBtr0302675	FBgn0261551	CG32306	3L	1917	15	33	17	18	22	47	42	44		10.646	17.5479	10.8763	10.6291	15.6162	23.9808	28.8232	26.1217		0.800906	0.00213039	0.0306693
FBtr0306231	FBgn0262872	CG43227	2L	5535	22	47	22	16	10	21	8	14		5.40783	8.65592	4.87482	3.27227	2.45842	3.71099	1.90146	2.8786		-0.879613	0.00215724	0.0309879
FBtr0083861	FBgn0038738	CG4572	3R	1877	20	18	12	14	21	39	25	31		14.4972	9.77555	7.84098	8.44326	15.224	20.323	17.5223	18.7961		0.76086	0.00219946	0.0314819
FBtr0072725	FBgn0035208	CG9184	3L	966	20	34	22	15	15	13	5	12		28.169	35.8785	27.9318	17.5776	21.1294	13.163	6.80938	14.1376		-0.887399	0.0022012	0.0314819
FBtr0113030	FBgn0032129	CG4405	2L	2148	7	19	9	18	3	6	1	7		4.43386	9.01679	5.1388	9.48604	1.90047	2.73215	0.612463	3.70881		-1.1775	0.00225995	0.0320509
FBtr0072912	FBgn0026593	CG5707	3L	1533	49	51	53	72	38	37	31	39		43.4882	33.9126	42.4021	53.1664	33.7299	23.6073	26.6032	28.953		-0.601428	0.00225022	0.0320509
FBtr0073509	FBgn0030310	CG11709	X	1018	5	7	4	0	11	16	8	10		6.68252	7.00944	4.81909	0	14.7034	15.373	10.3385	11.1795		1.1251	0.00225249	0.0320509
FBtr0083632	FBgn0038627	CG7694	3R	970	34	40	24	36	14	29	18	19		47.6898	42.036	30.3454	42.0124	19.6395	29.2425	24.4127	22.2922		-0.703513	0.00226047	0.0320509
FBtr0344437	FBgn0266450	CG45074	2L	4473	546	720	485	461	429	653	364	473		166.078	164.084	132.983	116.667	130.506	142.791	107.057	120.347		-0.218994	0.002268	0.0320885
FBtr0086829	FBgn0016701	CG4921	2R	973	16	25	21	19	25	53	31	31		22.373	26.1915	26.4704	22.1048	34.9624	53.2783	41.9144	36.2594		0.705902	0.00228755	0.0322957
FBtr0112593	FBgn0085397	CG34368	2R	4859	7	8	4	5	12	18	11	15		1.96006	1.67832	1.00964	1.16485	3.36053	3.62337	2.97824	3.5133		0.99571	0.00230363	0.0324531
FBtr0306583	FBgn0033777	CG17574	2R	965	26	25	16	24	29	48	36	38		36.6576	26.4086	20.3351	28.1534	40.8926	48.6521	49.0783	44.8154		0.664777	0.00231995	0.0326132
FBtr0331390	FBgn0015872	CG9023	2R	1529	28	36	25	40	13	25	21	13		24.9154	24.0009	20.0533	29.6141	11.5694	15.9926	18.0687	9.67625		-0.771034	0.00235446	0.0330135
FBtr0333848	FBgn0036875	CG9449	3L	1373	5	7	2	5	29	16	5	10		4.9547	5.19709	1.78654	4.12236	28.7409	11.3982	4.79086	8.28897		1.16473	0.00235846	0.0330135
FBtr0073089	FBgn0035431	CG14968	3L	1053	9	17	14	4	32	47	16	12		11.6287	16.4571	16.3062	4.3001	41.3519	43.6573	19.9897	12.9695		0.985455	0.00237317	0.0331488
FBtr0073088	FBgn0035431	CG14968	3L	1027	1	9	3	2	14	19	9	5		1.32479	8.93315	3.58265	2.20448	18.5495	18.0955	11.5289	5.54078		1.17161	0.00239756	0.0334185
FBtr0080429	FBgn0265262	CG12403	2L	2610	30	44	33	37	17	20	21	30		15.6386	17.1848	15.507	16.0475	8.86302	7.4951	10.5851	13.0813		-0.669052	0.00243397	0.0338543
FBtr0079384	FBgn0015776	CG9258	2L	2195	2671	2704	2252	2299	2861	3577	2683	3340		1655.61	1255.76	1258.31	1185.63	1773.6	1593.94	1608.05	1731.74		0.308496	0.00247137	0.034302
FBtr0086738	FBgn0265297	CG5119	2R	2433	512	695	563	568	415	555	509	489		286.316	291.189	283.805	264.273	232.102	223.12	275.226	228.738		-0.250174	0.00248422	0.0344078
FBtr0080547	FBgn0028509	CG31811	2L	3869	247	351	239	242	306	383	269	332		86.8593	92.4786	75.7622	70.8049	107.621	96.825	91.4677	97.6586		0.250358	0.00249627	0.034502
FBtr0074687	FBgn0052537	CG32537	X	2442	5	10	4	8	11	20	15	15		2.78575	4.17433	2.00894	3.70844	6.12944	8.01073	8.08091	6.99064		0.969396	0.00251565	0.0346971
FBtr0083454	FBgn0038516	CG5840	3R	986	69	118	94	86	103	143	107	128		95.2117	121.994	116.924	98.7343	142.146	141.856	142.765	147.742		0.374841	0.00252749	0.0347873
FBtr0111277	FBgn0261387	CG17528	2R	4686	159	183	116	146	90	132	111	116		46.165	39.809	30.3605	35.2693	26.1345	27.5524	31.1627	28.1726		-0.422488	0.00262508	0.0360551
FBtr0333306	FBgn0030196	CG2222	X	1668	558	593	427	452	372	505	382	373		455.152	362.403	313.968	306.753	303.473	296.13	301.288	254.498		-0.318184	0.00267202	0.0366233
FBtr0072677	FBgn0011361	CG9160	3L	625	157	243	184	190	218	281	232	224		341.773	396.332	361.07	344.128	474.624	439.758	488.34	407.886		0.296504	0.00270338	0.0369762
FBtr0070583	FBgn0015286	CG2849	X	2377	7	6	12	6	17	12	30	18		4.0067	2.57309	6.19163	2.85738	9.7318	4.93787	16.6038	8.61816		1.04125	0.00270998	0.0369895
FBtr0308249	FBgn0051998	CG31998	4	5980	97	166	113	116	73	124	78	98		22.0693	28.297	23.1756	21.9585	16.611	20.2819	17.1596	18.6507		-0.399862	0.00273331	0.0372307
FBtr0343381	FBgn0030593	CG9512	X	2221	1137	1150	2443	2750	869	1219	1711	2176		696.514	527.815	1349.05	1401.62	532.408	536.837	1013.48	1115.02		-0.29834	0.00279885	0.0379662
FBtr0344600	FBgn0262955	CG3180	3R	4060	8	10	11	10	17	27	22	14		2.68091	2.51077	3.32292	2.78818	5.69766	6.50467	7.12871	3.9244		0.882614	0.00279316	0.0379662
FBtr0081191	FBgn0032726	CG10621	2L	1302	179	210	250	230	127	206	159	214		187.051	164.415	235.495	199.969	132.729	154.755	160.657	187.057		-0.311127	0.00281076	0.0379713
FBtr0083288	FBgn0038425	CG14881	3R	1054	15	21	22	20	26	36	35	32		19.3628	20.3101	25.5997	21.4801	33.5665	33.4079	43.686	34.5526		0.667056	0.00280794	0.0379713
FBtr0089897	FBgn0025456	CG5413	3R	967	112	120	113	152	120	181	159	186		157.583	126.499	143.319	177.936	168.861	183.08	216.314	218.906		0.355712	0.0028749	0.0386789
FBtr0078937	FBgn0051523	CG31523	3R	2900	75	38	80	36	33	31	17	20		35.1869	13.3573	33.8334	14.0524	15.4842	10.4557	7.71197	7.8488		-1.00962	0.00286974	0.0386789
FBtr0290271	FBgn0019960	CG6455	3R	2979	1	2	1	3	7	8	7	5		0.456717	0.684372	0.411702	1.13998	3.19743	2.62668	3.09131	1.91016		1.21968	0.00296264	0.0397779
FBtr0342734	FBgn0040350	CG3690	X	2540	1194	1709	1196	1474	974	1468	913	1298		639.571	685.869	577.498	656.917	521.794	565.301	472.881	581.584		-0.272446	0.00309476	0.0414672
FBtr0339985	FBgn0264962	CG86	2R	6012	1	5	1	2	9	8	6	8		0.226308	0.847781	0.204002	0.37658	2.03703	1.30154	1.31295	1.51441		1.19092	0.00310928	0.0415771
FBtr0100410	FBgn0001149	CG10045	3R	843	40	28	49	46	24	16	25	22		64.558	33.8581	71.2889	61.7699	38.7398	18.5644	39.0146	29.7007		-0.799013	0.00315226	0.0420664
FBtr0076187	FBgn0036147	CG6199	3L	2630	0	4	3	1	8	11	6	5		0	1.55038	1.399	0.430418	4.13912	4.09095	3.0013	2.16364		1.20611	0.00317495	0.0422834
FBtr0333518	FBgn0002566	CG18028	2L	2784	5	11	4	10	2	3	2	1		2.44354	4.02769	1.76215	4.06609	0.977539	1.054	0.945094	0.408792		-1.20736	0.00321276	0.0427005
FBtr0306582	FBgn0033777	CG17574	2R	996	5	1	21	9	19	38	29	26		6.83012	1.02347	25.8591	10.2289	25.9578	37.3174	38.3048	29.7088		1.16828	0.00324052	0.0429827
FBtr0111247	FBgn0041004	CG17715	2L	5581	74	96	64	62	85	125	85	97		18.04	17.5344	14.0644	12.5755	20.7243	21.9071	20.0365	19.7802		0.385341	0.00334395	0.0441266
FBtr0113289	FBgn0039358	CG5028	3R	1934	619	747	443	517	514	698	402	440		435.464	393.729	280.932	302.608	361.643	353.01	273.454	258.921		-0.193032	0.00334689	0.0441266
FBtr0091473	FBgn0250819	CG33521	4	2745	24	20	23	34	12	12	17	13		11.8956	7.42712	10.2763	14.0211	5.94857	4.27589	8.14744	5.38979		-0.803537	0.00333949	0.0441266
FBtr0335149	FBgn0032880	CG9318	2L	2810	207	236	200	194	235	297	227	254		100.226	85.6127	87.2925	78.1523	113.798	103.38	106.276	102.872		0.261038	0.00337121	0.0443584
FBtr0071663	FBgn0034645	CG10320	2R	422	19	17	23	19	11	10	9	10		61.2575	41.0648	66.845	50.9668	35.4694	23.178	28.0572	26.9686		-0.846243	0.00340182	0.0446717
FBtr0343313	FBgn0030990	CG7556	X	2893	7	12	4	9	22	20	12	14		3.29206	4.2283	1.69576	3.5216	10.3478	6.76191	5.45692	5.50745		0.913448	0.00344759	0.0451827
FBtr0331981	FBgn0034935	CG13565	2R	872	35	33	180	41	18	24	28	26		54.6097	38.5772	253.168	53.2248	28.0886	26.9205	42.2431	33.9335		-1.09139	0.00352634	0.0461229
FBtr0089314	FBgn0032721	CG10602	2L	2172	14	12	20	15	8	9	4	6		8.76973	5.63189	11.2934	7.81768	5.01191	4.05294	2.42278	3.14386		-0.972107	0.00362007	0.0472549
FBtr0113345	FBgn0042105	CG18748	3R	1509	14	13	26	8	6	6	5	5		12.6228	8.78187	21.1318	6.00133	5.41048	3.8891	4.35908	3.77096		-1.09316	0.00366205	0.0477082
FBtr0302049	FBgn0036927	CG7433	3L	2251	19	20	17	23	19	39	35	40		11.4841	9.05706	9.26247	11.5664	11.4855	16.9464	20.4554	20.2235		0.671427	0.00374278	0.0486635
FBtr0305052	FBgn0038197	CG3143	3R	3708	55	78	71	81	40	56	49	65		20.1809	21.4431	23.484	24.7282	14.6789	14.7719	17.3848	19.9501		-0.435574	0.00378735	0.0490491
FBtr0339394	FBgn0085436	CG34407	2R	8191	13	12	10	15	18	20	23	33		2.15936	1.4934	1.49733	2.07301	2.99026	2.38826	3.69407	4.58509		0.789664	0.00378278	0.0490491
FBtr0340343	FBgn0004828	CG8989	X	2114	2323	2777	2131	2337	2042	2807	1875	2114		1495.07	1339.07	1236.32	1251.41	1314.39	1298.75	1166.84	1138.08		-0.130741	0.00387053	0.0498498
FBtr0100216	FBgn0261385	CG2092	2R	2260	3	6	10	5	1	2	2	0		1.80605	2.7063	5.42681	2.50443	0.602095	0.865584	1.16422	0		-1.22661	0.0038719	0.0498498
FBtr0081753	FBgn0260005	CG31284	3R	3651	18	21	24	30	11	17	8	15		6.70778	5.86327	8.06218	9.30156	4.09972	4.55433	2.88265	4.67574		-0.779956	0.00386062	0.0498498
